# Supplementary material for: ERK-Induced Activation of TCF Family of SRF Cofactors Initiates a Chromatin Modification Cascade Associated with Transcription
Source: Mol Cell. 2017 Mar 16;65(6):1081–1095.e5. doi: 10.1016/j.molcel.2017.02.005 (PMC5364370; doi:10.1016/j.molcel.2017.02.005)
Supplement: Table S1. ChIP-Seq Runs, Related to Figures 1, 2, and 3 — Summary of the ChIP-seq runs, listing Run name, Cell source, Genotype and/or transfectant, Antibody data, and scaling factors. Data are available at GEO: GSE75002. [file mmc2.xlsx]

## Sheet: Sheet1
	Samples names and replica	Cell type	Condition	Antibody used (catalouge and Lot number)	Scaling factor used
Sample 1	H3K9S10_MEF_03_replicate1	Cultured MEFs (Mouse Embryonic fibroblasts)	normal	H3K9acS10ph ( Abcam Cat# Ab12181-50, Lot# 770587)	0.853307
Sample 2	H3K9S10_MEF_03_replicate2	Cultured MEFs (Mouse Embryonic fibroblasts)	normal	H3K9acS10ph ( Abcam Cat# Ab12181-50, Lot# 770587)	0.747066
Sample 3	H3K9S10_MEF_TPA_replicate1	Cultured MEFs (Mouse Embryonic fibroblasts)	normal	H3K9acS10ph ( Abcam Cat# Ab12181-50, Lot# 770587)	0.264344
Sample 4	H3K9S10_MEF_TPA_replicate2	Cultured MEFs (Mouse Embryonic fibroblasts)	normal	H3K9acS10ph ( Abcam Cat# Ab12181-50, Lot# 770587)	0.249973
Sample 5	H3K9S10_ESN_03_replicate1	Cultured MEFs (Mouse Embryonic fibroblasts)	TCF KO (TKO)	H3K9acS10ph ( Abcam Cat# Ab12181-50, Lot# 770587)	0.74435
Sample 6	H3K9S10_ESN_03_replicate2	Cultured MEFs (Mouse Embryonic fibroblasts)	TCF KO (TKO)	H3K9acS10ph ( Abcam Cat# Ab12181-50, Lot# 770587)	0.989879
Sample 7	H3K9S10_ESN_TPA_replicate1	Cultured MEFs (Mouse Embryonic fibroblasts)	TCF KO (TKO)	H3K9acS10ph ( Abcam Cat# Ab12181-50, Lot# 770587)	0.829514
Sample 8	H3K9S10_ESN_TPA_replicate2	Cultured MEFs (Mouse Embryonic fibroblasts)	TCF KO (TKO)	H3K9acS10ph ( Abcam Cat# Ab12181-50, Lot# 770587)	0.212047
Sample 9	H3K9S10_EMPTY_03	Cultured MEFs (Mouse Embryonic fibroblasts)	TKO recon pMY Empty	H3K9acS10ph ( Abcam Cat# Ab12181-50, Lot# 770587)	3.19103
Sample 10	H3K9S10_EMPTY_TPA	Cultured MEFs (Mouse Embryonic fibroblasts)	TKO recon pMY Empty	H3K9acS10ph ( Abcam Cat# Ab12181-50, Lot# 770587)	0.5272
Sample 11	H3K9S10_WT_03	Cultured MEFs (Mouse Embryonic fibroblasts)	TKO recon pMY Elk-1 wt	H3K9acS10ph ( Abcam Cat# Ab12181-50, Lot# 770587)	1.7058
Sample 12	H3K9S10_WT_TPA	Cultured MEFs (Mouse Embryonic fibroblasts)	TKO recon pMY Elk-1 wt	H3K9acS10ph ( Abcam Cat# Ab12181-50, Lot# 770587)	0.792689
Sample 13	H3K9S10_FW_03	Cultured MEFs (Mouse Embryonic fibroblasts)	TKO recon pMY Elk-1 FW mutant	H3K9acS10ph ( Abcam Cat# Ab12181-50, Lot# 770587)	1.26431
Sample 14	H3K9S10_FW_TPA	Cultured MEFs (Mouse Embryonic fibroblasts)	TKO recon pMY Elk-1 FW mutant	H3K9acS10ph ( Abcam Cat# Ab12181-50, Lot# 770587)	0.990822
Sample 15	H3K9S10_NONA_03	Cultured MEFs (Mouse Embryonic fibroblasts)	TKO recon pMY Elk-1 nonA mutant	H3K9acS10ph ( Abcam Cat# Ab12181-50, Lot# 770587)	0.889121
Sample 16	H3K9S10_NONA_TPA	Cultured MEFs (Mouse Embryonic fibroblasts)	TKO recon pMY Elk-1 nonA mutant	H3K9acS10ph ( Abcam Cat# Ab12181-50, Lot# 770587)	0.690693
Sample 17	H4K16AC_MEF_03_replicate1	Cultured MEFs (Mouse Embryonic fibroblasts)	normal	H4K16ac ( Abcam Cat# Ab61240, Lot# GR284-15)	1.06118
Sample 18	H4K16AC_MEF_03_replicate2	Cultured MEFs (Mouse Embryonic fibroblasts)	normal	H4K16ac ( Abcam Cat# Ab61240, Lot# GR284-15)	1.12244
Sample 19	H4K16AC_MEFTPA_replicate1	Cultured MEFs (Mouse Embryonic fibroblasts)	normal	H4K16ac ( Abcam Cat# Ab61240, Lot# GR284-15)	0.870586
Sample 20	H4K16AC_MEFTPA_replicate2	Cultured MEFs (Mouse Embryonic fibroblasts)	normal	H4K16ac ( Abcam Cat# Ab61240, Lot# GR284-15)	1.25134
Sample 21	H4K16AC_ESN_03_replicate1	Cultured MEFs (Mouse Embryonic fibroblasts)	TCF KO (TKO)	H4K16ac ( Abcam Cat# Ab61240, Lot# GR284-15)	0.894292
Sample 22	H4K16AC_ESN_03_replicate2	Cultured MEFs (Mouse Embryonic fibroblasts)	TCF KO (TKO)	H4K16ac ( Abcam Cat# Ab61240, Lot# GR284-15)	0.906434
Sample 23	H4K16AC_ESNTPA_replicate1	Cultured MEFs (Mouse Embryonic fibroblasts)	TCF KO (TKO)	H4K16ac ( Abcam Cat# Ab61240, Lot# GR284-15)	0.913325
Sample 24	H4K16AC_ESNTPA_replicate2	Cultured MEFs (Mouse Embryonic fibroblasts)	TCF KO (TKO)	H4K16ac ( Abcam Cat# Ab61240, Lot# GR284-15)	0.598016
Sample 25	H4K16AC_EMPY_03	Cultured MEFs (Mouse Embryonic fibroblasts)	TKO recon pMY Empty	H4K16ac ( Abcam Cat# Ab61240, Lot# GR284-15)	1.00938
Sample 26	H4K16AC_EMPTY_TPA	Cultured MEFs (Mouse Embryonic fibroblasts)	TKO recon pMY Empty	H4K16ac ( Abcam Cat# Ab61240, Lot# GR284-15)	1.79134
Sample 27	H4K16AC_WT_03	Cultured MEFs (Mouse Embryonic fibroblasts)	TKO recon pMY Elk-1 wt	H4K16ac ( Abcam Cat# Ab61240, Lot# GR284-15)	0.826763
Sample 28	H4K16AC_WT_TPA	Cultured MEFs (Mouse Embryonic fibroblasts)	TKO recon pMY Elk-1 wt	H4K16ac ( Abcam Cat# Ab61240, Lot# GR284-15)	1.10099
Sample 29	H4K16AC_FW_03	Cultured MEFs (Mouse Embryonic fibroblasts)	TKO recon pMY Elk-1 FW mutant	H4K16ac ( Abcam Cat# Ab61240, Lot# GR284-15)	0.889357
Sample 30	H4K16AC_FW_TPA	Cultured MEFs (Mouse Embryonic fibroblasts)	TKO recon pMY Elk-1 FW mutant	H4K16ac ( Abcam Cat# Ab61240, Lot# GR284-15)	1.26347
Sample 31	H4K16AC_NONA_03	Cultured MEFs (Mouse Embryonic fibroblasts)	TKO recon pMY Elk-1 nonA mutant	H4K16ac ( Abcam Cat# Ab61240, Lot# GR284-15)	0.545474
Sample 32	H4K16AC_NONA_TPA	Cultured MEFs (Mouse Embryonic fibroblasts)	TKO recon pMY Elk-1 nonA mutant	H4K16ac ( Abcam Cat# Ab61240, Lot# GR284-15)	0.505405
Sample 33	H3K27AC_MEF_03_replicate1	Cultured MEFs (Mouse Embryonic fibroblasts)	normal	H3K27ac ( Abcam Cat# Ab4729 Lot# GR144577-2)	1.15986
Sample 34	H3K27AC_MEF_03_replicate2	Cultured MEFs (Mouse Embryonic fibroblasts)	normal	H3K27ac ( Abcam Cat# Ab4729 Lot# GR144577-2)	1.75125
Sample 35	H3K27AC_MEFTPA_replicate1	Cultured MEFs (Mouse Embryonic fibroblasts)	normal	H3K27ac ( Abcam Cat# Ab4729 Lot# GR144577-2)	0.908799
Sample 36	H3K27AC_MEFTPA_replicate2	Cultured MEFs (Mouse Embryonic fibroblasts)	normal	H3K27ac ( Abcam Cat# Ab4729 Lot# GR144577-2)	1.14446
Sample 37	H3K27AC_ESN_03_replicate1	Cultured MEFs (Mouse Embryonic fibroblasts)	TCF KO (TKO)	H3K27ac ( Abcam Cat# Ab4729 Lot# GR144577-2)	1.07916
Sample 38	H3K27AC_ESN_03_replicate2	Cultured MEFs (Mouse Embryonic fibroblasts)	TCF KO (TKO)	H3K27ac ( Abcam Cat# Ab4729 Lot# GR144577-2)	1.15856
Sample 39	H3K27AC_ESNTPA_replicate1	Cultured MEFs (Mouse Embryonic fibroblasts)	TCF KO (TKO)	H3K27ac ( Abcam Cat# Ab4729 Lot# GR144577-2)	1.14389
Sample 40	H3K27AC_ESNTPA_replicate2	Cultured MEFs (Mouse Embryonic fibroblasts)	TCF KO (TKO)	H3K27ac ( Abcam Cat# Ab4729 Lot# GR144577-2)	1.18574
Sample 41	H3K27AC_EMPY_03	Cultured MEFs (Mouse Embryonic fibroblasts)	TKO recon pMY Empty	H3K27ac ( Abcam Cat# Ab4729 Lot# GR144577-2)	2.00897
Sample 42	H3K27AC_EMPTY_TPA	Cultured MEFs (Mouse Embryonic fibroblasts)	TKO recon pMY Empty	H3K27ac ( Abcam Cat# Ab4729 Lot# GR144577-2)	3.42015
Sample 43	H3K27AC_WT_03	Cultured MEFs (Mouse Embryonic fibroblasts)	TKO recon pMY Elk-1 wt	H3K27ac ( Abcam Cat# Ab4729 Lot# GR144577-2)	2.13852
Sample 44	H3K27AC_WT_TPA	Cultured MEFs (Mouse Embryonic fibroblasts)	TKO recon pMY Elk-1 wt	H3K27ac ( Abcam Cat# Ab4729 Lot# GR144577-2)	2.21469
Sample 45	H3K27AC_FW_03	Cultured MEFs (Mouse Embryonic fibroblasts)	TKO recon pMY Elk-1 FW mutant	H3K27ac ( Abcam Cat# Ab4729 Lot# GR144577-2)	1.76894
Sample 46	H3K27AC_FW_TPA	Cultured MEFs (Mouse Embryonic fibroblasts)	TKO recon pMY Elk-1 FW mutant	H3K27ac ( Abcam Cat# Ab4729 Lot# GR144577-2)	1.84237
Sample 47	H3K27AC_NONA_03	Cultured MEFs (Mouse Embryonic fibroblasts)	TKO recon pMY Elk-1 nonA mutant	H3K27ac ( Abcam Cat# Ab4729 Lot# GR144577-2)	1.57352
Sample 48	H3K27AC_NONA_TPA	Cultured MEFs (Mouse Embryonic fibroblasts)	TKO recon pMY Elk-1 nonA mutant	H3K27ac ( Abcam Cat# Ab4729 Lot# GR144577-2)	1.38066
Sample 49	H3K9K14AC_MEF_03_replicate1	Cultured MEFs (Mouse Embryonic fibroblasts)	normal	H3K9acK14ac ( Millipore Cat# 06-599 Lot# 1969119)	1.21793
Sample 50	H3K9K14AC_MEF_03_replicate2	Cultured MEFs (Mouse Embryonic fibroblasts)	normal	H3K9acK14ac ( Millipore Cat# 06-599 Lot# 1969119)	1.16088
Sample 51	H3K9K14AC_MEFTPA_replicate1	Cultured MEFs (Mouse Embryonic fibroblasts)	normal	H3K9acK14ac ( Millipore Cat# 06-599 Lot# 1969119)	1.56649
Sample 52	H3K9K14AC_MEFTPA_replicate2	Cultured MEFs (Mouse Embryonic fibroblasts)	normal	H3K9acK14ac ( Millipore Cat# 06-599 Lot# 1969119)	1.8297
Sample 53	H3K9K14AC_ESN_03_replicate1	Cultured MEFs (Mouse Embryonic fibroblasts)	TCF KO (TKO)	H3K9acK14ac ( Millipore Cat# 06-599 Lot# 1969119)	1.503
Sample 54	H3K9K14AC_ESN_03_replicate2	Cultured MEFs (Mouse Embryonic fibroblasts)	TCF KO (TKO)	H3K9acK14ac ( Millipore Cat# 06-599 Lot# 1969119)	1.54199
Sample 55	H3K9K14AC_ESNTPA_replicate1	Cultured MEFs (Mouse Embryonic fibroblasts)	TCF KO (TKO)	H3K9acK14ac ( Millipore Cat# 06-599 Lot# 1969119)	1.47321
Sample 56	H3K9K14AC_ESNTPA_replicate2	Cultured MEFs (Mouse Embryonic fibroblasts)	TCF KO (TKO)	H3K9acK14ac ( Millipore Cat# 06-599 Lot# 1969119)	1.0314
Sample 57	H3K9K14AC_EMPY_03	Cultured MEFs (Mouse Embryonic fibroblasts)	TKO recon pMY Empty	H3K9acK14ac ( Millipore Cat# 06-599 Lot# 1969119)	1.74373
Sample 58	H3K9K14AC_EMPTY_TPA	Cultured MEFs (Mouse Embryonic fibroblasts)	TKO recon pMY Empty	H3K9acK14ac ( Millipore Cat# 06-599 Lot# 1969119)	2.01996
Sample 59	H3K9K14AC_WT_03	Cultured MEFs (Mouse Embryonic fibroblasts)	TKO recon pMY Elk-1 wt	H3K9acK14ac ( Millipore Cat# 06-599 Lot# 1969119)	1.76506
Sample 60	H3K9K14AC_WT_TPA	Cultured MEFs (Mouse Embryonic fibroblasts)	TKO recon pMY Elk-1 wt	H3K9acK14ac ( Millipore Cat# 06-599 Lot# 1969119)	1.48967
Sample 61	H3K9K14AC_FW_03	Cultured MEFs (Mouse Embryonic fibroblasts)	TKO recon pMY Elk-1 FW mutant	H3K9acK14ac ( Millipore Cat# 06-599 Lot# 1969119)	1.55928
Sample 62	H3K9K14AC_FW_TPA	Cultured MEFs (Mouse Embryonic fibroblasts)	TKO recon pMY Elk-1 FW mutant	H3K9acK14ac ( Millipore Cat# 06-599 Lot# 1969119)	1.37541
Sample 63	H3K9K14AC_NONA_03	Cultured MEFs (Mouse Embryonic fibroblasts)	TKO recon pMY Elk-1 nonA mutant	H3K9acK14ac ( Millipore Cat# 06-599 Lot# 1969119)	1.87947
Sample 64	H3K9K14AC_NONA_TPA	Cultured MEFs (Mouse Embryonic fibroblasts)	TKO recon pMY Elk-1 nonA mutant	H3K9acK14ac ( Millipore Cat# 06-599 Lot# 1969119)	1.467
Sample 65	H3ME3_MEF_03_replicate1	Cultured MEFs (Mouse Embryonic fibroblasts)	normal	H3K4me3 ( Abcam Cat# Ab1012 Lot# GR56209-1)	0.907382
Sample 66	H3ME3_MEF_03_replicate2	Cultured MEFs (Mouse Embryonic fibroblasts)	normal	H3K4me3 ( Abcam Cat# Ab1012 Lot# GR56209-1)	0.991078
Sample 67	H3ME3_MEFTPA_replicate1	Cultured MEFs (Mouse Embryonic fibroblasts)	normal	H3K4me3 ( Abcam Cat# Ab1012 Lot# GR56209-1)	0.853578
Sample 68	H3ME3_MEFTPA_replicate2	Cultured MEFs (Mouse Embryonic fibroblasts)	normal	H3K4me3 ( Abcam Cat# Ab1012 Lot# GR56209-1)	0.895945
Sample 69	H3ME3_ESN_03_replicate1	Cultured MEFs (Mouse Embryonic fibroblasts)	TCF KO (TKO)	H3K4me3 ( Abcam Cat# Ab1012 Lot# GR56209-1)	1.78562
Sample 70	H3ME3_ESN_03_replicate2	Cultured MEFs (Mouse Embryonic fibroblasts)	TCF KO (TKO)	H3K4me3 ( Abcam Cat# Ab1012 Lot# GR56209-1)	2.70709
Sample 71	H3ME3_ESNTPA_replicate1	Cultured MEFs (Mouse Embryonic fibroblasts)	TCF KO (TKO)	H3K4me3 ( Abcam Cat# Ab1012 Lot# GR56209-1)	3.7429
Sample 72	H3ME3_ESNTPA_replicate2	Cultured MEFs (Mouse Embryonic fibroblasts)	TCF KO (TKO)	H3K4me3 ( Abcam Cat# Ab1012 Lot# GR56209-1)	4.9605
Sample 73	H3K4ME3_EMPY_03	Cultured MEFs (Mouse Embryonic fibroblasts)	TKO recon pMY Empty	H3K4me3 ( Abcam Cat# Ab1012 Lot# GR56209-1)	1.22263
Sample 74	H3K4ME3_EMPTY_TPA	Cultured MEFs (Mouse Embryonic fibroblasts)	TKO recon pMY Empty	H3K4me3 ( Abcam Cat# Ab1012 Lot# GR56209-1)	1.34849
Sample 75	H3K4ME3_WT_03	Cultured MEFs (Mouse Embryonic fibroblasts)	TKO recon pMY Elk-1 wt	H3K4me3 ( Abcam Cat# Ab1012 Lot# GR56209-1)	1.76307
Sample 76	H3K4ME3_WT_TPA	Cultured MEFs (Mouse Embryonic fibroblasts)	TKO recon pMY Elk-1 wt	H3K4me3 ( Abcam Cat# Ab1012 Lot# GR56209-1)	1.90798
Sample 77	H3K4ME3_FW_03	Cultured MEFs (Mouse Embryonic fibroblasts)	TKO recon pMY Elk-1 FW mutant	H3K4me3 ( Abcam Cat# Ab1012 Lot# GR56209-1)	1.77338
Sample 78	H3K4ME3_FW_TPA	Cultured MEFs (Mouse Embryonic fibroblasts)	TKO recon pMY Elk-1 FW mutant	H3K4me3 ( Abcam Cat# Ab1012 Lot# GR56209-1)	1.16023
Sample 79	H3K4ME3_NONA_03	Cultured MEFs (Mouse Embryonic fibroblasts)	TKO recon pMY Elk-1 nonA mutant	H3K4me3 ( Abcam Cat# Ab1012 Lot# GR56209-1)	2.30151
Sample 80	H3K4ME3_NONA_TPA	Cultured MEFs (Mouse Embryonic fibroblasts)	TKO recon pMY Elk-1 nonA mutant	H3K4me3 ( Abcam Cat# Ab1012 Lot# GR56209-1)	1.72715
TIME COURSE ASSAY
	Samples names and replica	Cell type	Condition	Antibody used (catalouge and Lot number)	Scaling factor used
Sample 81	H3K9ACS10P_0min_1	Cultured MEFs (Mouse Embryonic fibroblasts)	resting 0.3%FCS	H3K9acS10ph ( Abcam Cat# Ab12181-50, Lot# 770587)	0.974935
Sample 82	H3K9ACS10P_0min_2	Cultured MEFs (Mouse Embryonic fibroblasts)	resting 0.3%FCS	H3K9acS10ph ( Abcam Cat# Ab12181-50, Lot# 770587)	0.45313
(Sample 1 from above)	H3K9S10_MEF_03_replicate1	Cultured MEFs (Mouse Embryonic fibroblasts)	resting 0.3%FCS	H3K9acS10ph ( Abcam Cat# Ab12181-50, Lot# 770587)	1
(Sample 2 from above)	H3K9S10_MEF_03_replicate2	Cultured MEFs (Mouse Embryonic fibroblasts)	resting 0.3%FCS	H3K9acS10ph ( Abcam Cat# Ab12181-50, Lot# 770587)	0.938227
Sample 83	H3K9ACS10P_5min_1	Cultured MEFs (Mouse Embryonic fibroblasts)	5 min TPA stimulated	H3K9acS10ph ( Abcam Cat# Ab12181-50, Lot# 770587)	0.512828
Sample 84	H3K9ACS10P_5min_2	Cultured MEFs (Mouse Embryonic fibroblasts)	5 min TPA stimulated	H3K9acS10ph ( Abcam Cat# Ab12181-50, Lot# 770587)	0.329634
Sample 85	H3K9ACS10P_15min_1	Cultured MEFs (Mouse Embryonic fibroblasts)	15 min TPA stimulated	H3K9acS10ph ( Abcam Cat# Ab12181-50, Lot# 770587)	0.134965
Sample 86	H3K9ACS10P_15min_2	Cultured MEFs (Mouse Embryonic fibroblasts)	15 min TPA stimulated	H3K9acS10ph ( Abcam Cat# Ab12181-50, Lot# 770587)	0.208087
(Sample 3 from above)	H3K9S10_MEF_TPA_replicate1	Cultured MEFs (Mouse Embryonic fibroblasts)	30 min TPA stimulated	H3K9acS10ph ( Abcam Cat# Ab12181-50, Lot# 770587)	0.321995
(Sample 4 from above)	H3K9S10_MEF_TPA_replicate2	Cultured MEFs (Mouse Embryonic fibroblasts)	30 min TPA stimulated	H3K9acS10ph ( Abcam Cat# Ab12181-50, Lot# 770587)	0.285064
Sample 86	H3K4ME3_0min_1	Cultured MEFs (Mouse Embryonic fibroblasts)	resting 0.3%FCS	H3K4me3 ( Abcam Cat# Ab1012 Lot# GR56209-1)	0.337336
Sample 87	H3K4ME3_0min_2	Cultured MEFs (Mouse Embryonic fibroblasts)	resting 0.3%FCS	H3K4me3 ( Abcam Cat# Ab1012 Lot# GR56209-1)	0.233133
(Sample 65 from above)	H3ME3_MEF_03_replicate1	Cultured MEFs (Mouse Embryonic fibroblasts)	resting 0.3%FCS	H3K4me3 ( Abcam Cat# Ab1012 Lot# GR56209-1)	1
(Sample 66 from above)	H3ME3_MEF_03_replicate2	Cultured MEFs (Mouse Embryonic fibroblasts)	resting 0.3%FCS	H3K4me3 ( Abcam Cat# Ab1012 Lot# GR56209-1)	1.10257
Sample 88	H3K4ME3_5min_1	Cultured MEFs (Mouse Embryonic fibroblasts)	5 min TPA stimulated	H3K4me3 ( Abcam Cat# Ab1012 Lot# GR56209-1)	0.256533
Sample 89	H3K4ME3_5min_2	Cultured MEFs (Mouse Embryonic fibroblasts)	5 min TPA stimulated	H3K4me3 ( Abcam Cat# Ab1012 Lot# GR56209-1)	0.269557
Sample 90	H3K4ME3_15min_1	Cultured MEFs (Mouse Embryonic fibroblasts)	15 min TPA stimulated	H3K4me3 ( Abcam Cat# Ab1012 Lot# GR56209-1)	0.203577
Sample 91	H3K4ME3_15min_2	Cultured MEFs (Mouse Embryonic fibroblasts)	15 min TPA stimulated	H3K4me3 ( Abcam Cat# Ab1012 Lot# GR56209-1)	0.332276
(Sample 67 from above)	H3ME3_MEFTPA_replicate1	Cultured MEFs (Mouse Embryonic fibroblasts)	30 min TPA stimulated	H3K4me3 ( Abcam Cat# Ab1012 Lot# GR56209-1)	0.970229
(Sample 68 from above)	H3ME3_MEFTPA_replicate2	Cultured MEFs (Mouse Embryonic fibroblasts)	30 min TPA stimulated	H3K4me3 ( Abcam Cat# Ab1012 Lot# GR56209-1)	1.00281
Sample 92	H3S10P_0min_1	Cultured MEFs (Mouse Embryonic fibroblasts)	resting 0.3%FCS	H3S10P (Millipore, cat# 04-817)	0.575343
Sample 93	H3S10P_0min_2	Cultured MEFs (Mouse Embryonic fibroblasts)	resting 0.3%FCS	H3S10P (Millipore, cat# 04-817)	0.694847
Sample 94	H3S10P_MEF_03_1	Cultured MEFs (Mouse Embryonic fibroblasts)	resting 0.3%FCS	H3S10P (Millipore, cat# 04-817)	1
Sample 95	H3S10P_MEF_03_2	Cultured MEFs (Mouse Embryonic fibroblasts)	resting 0.3%FCS	H3S10P (Millipore, cat# 04-817)	0.933305
Sample 96	H3S10P_5min_2	Cultured MEFs (Mouse Embryonic fibroblasts)	5 min TPA stimulated	H3S10P (Millipore, cat# 04-817)	0.363561
Sample 97	H3S10P_15min_1	Cultured MEFs (Mouse Embryonic fibroblasts)	15 min TPA stimulated	H3S10P (Millipore, cat# 04-817)	1.0498
Sample 98	H3S10P_MEF_TPA_1	Cultured MEFs (Mouse Embryonic fibroblasts)	30 min TPA stimulated	H3S10P (Millipore, cat# 04-817)	0.806465
Sample 99	H3S10P_MEF_TPA_2	Cultured MEFs (Mouse Embryonic fibroblasts)	30 min TPA stimulated	H3S10P (Millipore, cat# 04-817)	0.845379
