# Supplementary material for: ERK-Induced Activation of TCF Family of SRF Cofactors Initiates a Chromatin Modification Cascade Associated with Transcription
Source: Mol Cell. 2017 Mar 16;65(6):1081–1095.e5. doi: 10.1016/j.molcel.2017.02.005 (PMC5364370; doi:10.1016/j.molcel.2017.02.005)
Supplement: Table S2. Summary of Histone Modification ChIP-Seq Data at TSS Regions and DNAse I HS, B, Related to Figures 1, 2, 3, 4, S3, and S4 — (A) TPA-induced changes occurring in TSS regions Columns 1–6. Gene description: Official gene symbol; transcript ID; Genomic coordinates (Chromosome, Strand, Start and Stop). Columns 7–10. Relationship between each TSS and the 2577 SRF ChIP-seq peaks, including closest SRF peak coordinate; distance to the closest peak; whether the TSS is linked to SRF by Hi-C; Direct targets for TCF-SRF histone regulation defined those TSS exhibiting TPA-induced histone modification located 10 kb of an SRF peak and/or linked to one by Hi-C (n = 817). Columns 11–16. Summary of the RNA-seq data (Gualdrini et al., 2016) including TPA-induction (0 or 1); Direct TCF-SRF targets, as assessed by comparison of RNA-seq and integrated SRF ChIP-seq / Hi-C data (n = 763); total and intronic RNA read counts in wild-type MEF before and after 30' TPA stimulation. Columns 17–22. Effect of 30 minute TPA stimulation on each histone modification. TPA-induction (0 or 1). Columns 23–28. Dependence of each induced histone modification on TCF (0 or 1) obtained by comparison of wildtype and TKO MEFs using regression method. Columns 29–34. Restoration of induced histone modifications (0 or 1) by expression of wildtype Elk-1 in TKO MEFs, assessed by regression method. Columns 35–40. Restoration of induced histone modifications (0 or 1) by expression of Elk-1 activation-domain mutants in TKO MEFs, assessed by regression method. Columns 41–100. Normalized and averaged histone modification read counts in resting or TPA-stimulated (30') cells, for each of the 5 antibodies. Columns 101–108. Normalized and averaged read counts for each of the 5 histone modifications in resting or TPA-stimulated (30') cells. (B) Changes occurring at the DNAse I HS sites. Column 1–4. Coordinates for all DNAse I HS sites which show TPA-induced change in at least one histone modification (n = 2404). Columns 5–8. Relation of each DNAse I HS site to SRF ChiP-seq peaks and closest TSS. Number of SRF peaks coincident with the DNAse I HS r [file mmc3.xlsx]

## Sheet: S2A TSS regions
										RNA-seq Analysis						Histone Modification Analysis																								Chromatin marks Normalised read counts
Gene_information				TSS region coordinates (-2kb/+1kb)		Proximity or Hi-C contact to SRF ChIP-seq Peaks						Total RNA		Intronic RNA			TPA activated (Deseq calls)						TCF-dependent (Estimate from total 2364)						Elk-1 restored (Estimate from total 2060)						Elk-1 AD-dependent (Estimate from the 1223)					WT_MEF_Starved					WT_MEF_TPA(30min)
OFFICIAL_GENE_SYMBOL	TRANSCRIPT_ID	CHR	STRAND	START	STOP	Closest peak ID	Distance to closest SRF peak	Linked to SRF by Hi-C	Direct TCF-SRF controlled (n=817)	TPA INDUCED	Direct TCF-SRF controlled (n=763)	WT MEF 0.3%FCS	WT MEF TPA (30min)	WT MEF 0.3%FCS	WT MEF TPA (30min)	ALL TPA-activated (n=2364)	H3K9acS10ph	H4K16ac	H3K27ac	H3K9acK14ac	H3K4me3	ALL TCF-depednent changes (n=2060)	H3K9acS10ph	H4K16ac	H3K27ac	H3K9acK14ac	H3K4me3	ALL Elk-1 rescued changes (n=1223)	H3K9acS10ph	H4K16ac	H3K27ac	H3K9acK14ac	H3K4me3	ALL Elk-1 AD depednendt changes (n=1132)	H3K9acS10ph	H4K16ac	H3K27ac	H3K9acK14ac	H3K4me3	H3K9acS10ph_WT_MEF_Starved	H4K16ac_WT_MEF_Starved	H3K27ac_WT_MEF_Starved	H3K9acK14ac_WT_MEF_Starved	H3K4me3_WT_MEF_Starved	H3K9acS10ph_WT_MEF_TPA(30min)	H4K16ac_WT_MEF_TPA(30min)	H3K27ac_WT_MEF_TPA(30min)	H3K9acK14ac_WT_MEF_TPA(30min)	H3K4me3_WT_MEF_TPA(30min)
Tpm4	NM_001001491	chr8	+	74657190	74660190	chr8:74660025-74661429	1546	0	1	1	1	19223	20916	3947	5618	1	1	1	0	1	0	1	0	0	0	1	0	1	0	0	0	1	0	1	0	0	0	1	0	402	645	754	2450	2523	714	735	845	2922	2955
Chpf	NM_001001566	chr1	-	75475046	75478046	chr1:75475603-75476438	28	0	1	1	1	2674	2864	48	94	1	0	1	0	1	0	1	0	1	0	1	0	1	0	0	0	1	0	1	0	0	0	1	0	96	75	176	629	596	144	157	237	857	698
Lmna	NM_001002011	chr3	-	88306274	88309274	chr3:88296290-88297531	10285	1	1	1	1	7846	11184	793	3294	1	1	1	1	1	0	1	1	1	1	1	1	1	1	0	0	1	1	1	1	0	0	1	0	282	289	686	2226	3084	601	442	834	2895	3328
AI413582	NM_001002895	chr17	-	27701672	27704672	chr17:27760468-27761443	58146	1	1	1	0	183	396	45	223	1	0	1	1	1	0	1	1	0	1	1	0	1	0	0	1	1	0	1	0	0	0	1	0	107	162	283	962	809	192	235	469	1496	773
Scaf1	NM_001008422	chr7	-	52270619	52273619	chr7:52272303-52273995	1535	1	1	0	0	2162	2256	751	800	1	1	1	0	1	0	1	1	0	1	1	0	1	1	0	0	1	0	1	1	0	0	1	0	207	237	387	1374	1512	375	389	452	1720	1447
Ppp1r13l	NM_001010836	chr7	+	19944564	19947564	chr7:19917698-19918841	28309	1	1	0	0	238	241	111	101	1	0	1	1	1	0	1	0	0	1	0	0	1	0	0	1	0	0	1	0	0	1	0	0	118	155	284	840	1128	217	244	401	974	1150
Acd	NM_001012638	chr8	-	108223995	108226995	chr8:108089376-108090715	135000	1	1	0	0	490	507	80	87	1	0	1	0	0	0	1	1	1	1	1	0	1	1	1	0	0	0	1	1	1	0	0	0	184	138	322	1367	1683	210	183	375	1416	1666
Neurl4	NM_001013414	chr11	+	69713379	69716379	chr11:69714853-69715325	308	1	1	0	0	1289	1258	301	214	1	0	1	1	0	0	1	0	0	0	0	1	0	0	0	0	0	0	0	0	0	0	0	1	172	198	321	1133	1110	228	257	408	1187	1241
Trim6	NM_001013616	chr7	+	111365308	111368308	chr7:112548206-112549273	1181378	1	1	0	0	56	52	48	43	1	0	0	0	1	0	1	0	0	0	1	1	1	0	0	0	0	1	1	0	0	0	0	1	52	70	87	94	100	32	58	69	140	110
Vprbp	NM_001015507	chr9	+	106722306	106725306	chr9:106793836-106794872	70030	1	1	1	0	3164	3328	1455	1578	1	0	1	0	0	0	1	1	0	0	1	0	1	1	0	0	0	0	0	0	0	0	0	0	127	134	231	808	1071	180	175	252	873	1071
Kdm6b	NM_001017426	chr11	-	69226177	69229177	chr11:69475222-69476614	248657	1	1	1	1	833	2295	294	1218	1	1	1	1	1	0	1	1	1	1	1	1	1	0	1	0	0	0	1	1	1	1	0	1	107	183	343	595	206	251	432	737	1008	260
Pcnp	NM_001024622	chr16	-	56028830	56031830	chr16:55965928-55966881	63301	1	1	1	1	2856	3381	1360	1856	1	0	1	0	0	0	1	0	0	0	0	1	0	0	0	0	0	0	0	0	0	0	0	0	248	172	363	1336	1528	272	258	409	1366	1594
Unc13a	NM_001029873	chr8	-	74194656	74197656	chr8:74134718-74135148	60684	1	1	1	0	44	92	17	50	1	0	1	1	1	0	1	0	0	1	0	1	0	0	0	0	0	0	0	0	0	1	0	0	103	79	146	448	341	80	143	283	526	406
Ndufb6	NM_001033305	chr4	-	40225401	40228401	chr4:40089499-40090896	136622	1	1	0	0	581	532	152	116	1	0	0	1	0	0	1	0	1	1	1	0	1	0	1	0	0	0	1	0	1	0	0	0	199	168	280	1430	2148	231	189	388	1488	2201
Zfp408	NM_001033451	chr2	-	91488948	91491948	chr2:91489502-91490782	325	1	1	1	1	615	770	74	130	1	0	1	0	1	0	1	0	1	0	1	1	1	0	1	0	1	1	1	0	1	0	1	1	249	245	408	1544	2589	334	302	447	1996	2732
Tatdn2	NM_001033463	chr6	+	113645492	113648492	chr6:113639687-113641433	6903	0	1	1	0	2192	2391	796	971	1	0	1	0	1	0	1	0	1	1	0	0	1	0	1	1	0	0	1	0	1	1	0	0	105	144	298	1000	1335	155	229	339	1191	1449
BC048644	NM_001033485	chr8	+	124429732	124432732	chr8:124421966-124423020	9234	1	1	0	0	9	9	9	9	1	0	0	0	1	0	1	0	0	1	0	0	0	0	0	0	0	0	0	0	0	0	0	0	98	131	251	1037	1259	137	130	288	1193	1297
Med22	NM_001033908	chr2	-	26765162	26768162	chr2:27395056-27396080	629579	1	1	0	0	1545	1405	49	52	1	0	1	0	0	0	1	0	1	1	1	0	1	0	1	1	0	0	1	0	1	1	1	0	269	176	482	2060	2400	265	229	515	2119	2414
Ppp2r1b	NM_001034085	chr9	+	50663028	50666028	chr9:50774403-50775399	109897	1	1	1	0	2630	2773	1380	1484	1	0	1	0	0	0	1	1	1	1	0	1	0	0	0	0	0	0	0	0	0	0	0	1	121	105	212	708	907	135	140	222	701	1037
Zfr2	NM_001034895	chr10	+	80693907	80696907	chr10:80630285-80631149	65257	1	1	1	1	306	401	222	310	1	0	1	1	1	0	1	0	0	0	1	0	0	0	0	0	0	0	0	0	0	0	1	0	99	124	231	443	518	82	265	354	598	521
Gm6034	NM_001034909	chr17	+	36177905	36180905	chr17:36179501-36180323	151	1	1	0	0	102	94	0	0	1	0	0	1	0	0	1	0	1	1	0	1	1	0	0	1	0	1	1	0	0	1	0	1	200	164	266	958	750	155	165	367	872	831
Akap2	NM_001035532	chr4	+	57856119	57859119	chr4:57857433-57858605	88	1	1	0	0	7538	7401	1348	1191	1	0	1	0	0	0	1	0	0	0	1	1	0	0	0	0	0	0	0	0	0	0	0	0	213	189	386	1167	895	310	236	452	1263	1021
Piezo1	NM_001037298	chr8	-	125074229	125077229	chr8:125046681-125047792	28017	1	1	1	0	7662	8597	2387	3226	1	0	1	0	1	1	1	0	1	1	0	1	1	0	1	0	0	0	1	0	1	0	0	0	137	151	331	901	747	263	249	405	1139	1046
Fert2	NM_001037997	chr17	+	64211329	64214329	chr17:64212664-64213648	171	1	1	0	0	8917	8605	6851	6540	1	0	1	0	0	0	1	1	1	1	0	0	1	1	1	0	0	0	1	1	1	0	0	0	146	230	342	1150	1270	167	297	413	1136	1239
Seh1l	NM_001039088	chr18	+	67932529	67935529	chr18:67608616-67609444	325283	1	1	1	1	2708	2938	792	1041	1	0	1	0	0	0	1	0	1	1	0	0	1	0	1	1	0	0	1	0	1	1	0	0	209	196	396	1455	1451	247	303	450	1465	1429
Vgf	NM_001039385	chr5	+	137504164	137507164	chr5:137505532-137506723	102	0	1	0	0	10	9	2	1	1	0	1	1	1	0	1	1	1	1	1	1	1	1	0	0	1	0	1	1	1	1	1	0	26	40	62	244	174	58	102	190	338	238
Pnkd	NM_001039509	chr1	+	74329607	74332607	chr1:74295022-74296181	36053	1	1	1	1	2358	2876	2224	2754	1	0	0	0	1	0	1	1	0	1	1	0	1	1	0	0	0	0	1	1	0	0	0	0	160	122	264	1322	1534	235	159	346	1554	1440
Mroh8	NM_001039557	chr2	-	157104285	157107285	chr2:157273165-157274199	168443	1	1	0	0	68	68	54	53	1	0	1	0	0	0	1	1	0	0	0	0	1	1	0	0	0	0	1	1	0	0	0	0	83	172	262	849	1024	133	226	253	907	1000
Tmem120b	NM_001039723	chr5	+	123524283	123527283	chr5:123584147-123585098	58275	1	1	1	0	415	499	305	389	1	0	1	1	1	0	1	0	1	1	1	0	1	0	1	0	0	0	1	0	1	0	0	0	126	174	254	818	944	82	278	393	952	993
Smad7	NM_001042660	chr18	+	75525018	75528018	chr18:75330332-75331544	196070	1	1	1	0	1680	2569	1109	1873	1	1	1	0	1	0	1	1	0	0	0	0	1	1	0	0	0	0	1	1	0	0	0	0	211	209	415	1425	1692	360	334	376	1795	1902
Nelfe	NM_001045864	chr17	+	34985335	34988335	chr17:34817877-34819208	168604	1	1	0	0	683	684	126	139	1	0	1	1	0	0	1	0	1	0	0	1	1	0	0	0	0	1	1	0	1	0	0	1	231	137	310	1440	1700	219	240	419	1480	1729
Dph3	NM_001047433	chr14	-	32897878	32900878	chr14:32472529-32473483	425737	1	1	1	1	709	760	79	121	1	0	0	1	1	0	1	1	0	0	0	0	0	0	0	0	0	0	0	1	0	0	0	0	196	224	303	919	1374	255	260	420	1088	1264
Pigw	NM_001077636	chr11	-	84692787	84695787	chr11:84335626-84336849	357583	1	1	0	0	148	139	17	12	1	1	0	0	0	0	1	1	0	0	0	0	0	0	0	0	0	0	0	1	0	0	0	0	148	252	363	1172	1291	263	270	417	1158	1175
Srsf1	NM_001078167	chr11	+	87858874	87861874	chr11:88055187-88055997	194770	1	1	1	1	11071	11730	151	208	1	0	0	0	1	0	1	0	0	1	1	0	0	0	0	0	0	0	0	0	0	1	1	0	227	296	475	2021	2266	320	342	500	2330	2478
Clta	NM_001080384	chr4	+	44023514	44026514	chr4:44024890-44025897	173	0	1	1	1	3346	3583	1122	1477	1	0	1	0	0	0	1	0	1	0	0	0	0	0	0	0	0	0	0	0	0	0	0	0	253	161	373	1380	2300	185	234	376	1423	2513
Arid1a	NM_001080819	chr4	-	133308526	133311526	chr4:133312204-133313330	3226	1	1	1	0	5487	5721	2833	3084	1	0	1	0	0	0	1	1	1	0	0	0	1	1	0	0	0	0	0	0	0	0	0	0	86	79	210	857	1166	133	130	191	793	1228
Ptpn23	NM_001081043	chr9	-	110309714	110312714	chr9:110313188-110314265	2931	0	1	1	1	2215	3786	851	2165	1	1	1	1	1	0	1	1	0	1	0	0	1	1	0	0	0	0	1	1	0	1	0	0	238	290	454	1994	2533	527	571	677	2702	2859
Ltn1	NM_001081068	chr16	-	87431851	87434851	chr16:87432405-87433179	14	0	1	0	0	4405	4301	1209	1122	1	0	0	1	0	0	1	0	1	1	1	0	1	0	0	1	0	0	1	0	1	1	1	0	171	140	205	992	1712	125	170	289	1109	1679
Esf1	NM_001081090	chr2	-	139995294	139998294	chr2:139850348-139851285	145538	1	1	0	0	1381	1183	680	503	1	0	0	0	1	0	1	1	0	0	0	0	0	0	0	0	0	0	0	0	0	0	0	0	163	145	295	1329	2442	182	129	286	1522	2558
Cluh	NM_001081158	chr11	+	74460996	74463996	chr11:75003556-75004485	541115	1	1	0	0	2454	2463	501	493	1	0	1	0	0	0	1	0	1	0	0	1	0	0	0	0	0	0	0	0	0	0	0	0	117	168	294	938	1348	121	209	287	1026	1452
Fam65a	NM_001081241	chr8	+	108127128	108130128	chr8:108089376-108090715	39133	1	1	1	1	1776	2065	1078	1293	1	0	1	0	0	0	1	1	1	0	1	1	1	1	1	0	1	1	1	1	1	0	1	1	201	183	410	1338	1138	297	255	485	1505	1228
Polr3a	NM_001081247	chr14	-	25305268	25308268	chr14:25960636-25961758	654811	1	1	0	0	1513	1325	792	565	1	0	1	0	0	0	1	0	1	0	1	1	1	0	1	0	0	1	1	0	1	0	0	1	139	90	215	1008	1388	173	130	234	1089	1488
Trio	NM_001081302	chr15	-	27954603	27957603	chr15:27955553-27956267	167	1	1	0	0	32962	30805	22749	20287	1	0	1	0	1	0	1	0	1	1	1	0	1	0	1	0	0	0	1	0	1	1	1	0	110	176	383	1394	1705	164	276	391	1749	1794
Vma21	NM_001081356	chrX	+	69060117	69063117	chrX:69060950-69062037	707	0	1	1	1	766	844	50	96	1	0	0	0	1	0	1	1	0	1	1	0	0	0	0	0	0	0	0	1	0	1	0	0	107	140	218	694	892	170	157	260	796	872
Tex264	NM_001081654	chr9	-	106587283	106590283	chr9:106793836-106794872	206053	1	1	0	0	2215	2214	1082	1115	1	0	1	0	0	0	1	0	0	1	1	0	0	0	0	0	0	0	0	0	0	0	0	0	161	228	378	1126	1232	167	315	480	1206	1055
Zbtb21	NM_001081684	chr16	-	98182786	98185786	chr16:97191017-97192069	992279	1	1	1	1	1425	1814	490	780	1	0	0	1	0	0	1	0	0	1	0	0	0	0	0	0	0	0	0	0	0	0	0	0	154	201	300	892	1164	174	219	395	766	1141
Dusp5	NM_001085390	chr19	+	53601807	53604807	chr19:53602848-53603781	255	0	1	1	0	554	1323	394	981	1	0	0	1	1	1	1	1	1	1	1	1	1	0	1	1	1	0	1	1	1	1	1	1	110	135	231	960	992	204	168	307	1273	1433
Smcr8	NM_001085440	chr11	+	60589026	60592026	chr11:60590408-60591508	70	0	1	1	1	2600	3038	77	116	1	0	1	1	0	0	1	1	0	1	0	0	0	0	0	0	0	0	0	0	0	1	0	0	259	248	387	1393	2097	318	393	534	1507	1998
Ccnyl1	NM_001097644	chr1	+	64735918	64738918	chr1:64763487-64764256	25867	1	1	1	1	1696	2253	1076	1603	1	0	1	1	0	0	1	0	1	1	0	0	1	0	0	1	0	0	1	0	1	1	0	0	167	59	166	854	1079	144	95	225	953	1197
Pwwp2b	NM_001098636	chr7	+	146432380	146435380	chr7:146405634-146406807	28106	1	1	1	1	454	506	212	278	1	0	1	1	1	0	1	0	0	1	1	0	0	0	0	0	0	0	0	0	0	0	0	0	130	216	316	1086	959	150	364	455	1335	1043
Atxn7l3	NM_001098836	chr11	-	102156943	102159943	chr11:102145506-102146680	11839	1	1	1	0	1899	1897	250	309	1	0	1	0	1	0	1	1	0	0	1	1	1	1	0	0	1	1	1	1	0	0	1	1	171	268	428	1578	1575	252	335	487	1843	1579
Ptpn11	NM_001109992	chr5	-	121640406	121643406	chr5:121636063-121637270	4671	0	1	1	1	8397	9200	2331	3380	1	0	0	1	0	0	1	1	0	0	0	0	0	0	0	0	0	0	0	0	0	0	0	0	130	158	251	903	999	151	198	325	924	1057
Wdr36	NM_001110015	chr18	+	32994878	32997878	chr18:32902460-32903684	93786	1	1	0	0	2548	2280	1072	856	1	0	0	0	1	0	1	0	1	1	1	1	1	0	1	1	0	1	1	0	1	1	0	1	127	210	298	923	1690	155	253	326	1090	1749
Anxa7	NM_001110794	chr14	-	21298355	21301355	chr14:21297639-21298923	1060	0	1	1	1	2271	2509	661	965	1	1	1	0	1	0	1	1	1	1	1	1	1	0	1	0	1	0	1	0	1	1	1	0	170	211	347	975	1430	329	308	409	1385	1527
Uhrf1	NM_001111079	chr17	+	56440759	56443759	chr17:56490040-56490715	47615	1	1	1	1	4977	5862	1139	1908	1	0	1	1	0	0	1	0	0	1	1	1	1	0	0	0	0	1	1	0	0	1	0	1	253	211	309	1444	2213	224	283	456	1545	2350
Lrrfip1	NM_001111312	chr1	+	92893303	92896303	chr1:92954017-92955110	59256	1	1	1	1	8715	11046	6205	8480	1	0	1	0	1	0	1	1	1	0	0	0	0	0	0	0	0	0	0	0	1	0	0	0	221	233	450	1424	1730	291	442	502	1784	1882
Cyth1	NM_001112699	chr11	-	118108906	118111906	chr11:118109824-118110730	164	1	1	0	0	2162	2090	1741	1681	1	0	0	0	1	0	1	1	0	0	0	0	1	1	0	0	0	0	1	1	0	0	0	0	153	185	332	1469	1748	198	186	393	1676	1694
Pdlim7	NM_001114088	chr13	-	55613807	55616807	chr13:55613614-55615359	622	1	1	0	0	3471	3497	2221	2234	1	1	0	0	1	1	1	0	0	1	1	1	1	0	0	0	1	1	1	0	0	0	1	1	209	318	612	1605	1626	376	331	693	1969	2126
Klhl26	NM_001122830	chr8	-	72999842	73002842	chr8:73046658-73047663	46314	1	1	0	0	2216	2297	1594	1672	1	0	1	1	1	0	1	0	1	1	1	0	1	0	1	1	1	0	1	0	1	1	1	0	146	186	372	1270	1469	136	372	576	1779	1521
Ptpn2	NM_001127177	chr18	-	67883275	67886275	chr18:67608616-67609444	275029	1	1	1	1	1819	2865	1037	2007	1	0	1	0	0	0	1	0	1	0	0	1	0	0	0	0	0	0	0	0	1	0	0	1	194	152	308	1045	950	174	261	380	1174	1010
Trp53	NM_001127233	chr11	+	69391860	69394860	chr11:69475222-69476614	81974	1	1	1	1	1602	1998	597	939	1	1	0	0	0	0	1	1	0	0	0	0	0	0	0	0	0	0	0	1	0	0	0	0	300	206	387	1777	2612	461	170	365	1742	2562
Inpp5a	NM_001127363	chr7	+	146573007	146576007	chr7:146653410-146654440	79001	1	1	1	1	3054	3334	2774	3047	1	0	1	0	0	0	1	0	0	1	0	0	0	0	0	0	0	0	0	0	0	0	0	0	111	124	209	756	591	146	166	270	841	650
Gpank1	NM_001128597	chr17	+	35256440	35259440	chr17:35187946-35189252	69505	1	1	0	0	167	136	19	14	1	0	1	0	0	0	1	1	1	1	1	0	1	0	1	0	1	0	1	1	1	0	0	0	235	173	374	1987	2863	300	240	450	2095	2850
Oxr1	NM_001130166	chr15	+	41277027	41280027	chr15:41662277-41662628	383302	1	1	0	0	2488	2610	1153	1213	1	0	0	1	1	0	1	1	1	1	1	1	1	1	0	0	0	0	1	1	1	1	1	1	61	63	99	335	377	83	105	168	476	464
Eif2d	NM_001136070	chr1	+	133047783	133050783	chr1:132993083-132994061	56137	1	1	0	0	1035	992	390	357	1	0	0	1	0	0	1	0	0	1	0	1	1	0	0	1	0	0	1	0	0	1	0	0	157	142	200	886	1126	153	170	269	928	1132
Nr4a2	NM_001139509	chr2	-	56975414	56978414	chr2:56966997-56967998	8948	0	1	1	0	329	1592	188	1016	1	0	1	0	1	0	1	1	0	0	0	0	1	1	0	0	0	0	1	1	0	0	0	0	106	149	193	710	1097	110	299	245	1113	1197
Use1	NM_001145780	chr8	+	73888746	73891746	chr8:73833867-73834757	56417	1	1	1	1	755	823	175	225	1	1	0	1	1	0	1	0	0	0	1	0	0	0	0	0	0	0	0	0	0	0	0	0	222	302	466	1105	852	370	320	638	1262	813
Stk40	NM_001145827	chr4	+	125779200	125782200	chr4:125779922-125781301	640	1	1	1	1	1413	5175	1090	4651	1	1	1	1	1	1	1	0	0	0	0	1	0	0	0	0	0	0	0	0	0	0	0	1	237	233	428	1185	1331	533	537	686	2404	2072
Arhgap1	NM_001145902	chr2	+	91488274	91491274	chr2:91489502-91490782	0	1	1	1	1	2799	3835	773	1612	1	0	1	0	1	0	1	0	1	0	1	1	1	0	1	0	1	1	1	0	1	0	1	1	245	236	406	1572	2508	351	295	426	1968	2637
Map7d1	NM_001145970	chr4	-	125932563	125935563	chr4:125976704-125977795	43670	1	1	1	0	2495	3648	570	1619	1	0	0	0	1	1	1	0	0	0	1	0	0	0	0	0	0	0	0	0	0	0	1	0	305	311	671	2271	2818	394	358	636	2855	3510
Ppp1r18	NM_001146711	chr17	+	36000539	36003539	chr17:36007125-36008328	5271	1	1	1	1	1744	2219	317	588	1	1	1	1	1	0	1	1	1	1	1	1	1	0	1	1	0	1	1	0	1	1	0	1	357	391	701	2476	2143	545	564	871	3076	2320
Eif4a1	NM_001159375	chr11	-	69484925	69487925	chr11:69475222-69476614	10089	1	1	1	1	6294	8557	1037	2604	1	1	1	1	1	0	1	1	1	0	0	0	0	0	0	0	0	0	0	0	1	0	0	0	208	223	368	1825	2492	367	314	463	2218	2914
Ccdc58	NM_001159421	chr16	+	36069745	36072745	chr16:35318972-35320274	752129	1	1	0	0	950	746	737	546	1	1	1	1	0	0	1	1	0	0	0	0	1	1	0	0	0	0	0	0	0	0	0	0	196	225	336	1378	2089	344	320	427	1519	2096
Ilk	NM_001161724	chr7	+	112883103	112886103	chr7:112887144-112888241	2651	1	1	1	1	2957	3172	809	967	1	1	0	1	0	0	1	1	1	1	0	0	1	0	1	0	0	0	1	0	1	1	0	0	252	297	537	2488	2828	495	358	664	2685	2843
Snx11	NM_001163389	chr11	-	96637869	96640869	chr11:96638532-96639582	330	1	1	0	0	608	548	265	245	1	0	0	0	1	0	1	0	0	0	1	0	1	0	0	0	1	0	0	0	0	0	0	0	145	138	230	647	963	135	123	245	866	914
Tbck	NM_001163455	chr3	+	132345107	132348107	chr3:131067548-131068713	1278985	1	1	0	0	2969	2773	2267	2105	1	0	1	0	0	0	1	0	1	0	0	0	0	0	0	0	0	0	0	0	0	0	0	0	302	269	439	1721	2564	318	346	455	1744	2525
Senp3	NM_001163571	chr11	-	69494586	69497586	chr11:69475222-69476614	19750	1	1	0	0	1785	1779	551	562	1	1	0	0	1	0	1	1	0	0	1	0	1	0	0	0	1	0	1	0	0	0	1	0	157	246	386	1225	1314	404	245	418	1489	1281
Dcun1d3	NM_001163703	chr7	-	127038259	127041259	chr7:127039122-127039938	224	0	1	1	1	2048	3110	1304	2207	1	0	1	0	1	0	1	0	0	0	0	1	1	0	0	0	0	1	1	0	0	0	0	1	213	215	410	1406	1551	319	305	454	1642	1678
4930563E22Rik	NM_001163728	chr11	+	72026639	72029639	chr11:72020506-72021538	7672	0	1	0	0	33	35	0	0	1	0	1	0	0	0	1	1	1	0	0	1	1	1	1	0	0	0	1	0	1	0	0	0	121	176	296	898	1536	136	238	274	908	1645
Klhdc3	NM_001163729	chr17	-	46816879	46819879	chr17:46692682-46693944	124619	1	1	0	0	999	1008	272	276	1	0	0	1	0	0	1	0	1	0	1	1	1	0	0	0	1	1	1	0	0	0	0	1	243	198	436	1766	1823	326	267	561	2002	1949
Dxo	NM_001163770	chr17	+	34971963	34974963	chr17:34817877-34819208	155232	1	1	1	1	419	426	48	77	1	0	1	1	1	0	1	0	1	0	1	0	1	0	1	0	1	0	1	0	1	0	1	0	230	155	365	1699	2163	251	275	569	1942	2190
Tgif1	NM_001164074	chr17	-	71201872	71204872	chr17:71197126-71198874	4380	0	1	1	0	1948	4659	577	2150	1	1	1	1	1	0	1	0	0	0	1	1	1	0	0	0	1	1	1	0	0	0	1	1	266	234	394	1349	1435	427	466	561	2164	1596
Nfatc1	NM_001164110	chr18	-	80908810	80911810	chr18:80666235-80667208	243041	1	1	1	1	1888	2535	1151	1792	1	0	1	1	1	1	1	1	1	1	1	0	1	0	1	1	0	0	1	1	0	1	0	0	89	113	183	609	700	133	207	245	960	917
Slc25a25	NM_001164357	chr2	-	32305990	32308990	chr2:32426012-32426868	119384	1	1	1	1	1138	3434	693	2355	1	0	1	1	1	0	1	0	0	0	0	1	0	0	0	0	0	0	0	0	0	0	0	1	91	120	246	581	788	163	211	328	743	908
Dap3	NM_001164533	chr3	-	88753204	88756204	chr3:88787473-88788714	33882	1	1	1	1	1665	1809	889	1007	1	1	1	0	1	0	1	1	1	0	1	1	1	1	0	0	0	1	1	1	1	0	0	1	181	227	412	1594	2114	311	319	407	1894	2284
Vill	NM_001164567	chr9	+	118959895	118962895	chr9:118640734-118641324	320790	1	1	0	0	874	881	361	359	1	0	1	1	0	0	1	0	1	1	0	1	1	0	1	1	0	1	1	0	1	1	0	1	138	205	272	615	362	83	305	395	618	381
Irf2bp2	NM_001164598	chr8	-	129116336	129119336	chr8:129107600-129108623	9240	1	1	1	0	3241	4598	58	180	1	0	1	1	1	1	1	1	1	1	1	0	1	1	1	0	1	0	1	1	1	0	1	0	200	255	478	1732	1709	334	563	678	2760	2213
Nsun6	NM_001165941	chr2	-	14975499	14978499	chr2:14970445-14971202	5593	0	1	0	0	669	647	397	394	1	0	1	1	1	0	1	1	0	1	1	0	1	1	0	0	1	0	1	1	0	1	1	0	141	174	239	836	1228	213	261	402	1122	1275
Arfgap2	NM_001166024	chr2	+	91103271	91106271	chr2:91489502-91490782	385002	1	1	0	0	1626	1626	474	524	1	0	0	1	1	0	1	0	0	1	1	0	0	0	0	0	0	0	0	0	0	0	0	0	253	235	359	1295	1435	315	278	448	1520	1429
4931428F04Rik	NM_001166394	chr8	-	107812428	107815428	chr8:107812822-107813752	334	0	1	0	0	253	227	90	67	1	0	1	0	0	0	1	0	1	1	0	0	1	0	0	1	0	0	1	0	1	1	0	0	53	100	141	431	417	45	137	187	334	391
Hmga1-rs1	NM_001166477	chr17	+	27691597	27694597	chr17:27760468-27761443	67221	1	1	1	0	1038	2243	145	1172	1	1	1	1	1	1	1	1	0	1	1	1	1	1	0	0	1	0	1	1	0	0	1	0	81	114	184	576	599	196	328	430	1572	1052
Zbed6	NM_001166552	chr1	-	135556462	135559462	chr1:135640797-135642033	83994	1	1	1	0	7651	8253	7651	8253	1	1	0	0	1	0	1	1	0	0	0	1	0	0	0	0	0	0	0	1	0	0	0	1	187	201	267	1023	1577	331	225	323	1309	1774
Eif5a	NM_001166593	chr11	-	69734460	69737460	chr11:69734469-69735588	517	1	1	1	1	3884	4098	237	449	1	1	1	0	1	0	1	1	1	0	0	1	1	1	1	0	0	0	1	1	1	0	0	0	150	257	466	1491	1859	386	345	500	1738	1923
Tmem11	NM_001168507	chr11	-	60691540	60694540	chr11:60624100-60625303	67784	1	1	1	1	730	956	344	517	1	0	1	0	0	0	1	0	1	1	0	0	1	0	1	0	0	0	1	0	0	1	0	0	212	181	323	1230	1559	200	233	377	1323	1523
Rnh1	NM_001172100	chr7	-	148357750	148360750	chr7:148194458-148195638	163633	1	1	1	0	2886	3083	350	547	1	0	1	0	0	0	1	1	1	1	1	0	1	0	1	0	0	0	1	0	1	1	0	0	126	183	376	785	519	215	239	427	789	558
Sphk2	NM_001172561	chr7	-	52972372	52975372	chr7:52973081-52974045	15	1	1	0	0	618	632	81	81	1	0	1	0	0	0	1	0	1	0	0	0	1	0	1	0	0	0	1	0	1	0	0	0	282	249	438	1785	1910	356	326	523	1942	1909
Rara	NM_001177302	chr11	+	98797031	98800031	chr11:98907961-98909059	109492	1	1	0	0	1739	1507	794	573	1	0	1	0	1	0	1	0	1	1	1	0	0	0	0	0	0	0	0	0	0	0	0	0	187	217	527	1471	1649	330	390	621	1785	1627
Aldoa	NM_001177308	chr7	-	133942961	133945961	chr7:133942295-133943177	1192	0	1	1	1	5578	6058	310	593	1	0	1	1	0	0	1	0	0	1	0	0	0	0	0	0	0	0	0	0	0	1	0	0	191	247	411	1371	1210	295	323	542	1491	1336
Myc	NM_001177352	chr15	+	61814895	61817895	chr15:61625853-61626843	190310	1	1	1	1	1649	2769	247	432	1	1	0	0	0	0	1	1	0	0	1	1	1	0	0	0	0	1	1	0	0	0	0	1	405	266	606	2526	3331	630	237	486	2606	3686
Lclat1	NM_001177968	chr17	+	73455324	73458324	chr17:73319626-73320829	137128	1	1	0	0	3387	3231	2106	1934	1	0	1	1	1	0	1	0	1	1	1	0	1	0	1	0	0	0	1	0	1	0	1	0	121	189	282	934	1372	204	267	382	1288	1476
Camta2	NM_001190376	chr11	-	70500607	70503607	chr11:70481733-70484042	19043	1	1	0	0	643	700	327	356	1	0	1	0	0	0	1	0	0	0	0	1	1	0	0	0	0	1	1	0	0	0	0	1	239	256	421	1452	1138	320	334	495	1445	1141
Usp34	NM_001190401	chr11	+	23204894	23207894	chr11:23205369-23206129	1136	0	1	0	0	18160	18370	5	4	1	0	1	0	1	0	1	0	1	0	0	0	0	0	0	0	0	0	0	0	1	0	0	0	136	95	215	801	1018	224	185	265	950	1056
Pdlim5	NM_001190855	chr3	-	142057660	142060660	chr3:142058358-142059243	3	1	1	1	1	28539	35195	23247	29901	1	0	0	0	1	1	1	1	0	0	1	1	1	1	0	0	1	1	1	1	0	0	1	1	208	165	399	1244	1519	255	136	324	1460	2170
Tmem95	NM_001195710	chr11	-	69690520	69693520	chr11:69694100-69695250	3102	1	1	1	0	8	32	0	0	1	0	0	1	0	0	1	0	0	1	1	0	0	0	0	0	0	0	0	0	0	0	0	0	107	124	198	339	92	83	123	262	349	137
Fgfr1op	NM_001197046	chr17	+	8356382	8359382	chr17:8357493-8358483	314	1	1	0	0	2188	2350	1543	1596	1	0	0	1	0	0	1	0	0	1	0	0	0	0	0	0	0	0	0	0	0	0	0	0	166	115	167	716	841	172	128	256	727	854
Pla2g6	NM_001199024	chr15	-	79157801	79160801	chr15:79158425-79158927	74	0	1	1	1	540	635	277	367	1	0	1	1	1	0	1	0	0	0	1	0	0	0	0	0	0	0	0	0	0	0	0	0	145	270	409	708	638	245	464	547	978	630
Gpsm1	NM_001199146	chr2	+	26169052	26172052	chr2:25973761-25974656	196922	1	1	1	1	3128	3610	1923	2198	1	1	0	0	0	0	1	0	0	0	1	1	0	0	0	0	0	0	0	0	0	0	0	0	174	318	564	1489	1521	354	300	501	1532	1683
Rpl34-ps1	NM_001199350	chr3	-	130432247	130435247	chr3:130815172-130816598	382344	1	1	1	1	2269	2223	171	236	1	0	1	0	0	0	1	1	1	0	0	0	1	1	0	0	0	0	1	1	0	0	0	0	185	244	394	1543	1866	282	336	446	1626	1927
Trim47	NM_001205081	chr11	-	115970549	115973549	chr11:115794535-115795465	176637	1	1	1	1	708	801	44	103	1	0	1	1	1	0	1	0	1	1	1	0	1	0	1	1	0	0	1	0	1	1	0	0	136	200	414	988	1146	192	448	563	1529	1231
Nit1	NM_001242580	chr1	-	173274776	173277776	chr1:173192587-173194304	82084	1	1	0	0	400	432	89	112	1	0	1	1	1	0	1	0	0	1	0	1	1	0	0	0	0	1	1	0	0	0	0	1	190	194	350	1147	2207	215	303	471	1445	2212
Col6a3	NM_001243008	chr1	-	92739548	92742548	chr1:92734588-92735764	5231	0	1	0	0	34505	33473	0	0	1	0	1	0	1	1	1	1	1	0	1	1	1	0	0	0	0	1	1	1	0	0	0	1	194	188	391	920	917	225	272	394	1072	1192
Pan2	NM_001252327	chr10	+	127738390	127741390	chr10:127740076-127740576	22	1	1	0	0	1355	1273	442	389	1	0	0	1	0	0	1	0	0	1	0	0	1	0	0	1	0	0	1	0	0	1	0	0	195	392	429	1091	773	309	343	526	1012	693
Pqbp1	NM_001252529	chrX	-	7475395	7478395	chrX:7340471-7341481	135401	1	1	1	0	664	742	69	131	1	0	1	0	1	0	1	0	1	0	1	0	0	0	0	0	0	0	0	0	1	0	0	0	221	133	234	913	1005	205	239	291	1043	971
Ecm1	NM_001252653	chr3	-	95542492	95545492	chr3:95491615-95492716	51331	1	1	1	0	644	667	78	121	1	0	0	1	0	0	1	1	0	1	0	1	1	0	0	0	0	1	1	0	0	0	0	1	74	142	204	276	112	108	162	282	264	120
Cbll1	NM_001253847	chr12	-	32183481	32186481	chr12:32359802-32360799	175815	1	1	0	0	486	428	214	158	1	0	0	1	0	0	1	1	0	1	1	0	1	1	0	0	1	0	1	1	0	0	1	0	216	267	362	1506	2456	242	220	468	1697	2269
Myo7a	NM_001256081	chr7	-	105267003	105270003	chr7:105353122-105353484	85297	1	1	0	0	4832	4642	2216	2107	1	0	0	1	0	0	1	0	0	1	0	0	0	0	0	0	0	0	0	0	0	0	0	0	110	258	404	622	329	164	267	494	587	377
AI837181	NM_001256515	chr19	+	5423143	5426143	chr19:5447054-5448168	22445	1	1	0	0	834	880	33	49	1	0	0	0	1	0	1	0	1	1	1	1	1	0	1	0	0	0	1	0	1	0	1	0	231	326	549	1983	2146	364	355	658	2276	2279
H2-L	NM_001267808	chr17	+	35398067	35401067	chr17:35378899-35379699	20822	1	1	0	0	1875	1860	600	622	1	0	1	0	1	0	1	1	1	1	1	0	1	1	0	0	1	0	1	1	0	1	1	0	111	137	209	849	1052	116	179	264	1000	1097
Socs1	NM_001271603	chr16	-	10784629	10787629	chr16:10785487-10786310	96	1	1	0	0	62	90	2	5	1	0	1	0	0	0	1	0	1	1	1	0	1	0	0	0	1	0	1	0	0	0	1	0	157	254	485	1404	1280	259	305	589	1435	1446
Arc	NM_001276684	chr15	-	74502000	74505000	chr15:74503197-74504528	938	1	1	1	1	358	4475	4	87	1	0	1	1	1	0	1	0	1	1	1	1	1	0	0	0	1	1	1	0	0	0	1	1	114	178	368	700	357	139	285	484	1005	416
Crk	NM_001277219	chr11	+	75490760	75493760	chr11:75468586-75469759	23495	1	1	1	1	6525	7306	1836	2686	1	0	1	1	1	0	1	1	1	0	0	0	1	1	0	0	0	0	1	1	0	0	0	0	134	132	314	1192	1541	221	256	406	1394	1579
Mea1	NM_001277310	chr17	+	46815401	46818401	chr17:46692682-46693944	124141	1	1	0	0	776	780	36	40	1	0	1	1	1	0	1	0	1	0	1	1	1	0	0	0	1	1	1	0	1	0	0	1	235	186	402	1674	1790	308	255	530	1910	1921
Ilf3	NM_001277321	chr9	+	21170314	21173314	chr9:21171506-21172650	122	0	1	1	0	5540	5633	2564	2721	1	1	1	0	1	0	1	1	0	0	1	0	0	0	0	0	0	0	0	0	0	0	0	0	163	253	403	1068	1914	314	363	497	1425	1878
Prr3	NM_001282013	chr17	-	36115770	36118770	chr17:36106330-36107333	10012	1	1	0	0	471	468	144	156	1	0	1	1	1	0	1	1	1	1	1	0	1	0	1	0	0	0	1	0	1	0	0	0	189	231	428	1823	2570	291	339	554	2174	2758
Brpf1	NM_001282126	chr6	+	113255130	113258130	chr6:113256004-113257605	455	1	1	1	1	1612	1856	378	531	1	0	1	0	1	0	1	1	0	0	0	0	0	0	0	0	0	0	0	0	0	0	0	0	239	312	555	1979	2703	294	369	578	2332	2773
Adora1	NM_001282945	chr1	-	136131034	136134034	chr1:136229042-136230314	97729	1	1	0	0	25	26	16	15	1	0	1	0	0	0	1	0	1	1	1	0	0	0	0	0	0	0	0	0	1	1	0	0	51	56	113	251	125	29	107	149	327	155
Shisa5	NM_001284332	chr9	+	108939080	108942080	chr9:108893128-108894349	47272	1	1	1	1	3045	3267	305	483	1	0	1	1	1	0	1	0	1	1	1	0	1	0	1	0	1	0	1	0	1	0	1	0	207	235	406	1223	1393	221	349	498	1530	1450
Cops2	NM_001285507	chr2	-	125683818	125686818	chr2:125886304-125887256	201904	1	1	0	0	3524	3343	1083	1057	1	0	1	0	0	0	1	0	1	0	0	0	0	0	0	0	0	0	0	0	0	0	0	0	171	139	223	961	1511	143	219	253	982	1497
Lyrm1	NM_001285959	chr7	+	127037374	127040374	chr7:127039122-127039938	109	0	1	0	0	185	198	146	159	1	0	1	0	1	0	1	0	1	0	0	1	1	0	0	0	0	1	1	0	1	0	0	1	220	214	418	1331	1484	272	299	471	1541	1580
Lox	NM_001286182	chr18	-	52688521	52691521	chr18:52689457-52690688	520	0	1	0	0	72652	74290	2703	2477	1	1	0	0	0	0	1	0	1	0	0	0	0	0	0	0	0	0	0	0	0	0	0	0	205	473	737	2207	2415	401	481	585	1863	2484
Timm9	NM_001286203	chr12	-	72236662	72239662	chr12:72116355-72117220	121129	1	1	0	0	672	531	461	349	1	0	0	0	1	0	1	1	0	0	1	1	1	1	0	0	0	0	1	1	0	0	0	0	169	175	278	1129	1494	268	199	292	1313	1599
Rnaseh1	NM_001286865	chr12	+	29332466	29335466	chr12:30591586-30592609	1257709	1	1	0	0	565	487	312	230	1	0	1	0	0	0	1	0	1	0	0	0	1	0	1	0	0	0	1	0	1	0	0	0	173	193	293	1019	1384	145	241	351	1008	1318
Atf4	NM_001287180	chr15	+	80083613	80086613	chr15:80085081-80087030	893	1	1	1	1	5613	6777	109	224	1	1	1	1	1	0	1	0	0	1	0	0	0	0	0	0	0	0	0	0	0	0	0	0	338	447	692	2581	2577	585	588	896	3002	2813
Rpl34	NM_001287581	chr3	-	130432255	130435255	chr3:130815172-130816598	382336	1	1	1	1	2269	2223	171	236	1	0	1	0	0	0	1	1	1	0	0	0	1	1	0	0	0	0	1	1	0	0	0	0	185	244	392	1540	1866	282	336	445	1624	1926
Rad1	NM_001289448	chr15	+	10413772	10416772	chr15:11328966-11330357	913918	1	1	0	0	421	329	115	44	1	0	0	0	1	0	1	1	0	1	0	0	1	1	0	1	0	0	1	1	0	0	0	0	238	261	382	1648	2836	292	276	423	1909	2583
Tcerg1	NM_001289526	chr18	+	42669140	42672140	chr18:42670514-42671300	397	0	1	0	0	5811	5627	3821	3720	1	0	0	1	1	0	1	1	0	0	0	0	0	0	0	0	0	0	0	1	0	0	0	0	175	159	236	1074	1360	176	193	313	1376	1493
Zyx	NM_001289617	chr6	+	42297826	42300826	chr6:42299096-42300506	141	0	1	1	1	11294	12055	2897	3189	1	1	0	0	0	0	1	1	0	0	1	0	1	1	0	0	1	0	1	1	0	0	1	0	452	456	802	2875	2838	699	500	850	3245	3339
Mynn	NM_001289621	chr3	+	30499008	30502008	chr3:30500005-30501601	23	1	1	0	0	1158	1199	234	267	1	0	0	0	1	0	1	0	0	1	1	0	0	0	0	0	0	0	0	0	0	1	0	0	264	250	383	1446	2161	293	274	447	1653	2155
Exoc1	NM_001289770	chr5	+	76956335	76959335	chr5:76953609-76954918	3973	0	1	0	0	2239	1938	1269	986	1	0	0	0	1	0	1	0	0	0	1	0	0	0	0	0	0	0	0	0	0	0	1	0	127	124	185	539	1028	98	100	195	648	1037
Adprh	NM_007414	chr16	-	38451769	38454769	chr16:38522149-38523621	69995	1	1	0	0	1265	1211	155	98	1	0	0	1	0	0	1	1	0	1	1	0	1	0	0	1	0	0	1	0	0	1	0	0	189	305	406	1245	938	234	313	517	1259	850
Adssl1	NM_007421	chr12	+	113856257	113859257	chr12:114238664-114239677	380810	1	1	1	0	25	59	12	45	1	0	1	1	0	0	1	0	0	1	1	0	0	0	0	0	0	0	0	0	0	0	0	0	64	112	165	412	129	63	175	319	493	128
Ap3d1	NM_007460	chr10	-	80203956	80206956	chr10:80164053-80165832	40199	1	1	1	1	5023	5187	1552	1704	1	0	1	0	1	0	1	0	1	1	1	1	1	0	1	0	0	0	1	0	1	1	0	1	206	177	381	1431	1900	242	247	409	1804	2018
Arf1	NM_007476	chr11	-	59040769	59043769	chr11:59272412-59272939	230880	1	1	1	1	7347	8363	1704	2775	1	0	0	0	1	0	1	1	0	0	0	1	1	1	0	0	0	1	1	1	0	0	0	1	284	407	554	2159	2992	425	401	635	2484	3324
Rhoc	NM_007484	chr3	+	104589951	104592951	chr3:104861460-104862866	270107	1	1	1	1	2156	2302	298	488	1	1	1	1	1	0	1	1	1	1	1	1	1	0	1	0	0	1	1	0	1	1	1	1	288	274	539	2080	2050	524	496	762	2758	2313
Atf1	NM_007497	chr15	+	100056289	100059289	chr15:99855435-99856715	202212	1	1	1	0	2245	2516	1490	1792	1	0	1	0	0	0	1	1	0	0	0	0	0	0	0	0	0	0	0	0	0	0	0	0	179	288	434	1175	1313	282	362	453	1145	1247
Atf3	NM_007498	chr1	-	193006212	193009212	chr1:193006697-193008017	198	0	1	1	0	165	3050	85	2129	1	1	1	1	1	1	1	1	0	1	0	1	0	0	0	0	0	0	0	0	0	1	0	0	104	85	170	690	701	248	234	376	1486	1464
Atp1b3	NM_007502	chr9	-	96263718	96266718	chr9:96270785-96272253	6901	0	1	1	1	3555	4263	1520	2205	1	0	0	0	0	1	1	0	1	1	0	1	0	0	0	0	0	0	0	0	0	0	0	0	142	129	231	886	1068	209	139	258	942	1352
Bak1	NM_007523	chr17	-	27164571	27167571	chr17:27075984-27077040	89075	1	1	0	0	1012	895	181	115	1	1	0	0	0	0	1	1	0	1	0	0	1	1	0	1	0	0	1	1	0	1	0	0	204	303	403	1444	1642	396	267	457	1438	1566
Btg2	NM_007570	chr1	-	135974732	135977732	chr1:135989069-135990406	14022	1	1	1	1	1406	23756	77	2025	1	0	1	1	1	0	1	1	1	1	1	1	1	1	1	0	0	1	1	0	1	0	0	0	287	197	493	1878	2604	513	405	613	2588	2823
Canx	NM_007597	chr11	-	50138175	50141175	chr11:50138790-50139850	94	0	1	1	0	22635	22837	2698	3231	1	0	1	0	0	0	1	1	0	0	0	0	1	1	0	0	0	0	1	1	0	0	0	0	267	217	438	1518	2155	322	282	435	1611	2242
Ctnnb1	NM_007614	chr9	+	120840517	120843517	chr9:120566580-120568002	275362	1	1	1	0	24461	24293	3548	3990	1	0	0	0	1	0	1	1	0	1	1	0	1	0	0	1	1	0	1	1	0	1	0	0	125	105	231	1038	1465	256	123	286	1237	1550
Cct5	NM_007637	chr15	-	31530559	31533559	chr15:32362251-32363436	831204	1	1	0	0	6212	5985	857	915	1	0	1	0	0	0	1	1	0	1	0	0	1	1	0	0	0	0	1	1	0	0	0	0	320	297	495	2299	3225	405	358	544	2502	3196
Crcp	NM_007761	chr5	+	130503175	130506175	chr5:130648008-130648843	143139	1	1	0	0	643	600	363	349	1	0	0	1	0	0	1	1	0	1	0	0	0	0	0	0	0	0	0	0	0	0	0	0	94	256	292	681	780	95	244	365	627	737
Hivep1	NM_007772	chr13	+	42145389	42148389	chr13:42146536-42147260	404	1	1	1	1	3468	4481	1836	2792	1	1	1	0	1	0	1	1	1	1	1	1	1	1	0	1	1	0	1	0	0	0	1	0	105	60	179	645	1011	220	126	196	832	1028
Ddit3	NM_007837	chr10	+	126725848	126728848	chr10:126557796-126558739	169595	1	1	1	0	1529	5723	789	4213	1	0	1	0	1	0	1	0	0	0	0	1	0	0	0	0	0	0	0	0	0	0	0	0	346	301	619	1878	2082	482	368	657	2157	2380
Dhcr7	NM_007856	chr7	+	151007071	151010071	chr7:151008359-151009179	265	0	1	0	0	566	612	148	190	1	1	0	0	0	0	1	1	0	0	0	0	0	0	0	0	0	0	0	0	0	0	0	0	68	138	217	678	613	154	99	215	635	611
Mapre1	NM_007896	chr2	+	153565022	153568022	chr2:153566580-153567202	89	0	1	1	1	5743	6933	1233	2212	1	0	1	0	1	0	1	0	1	0	0	0	1	0	1	0	0	0	0	0	0	0	0	0	172	152	290	944	1066	182	246	333	1114	1283
Egr1	NM_007913	chr18	+	35018860	35021860	chr18:35019811-35021552	108	1	1	1	1	4084	23708	93	599	1	1	1	1	1	1	1	1	1	1	1	0	1	1	1	0	1	0	1	1	1	1	1	0	157	104	254	1354	2006	404	240	552	3108	3213
Aimp1	NM_007926	chr3	-	132345843	132348843	chr3:131067548-131068713	1278721	1	1	0	0	1253	1014	633	428	1	0	1	0	0	0	1	0	1	0	0	0	0	0	0	0	0	0	0	0	1	0	0	0	305	268	432	1727	2587	306	347	467	1768	2536
Ercc1	NM_007948	chr7	+	19928419	19931419	chr7:19917698-19918841	12164	1	1	0	0	566	578	315	340	1	0	1	1	1	0	1	0	0	1	1	0	0	0	0	0	0	0	0	0	0	0	0	0	146	184	303	852	782	253	276	431	987	798
Ereg	NM_007950	chr5	+	91501642	91504642	chr5:91502618-91503825	427	0	1	1	1	514	1765	151	906	1	0	0	0	1	0	1	1	0	1	1	1	1	0	0	0	0	1	1	0	0	0	0	1	220	268	466	1032	1249	330	266	476	1311	1500
Fkbp1a	NM_008019	chr2	+	151366234	151369234	chr2:151368877-151369750	1138	0	1	1	1	2860	3540	1443	2044	1	0	1	0	0	0	1	0	1	1	0	0	1	0	1	1	0	0	1	0	1	1	0	0	221	217	370	1352	1433	254	309	427	1485	1445
Flot1	NM_008027	chr17	+	35958301	35961301	chr17:36007125-36008328	47509	1	1	1	1	1086	1396	300	575	1	0	0	0	1	0	1	1	0	1	1	0	1	1	0	1	0	0	1	1	0	1	0	0	186	215	349	1507	1716	287	246	387	1734	1594
Fosb	NM_008036	chr7	-	19894394	19897394	chr7:19895125-19896295	351	1	1	1	1	38	2357	9	799	1	1	1	1	1	1	1	1	0	0	1	1	1	1	0	0	1	1	1	1	0	0	1	1	81	96	215	724	777	232	189	378	1373	1798
Fosl2	NM_008037	chr5	+	32436844	32439844	chr5:32437246-32438568	1005	1	1	1	0	11010	20591	3011	8837	1	1	1	1	1	0	1	0	0	1	0	0	0	0	0	0	0	0	0	0	0	0	0	0	317	400	643	2487	2979	701	660	785	3339	3594
Mtpn	NM_008098	chr6	-	35488888	35491888	chr6:35375975-35376964	113399	1	1	1	1	8645	8791	1020	1288	1	0	1	0	0	0	1	0	1	0	0	0	0	0	0	0	0	0	0	0	1	0	0	0	195	205	333	1281	2413	180	295	346	1431	2203
Gnl1	NM_008136	chr17	+	36114899	36117899	chr17:36106330-36107333	10141	1	1	1	1	1361	1623	178	416	1	0	1	0	1	0	1	0	1	1	1	0	1	0	1	0	1	0	1	0	1	1	1	0	208	203	441	1695	2294	274	325	545	2043	2554
Thumpd3	NM_008188	chr6	+	112994320	112997320	chr6:112974606-112975670	21160	1	1	1	1	1400	1547	948	1099	1	1	1	0	1	0	1	0	0	0	1	0	1	0	0	0	1	0	1	0	0	0	1	0	232	320	502	1707	2292	370	437	601	1970	2091
H3f3b	NM_008211	chr11	-	115884818	115887818	chr11:115794535-115795465	90906	1	1	1	0	8886	14217	152	303	1	1	1	0	0	0	1	1	0	0	0	0	0	0	0	0	0	0	0	0	0	0	0	0	157	138	336	1503	2258	331	203	386	1569	2248
Hcfc1	NM_008224	chrX	-	71210654	71213654	chrX:71193550-71194590	17519	1	1	1	0	7043	7492	1211	1377	1	0	1	0	1	0	1	1	0	0	1	1	1	1	0	0	0	1	1	1	0	0	0	1	237	261	345	1353	1869	323	347	419	1589	1980
Hmgcr	NM_008255	chr13	-	97439891	97442891	chr13:97201251-97202294	239106	1	1	1	0	5193	11597	1433	5907	1	0	1	1	0	0	1	0	0	0	0	1	0	0	0	0	0	0	0	0	0	0	0	1	192	233	410	1229	1674	323	305	517	1393	2006
Hsf1	NM_008296	chr15	+	76305874	76308874	chr15:76469985-76470960	162607	1	1	1	1	1387	1539	725	898	1	0	1	1	1	0	1	0	1	1	1	1	1	0	0	1	0	0	1	0	1	1	0	0	266	221	455	2242	2986	346	341	623	2725	3151
Hsp90ab1	NM_008302	chr17	-	45709210	45712210	chr17:45709131-45710644	437	0	1	1	1	24706	25851	1063	1472	1	1	0	0	1	0	1	1	0	0	0	0	1	1	0	0	0	0	1	1	0	0	0	0	161	245	446	1631	2132	365	261	471	1927	2308
Hspg2	NM_008305	chr4	+	137022717	137025717	chr4:137032479-137033731	8383	1	1	0	0	50214	51870	7718	7301	1	1	0	0	0	0	1	1	1	1	1	1	1	1	0	0	0	1	1	1	0	0	0	1	228	309	640	1881	1770	421	355	684	1962	1949
Id3	NM_008321	chr4	+	135697736	135700736	chr4:135699017-135700116	223	1	1	1	1	1832	3098	98	306	1	0	0	0	1	0	1	0	0	1	1	0	0	0	0	0	0	0	0	0	0	0	0	0	308	251	543	2018	2526	448	225	549	2359	2837
Il17ra	NM_008359	chr6	+	120411214	120414214	chr6:120313621-120313871	99400	1	1	1	1	1093	1453	350	650	1	0	1	0	0	0	1	0	1	0	1	0	1	0	1	0	1	0	1	0	1	0	0	0	110	99	194	589	783	70	170	191	675	841
Itgav	NM_008402	chr2	+	83562553	83565553	chr2:83554463-83555564	9504	1	1	1	0	10243	11053	2516	3391	1	0	1	0	1	1	1	0	1	0	0	0	0	0	0	0	0	0	0	0	0	0	0	0	220	202	393	1204	1315	305	267	430	1703	1771
Jak2	NM_008413	chr19	+	29324292	29327292	chr19:29328075-29329213	2257	0	1	0	0	2183	2077	876	816	1	0	0	0	1	0	1	1	1	1	1	1	1	1	0	1	0	1	1	1	1	1	0	1	229	135	299	1061	1390	295	194	319	1213	1437
Junb	NM_008416	chr8	-	87501647	87504647	chr8:87503433-87504638	1428	1	1	1	1	1034	11050	0	0	1	1	1	1	1	0	1	0	1	1	1	0	1	0	1	0	0	0	1	0	1	0	0	0	210	274	566	2080	2694	450	579	847	3262	2814
Lhx1	NM_008498	chr11	-	84338036	84341036	chr11:84335626-84336849	2832	0	1	0	0	0	0	0	0	1	0	0	0	1	0	1	0	1	1	1	0	0	0	0	0	0	0	0	0	1	0	1	0	32	40	58	184	109	27	48	77	256	98
Mapkapk2	NM_008551	chr1	-	132993120	132996120	chr1:132993083-132994061	474	0	1	1	1	5109	6809	2970	4675	1	0	0	0	1	1	1	0	0	0	1	0	0	0	0	0	0	0	0	0	0	0	1	0	171	132	332	1280	1402	269	157	322	1564	1748
Mcl1	NM_008562	chr3	+	95460642	95463642	chr3:95461947-95463195	12	1	1	1	1	3947	7335	294	862	1	0	1	0	1	1	1	0	1	0	0	1	1	0	0	0	0	1	1	0	0	0	0	1	217	154	426	1549	1945	427	277	428	2125	2627
Mcm7	NM_008568	chr5	-	138612090	138615090	chr5:138634646-138635698	22143	1	1	0	0	3928	3746	582	527	1	1	0	0	0	0	1	1	0	0	0	0	1	1	0	0	0	0	1	1	0	0	0	0	194	274	454	1670	2636	428	243	433	1525	2585
Mdm4	NM_008575	chr1	-	134920925	134923925	chr1:134942952-134943899	21497	1	1	0	0	4964	4411	3134	2656	1	0	1	0	0	0	1	1	1	0	0	0	1	1	0	0	0	0	1	1	0	0	0	0	174	187	294	919	1179	252	251	279	914	1176
Myo1c	NM_008659	chr11	+	75463010	75466010	chr11:75468586-75469759	4253	1	1	1	1	9124	10365	1856	2529	1	1	0	0	0	0	1	1	0	0	0	0	0	0	0	0	0	0	0	0	0	0	0	0	272	412	636	1786	1467	460	367	621	1725	1529
Nab2	NM_008668	chr10	-	127102759	127105759	chr10:127058364-127059385	44550	1	1	1	1	2045	4074	218	1099	1	1	1	1	1	1	1	1	1	1	1	1	1	1	1	1	1	1	1	1	1	1	1	1	457	504	836	2982	2700	1043	947	1169	5061	3727
Nedd8	NM_008683	chr14	-	56289743	56292743	chr14:56299902-56301234	9989	0	1	0	0	1180	1073	262	178	1	0	0	0	1	0	1	0	0	0	1	0	1	0	0	0	1	0	0	0	0	0	0	0	227	246	434	1423	1833	280	287	482	1678	1722
Pabpc1	NM_008774	chr15	-	36537728	36540728	chr15:36211585-36212456	326706	1	1	1	0	7184	8148	1007	1824	1	0	1	0	0	0	1	0	1	0	0	0	0	0	0	0	0	0	0	0	0	0	0	0	220	156	305	1604	1917	248	199	323	1601	2087
Pcsk7	NM_008794	chr9	+	45712651	45715651	chr9:45727499-45728767	13533	1	1	1	1	1779	2271	775	1219	1	0	1	1	1	0	1	1	1	1	1	0	1	1	0	0	0	0	1	0	1	0	1	0	294	276	443	2202	2573	367	397	588	2542	2578
Pick1	NM_008837	chr15	+	79057602	79060602	chr15:79158425-79158927	99123	1	1	0	0	575	506	364	288	1	0	0	1	0	0	1	0	0	1	0	0	0	0	0	0	0	0	0	0	0	0	0	0	122	303	286	791	1193	154	312	390	802	1113
Pip5k1a	NM_008847	chr3	-	94909780	94912780	chr3:94819039-94820538	90494	1	1	1	0	2007	2227	1130	1293	1	0	1	1	1	0	1	0	0	1	0	0	1	0	0	1	0	0	1	0	0	1	0	0	262	233	389	1670	2533	384	328	568	2237	2656
Pitpna	NM_008850	chr11	+	75399609	75402609	chr11:75400773-75402042	133	1	1	1	1	3853	8041	2293	6328	1	0	1	1	1	1	1	0	0	1	1	0	1	0	0	0	1	0	1	0	0	1	1	0	157	184	366	1279	1424	261	347	590	2116	1953
Ppp1r14b	NM_008889	chr19	+	7047537	7050537	chr19:7114220-7115428	65106	1	1	1	1	675	680	59	103	1	0	0	0	1	0	1	0	1	1	1	1	1	0	1	1	0	0	1	0	1	1	0	0	278	320	526	1897	2081	363	386	638	2168	2415
Psen1	NM_008943	chr12	+	85027512	85030512	chr12:84860893-84862151	167785	1	1	1	1	2899	3811	1536	2428	1	1	0	1	0	0	1	1	0	0	0	0	0	0	0	0	0	0	0	1	0	0	0	0	160	219	351	1396	1797	287	262	500	1587	1792
Ptp4a2	NM_008974	chr4	+	129495722	129498722	chr4:129419399-129421348	77142	1	1	1	1	7557	8734	1680	2870	1	1	1	0	1	0	1	1	0	0	0	0	1	1	0	0	0	0	0	0	0	0	0	0	187	161	341	1168	1546	333	217	406	1389	1676
Rab1	NM_008996	chr11	+	20099604	20102604	chr11:20152659-20153491	51592	1	1	1	1	5623	6342	1555	2331	1	0	1	0	0	0	1	0	0	0	0	1	0	0	0	0	0	0	0	0	0	0	0	0	218	171	293	1093	1609	264	216	297	1136	1862
Rab11b	NM_008997	chr17	-	33896431	33899431	chr17:33896850-33898275	278	0	1	1	1	2782	3691	1077	1634	1	0	0	1	1	0	1	0	0	1	1	0	1	0	0	1	1	0	1	0	0	0	1	0	186	278	353	872	977	274	317	435	1045	895
Rasd1	NM_009026	chr11	-	59777444	59780444	chr11:59545746-59546943	232130	1	1	0	0	10	13	1	1	1	0	0	0	1	0	1	0	0	1	1	0	0	0	0	0	0	0	0	0	0	0	1	0	99	105	127	481	278	82	112	184	574	277
Rel	NM_009044	chr11	-	23669970	23672970	chr11:23813356-23814634	142958	1	1	1	1	598	1778	417	1541	1	1	1	1	1	0	1	1	1	0	1	1	1	1	0	0	0	0	1	0	1	0	0	0	167	136	324	1088	1513	407	289	493	1417	1808
Rela	NM_009045	chr19	+	5635489	5638489	chr19:5488136-5489906	148330	1	1	1	1	1627	2971	394	1462	1	0	1	1	1	0	1	0	0	1	0	0	0	0	0	0	0	0	0	0	0	0	0	0	239	318	453	1377	977	293	406	608	1721	1163
Relb	NM_009046	chr7	-	20213787	20216787	chr7:20156938-20157900	57218	1	1	1	1	720	1925	434	1591	1	1	1	1	1	0	1	1	1	1	1	1	1	1	0	1	1	1	1	1	0	0	0	0	74	144	236	489	579	198	347	419	785	655
Rock1	NM_009071	chr18	-	10180790	10183790	chr18:10181813-10182688	328	0	1	1	1	6686	7930	3822	4996	1	0	0	0	1	0	1	1	1	0	1	1	1	1	0	0	1	0	1	1	0	0	1	1	172	128	321	1421	2054	252	151	301	1649	2321
Rpl26	NM_009080	chr11	+	68713067	68716067	chr11:68714686-68715569	21	0	1	0	0	4081	3793	235	253	1	1	0	0	1	0	1	1	0	1	0	1	1	0	0	0	0	1	1	1	0	0	0	1	194	181	328	1255	1426	375	219	383	1430	1454
Polr2a	NM_009089	chr11	-	69570725	69573725	chr11:69651078-69652535	80188	1	1	1	0	4990	6707	1212	2368	1	1	0	0	0	0	1	0	0	0	0	1	0	0	0	0	0	0	0	0	0	0	0	1	153	109	272	1241	931	269	133	319	1203	1099
Rras	NM_009101	chr7	+	52271376	52274376	chr7:52272303-52273995	220	1	1	1	1	310	385	90	169	1	1	1	0	1	0	1	0	0	1	1	1	1	0	0	1	1	1	1	0	0	1	1	1	219	226	421	1156	888	368	333	551	1658	914
Cx3cl1	NM_009142	chr8	+	97294079	97297079	chr8:97234801-97235992	60685	1	1	1	1	1017	1199	81	186	1	0	0	0	1	0	1	1	1	1	1	0	0	0	0	0	0	0	0	0	0	0	0	0	145	124	221	773	764	150	140	253	953	823
Sdf2	NM_009143	chr11	+	78057247	78060247	chr11:78176918-78178166	118200	1	1	0	0	1394	1380	308	310	1	1	1	1	1	0	1	0	0	1	1	0	1	0	0	1	1	0	1	0	0	1	0	0	263	221	356	1477	2616	425	290	522	1900	2603
Shmt1	NM_009171	chr11	-	60623767	60626767	chr11:60624100-60625303	11	0	1	1	1	965	1252	452	738	1	0	0	1	0	0	1	1	1	1	0	1	1	0	1	1	0	0	1	0	1	1	0	1	78	101	150	436	400	89	105	218	433	530
Snrnp70	NM_009224	chr7	-	52650017	52653017	chr7:52650422-52651833	281	1	1	1	0	4598	4706	2990	3194	1	1	0	0	0	0	1	1	1	0	0	1	1	0	0	0	0	1	1	0	1	0	0	1	176	166	292	1547	1638	332	176	319	1559	1671
Soat1	NM_009230	chr1	-	158403459	158406459	chr1:158403973-158404902	115	0	1	1	1	2932	3405	816	1257	1	0	0	1	0	0	1	1	0	0	0	0	1	1	0	0	0	0	1	1	0	0	0	0	108	144	204	659	893	126	149	284	723	879
Sqle	NM_009270	chr15	+	59144646	59147646	chr15:59590628-59592039	444710	1	1	1	0	2894	4184	579	1514	1	0	1	1	1	0	1	0	0	1	0	0	1	0	0	1	0	0	1	0	0	1	0	0	229	129	329	1447	2404	303	216	417	1750	2700
Stx4a	NM_009294	chr7	+	134983321	134986321	chr7:134888683-134889975	95770	1	1	1	1	424	463	147	193	1	1	1	1	0	0	1	1	1	0	1	0	1	1	1	0	1	0	1	0	1	0	1	0	195	247	403	1388	1738	392	358	517	1555	1813
Supt6	NM_009297	chr11	-	78058205	78061205	chr11:78176918-78178166	118242	1	1	1	1	3898	4664	1019	1625	1	1	1	1	1	0	1	0	0	1	1	0	1	0	0	1	1	0	0	0	0	0	0	0	277	211	359	1429	2641	422	279	517	1872	2591
Surf6	NM_009298	chr2	-	26757333	26760333	chr2:27395056-27396080	637408	1	1	1	1	756	876	222	334	1	1	0	1	0	0	1	1	0	1	1	1	1	0	0	1	0	0	1	1	0	1	0	0	164	215	283	1253	1524	348	211	377	1391	1546
Syngr2	NM_009304	chr11	+	117668980	117671980	chr11:117671463-117672899	1288	0	1	1	1	1014	1089	147	187	1	0	0	1	0	0	1	1	1	1	1	0	1	0	1	1	1	0	1	1	1	1	1	0	116	163	302	1024	1292	146	185	416	1161	1356
Vps72	NM_009336	chr3	+	94912963	94915963	chr3:94819039-94820538	94677	1	1	0	0	994	836	412	297	1	0	0	1	0	0	1	1	0	1	1	0	1	1	0	0	0	0	1	1	0	0	0	0	157	164	247	907	1447	178	171	315	987	1313
Phlda1	NM_009344	chr10	+	110941341	110944341	chr10:111161556-111162558	218774	1	1	1	1	136	643	13	89	1	1	1	1	1	0	1	1	1	1	1	1	1	1	1	1	1	1	1	1	1	1	1	1	180	176	386	1646	2285	341	278	517	2499	2723
Tial1	NM_009383	chr7	-	135604027	135607027	chr7:135800117-135801213	195617	1	1	0	0	3481	3332	1773	1736	1	1	1	1	1	0	1	0	0	0	1	0	0	0	0	0	0	0	0	0	0	0	0	0	166	226	431	1375	1849	361	345	557	2012	1998
Tnfaip3	NM_009397	chr10	-	18734216	18737216	chr10:18765257-18766347	30540	1	1	1	1	354	1702	102	1021	1	0	1	0	1	0	1	0	1	1	1	1	0	0	0	0	0	0	0	0	0	0	0	0	154	151	254	812	1067	179	242	270	961	1245
Top3a	NM_009410	chr11	-	60589867	60592867	chr11:60590408-60591508	87	0	1	0	0	1408	1223	774	606	1	0	1	1	0	0	1	1	0	0	0	0	0	0	0	0	0	0	0	0	0	0	0	0	304	275	462	1651	2290	390	413	575	1835	2251
Ctr9	NM_009431	chr7	+	118170464	118173464	chr7:118125213-118126188	46820	1	1	0	0	2018	2086	488	519	1	0	1	0	1	0	1	0	0	0	1	0	0	0	0	0	0	0	0	0	0	0	1	0	141	127	252	961	1729	222	185	299	1111	1804
Tuba4a	NM_009447	chr1	-	75214828	75217828	chr1:75121080-75122080	94092	1	1	1	0	444	541	28	89	1	0	1	0	1	0	1	0	1	1	0	1	1	0	0	0	0	1	1	0	0	1	0	1	152	108	247	1016	1379	152	176	310	1159	1421
Tuba1c	NM_009448	chr15	+	98858321	98861321	chr15:98860045-98861246	339	1	1	1	1	5991	7055	230	946	1	0	0	1	1	0	1	0	0	1	1	1	1	0	0	1	0	0	1	0	0	1	1	1	311	241	361	1321	2085	280	270	538	1671	2430
Vamp2	NM_009497	chr11	+	68900029	68903029	chr11:68913015-68914345	11628	1	1	1	1	305	418	50	105	1	0	1	0	0	0	1	0	0	1	0	0	1	0	0	1	0	0	1	0	0	1	0	0	199	348	506	1701	2247	207	458	593	1848	2373
Yy1	NM_009537	chr12	+	110029520	110032520	chr12:109748958-109749986	282080	1	1	1	0	2732	3608	1284	2252	1	1	1	0	1	0	1	1	1	0	0	0	1	1	1	0	0	0	1	1	1	0	0	0	73	126	231	756	1120	161	214	245	992	1277
Zbtb17	NM_009541	chr4	+	140998587	141001587	chr4:141128978-141130334	128843	1	1	0	0	986	999	404	417	1	0	0	0	1	0	1	1	1	1	1	1	1	1	1	1	0	0	1	1	1	0	0	1	107	146	232	798	680	145	172	293	926	787
Zbtb7b	NM_009565	chr3	-	89196125	89199125	chr3:89195351-89196022	1435	0	1	1	1	941	1559	194	649	1	1	1	0	1	0	1	0	1	1	1	1	1	0	1	0	1	1	1	0	1	0	1	1	307	377	563	1926	2115	609	657	816	3081	2346
Parp2	NM_009632	chr14	+	51425620	51428620	chr14:51426676-51428102	530	0	1	0	0	692	641	302	268	1	0	1	1	0	0	1	0	0	0	0	1	0	0	0	0	0	0	0	0	0	0	0	0	179	116	189	666	660	167	171	263	725	758
Anxa5	NM_009673	chr3	-	36373809	36376809	chr3:36374175-36375147	61	0	1	1	1	9311	12023	3168	5898	1	1	1	0	1	0	1	0	0	0	1	0	1	0	0	0	1	0	1	0	0	0	1	0	315	348	566	1862	2335	571	441	678	2649	2481
Aprt	NM_009698	chr8	-	125099807	125102807	chr8:125046681-125047792	53595	1	1	0	0	854	823	75	78	1	0	0	0	1	0	1	1	1	1	1	1	1	0	1	0	1	0	1	1	1	0	1	0	130	235	403	992	901	182	268	474	1160	988
Bub3	NM_009774	chr7	+	138701904	138704904	chr7:139565059-139566029	861754	1	1	1	1	2213	2558	547	872	1	0	1	0	0	0	1	0	1	1	0	0	1	0	0	1	0	0	1	0	1	1	0	0	165	108	201	920	1163	207	155	261	1033	1184
Tspo	NM_009775	chr15	+	83392002	83395002	chr15:83365717-83366662	27861	1	1	0	0	802	788	81	83	1	0	1	1	1	0	1	1	1	1	1	1	1	0	0	0	0	1	1	0	0	0	0	1	188	292	586	1159	1257	291	532	806	1466	1286
Capn2	NM_009794	chr1	-	184446614	184449614	chr1:184457571-184458943	10617	1	1	0	0	9219	8573	3061	2474	1	0	1	0	0	0	1	0	1	1	1	0	0	0	0	0	0	0	0	0	0	0	0	0	269	371	510	1809	1725	337	462	562	2020	1829
Ccnk	NM_009832	chr12	+	109415947	109418947	chr12:109417234-109418269	53	0	1	1	0	864	1130	600	845	1	0	1	0	1	0	1	0	0	1	0	0	0	0	0	0	0	0	0	0	0	0	0	0	139	124	211	1058	2039	208	181	321	1214	2021
Ccrn4l	NM_009834	chr3	+	51026368	51029368	chr3:51026637-51027761	1137	1	1	1	1	3344	7015	2470	5759	1	1	1	1	1	1	1	1	1	1	1	0	1	1	1	1	1	0	1	1	1	1	1	0	126	206	353	926	1006	361	453	570	1789	1384
Cct3	NM_009836	chr3	+	88099056	88102056	chr3:88100434-88101449	94	1	1	1	1	4543	4922	925	1259	1	1	1	0	1	0	1	0	0	0	1	0	0	0	0	0	0	0	0	0	0	0	0	0	290	253	414	1846	2669	440	330	491	2264	2562
Cct8	NM_009840	chr16	-	87495114	87498114	chr16:87495930-87496714	68	1	1	1	1	5091	5222	1116	1399	1	0	1	0	0	0	1	0	1	0	0	0	0	0	0	0	0	0	0	0	0	0	0	0	244	189	396	1489	2201	232	246	368	1661	2194
Clcn2	NM_009900	chr16	-	20715709	20718709	chr16:20717187-20718311	1120	1	1	0	0	314	343	114	135	1	0	1	0	0	0	1	1	1	1	0	1	1	0	0	1	0	0	1	0	0	1	0	0	108	159	341	994	821	138	210	360	943	829
Col6a1	NM_009933	chr10	-	76187789	76190789	chr10:76112921-76114113	75196	1	1	1	1	36160	35856	3793	4136	1	0	1	0	1	0	1	0	1	1	1	1	0	0	0	0	0	0	0	0	0	0	0	0	286	300	670	1893	1801	361	361	703	2246	2014
Igf2bp1	NM_009951	chr11	-	95866258	95869258	chr11:95936684-95937874	70072	1	1	1	0	3173	3613	1125	1381	1	0	0	1	0	0	1	0	0	1	0	0	1	0	0	1	0	0	1	0	0	1	0	0	142	191	283	1247	1605	201	236	373	1412	1608
Csnk2b	NM_009975	chr17	-	35257392	35260392	chr17:35187946-35189252	69457	1	1	0	0	1033	1038	163	163	1	0	1	0	0	0	1	0	1	1	1	0	1	0	1	0	1	0	1	0	1	0	0	0	252	164	363	1990	2919	309	229	454	2190	2919
Dpm2	NM_010073	chr2	+	32424377	32427377	chr2:32426012-32426868	1	0	1	0	0	406	400	99	99	1	0	1	1	1	0	1	0	0	0	1	1	0	0	0	0	0	0	0	0	0	0	0	0	172	142	255	884	1355	187	210	360	1214	1423
Egr2	NM_010118	chr10	+	66998616	67001616	chr10:66999526-67001236	61	1	1	1	1	328	4717	13	297	1	1	1	1	1	1	1	1	1	1	1	1	1	1	1	1	1	1	1	1	1	1	1	1	102	68	148	738	974	466	515	589	3585	3209
Eif1a	NM_010120	chr18	+	46755357	46758357	chr18:46834952-46836763	78002	1	1	1	1	4671	6774	1075	2617	1	1	1	0	1	0	1	0	0	0	1	0	0	0	0	0	0	0	0	0	0	0	1	0	265	216	399	1503	2392	497	323	433	2110	2763
Emp3	NM_010129	chr7	-	53175796	53178796	chr7:53069554-53070271	107052	1	1	1	0	1119	1182	103	143	1	1	0	0	1	0	1	0	1	1	1	0	1	0	1	0	0	0	1	0	1	1	0	0	176	342	574	1061	783	334	403	676	1220	856
Erbb3	NM_010153	chr10	-	128025557	128028557	chr10:128002823-128003860	23233	1	1	0	0	21	26	7	6	1	0	0	0	1	0	1	0	0	0	1	0	0	0	0	0	0	0	0	0	0	0	0	0	63	69	113	361	552	53	98	139	462	515
Fem1a	NM_010192	chr17	+	56394215	56397215	chr17:56322755-56323697	72790	1	1	0	0	1229	1111	0	0	1	0	1	0	0	0	1	1	0	1	1	0	1	0	0	0	1	0	1	0	0	0	1	0	135	201	294	890	1336	174	245	387	922	1219
Fgfr1	NM_010206	chr8	+	26627230	26630230	chr8:26334686-26335822	293748	1	1	1	0	5177	5357	2096	2360	1	0	1	0	0	0	1	0	1	0	0	0	0	0	0	0	0	0	0	0	0	0	0	0	182	123	324	1190	1738	172	192	304	1340	1949
Fhl3	NM_010213	chr4	+	124375942	124378942	chr4:124385554-124386971	8330	0	1	1	1	1184	1398	599	778	1	0	1	1	1	0	1	0	1	1	1	1	1	0	1	0	1	1	1	0	1	0	1	1	238	235	465	1563	1698	312	328	601	2104	2033
Fos	NM_010234	chr12	+	86812850	86815850	chr12:86813978-86815208	300	0	1	1	1	1041	18289	45	895	1	1	1	1	1	1	1	1	0	1	1	1	0	0	0	0	0	0	0	0	0	0	1	1	168	103	254	1118	1510	394	274	520	2553	2666
Fosl1	NM_010235	chr19	+	5445697	5448697	chr19:5447054-5448168	107	0	1	1	1	347	3221	254	2712	1	1	1	1	1	1	1	1	0	0	1	0	1	1	0	0	1	0	1	1	0	0	1	0	118	147	333	762	1088	395	556	773	2852	2470
H2-D1	NM_010380	chr17	+	35398038	35401038	chr17:35378899-35379699	20793	1	1	0	0	3609	3527	2333	2289	1	0	1	0	1	0	1	1	1	1	1	0	1	1	0	0	0	0	1	1	0	1	1	0	108	137	208	847	1054	116	179	266	998	1099
Hap1	NM_010404	chr11	-	100216455	100219455	chr11:100180754-100181439	36240	1	1	0	0	185	187	20	28	1	0	0	1	0	0	1	0	1	1	0	1	0	0	0	0	0	0	0	0	1	0	0	1	112	92	125	679	843	109	118	182	669	872
Hdac5	NM_010412	chr11	-	102090486	102093486	chr11:102091320-102092016	71	1	1	1	0	1710	2702	729	1654	1	0	1	1	1	1	1	1	1	1	0	0	0	0	0	0	0	0	0	0	0	0	0	0	141	132	244	790	815	183	243	419	1204	1038
Hbegf	NM_010415	chr18	-	36674459	36677459	chr18:36673290-36674605	1487	1	1	1	1	1565	7645	624	4438	1	0	1	0	1	0	1	1	1	1	1	0	1	0	1	1	1	0	1	0	1	1	1	0	255	188	457	1489	1855	330	333	561	2356	2204
Hic1	NM_010430	chr11	-	74982757	74985757	chr11:75003556-75004485	20354	1	1	0	0	329	314	4	3	1	0	1	1	1	0	1	0	0	1	1	1	1	0	0	0	1	1	1	0	0	0	1	0	82	114	210	486	357	80	172	280	577	395
Hivep2	NM_010437	chr10	+	13684184	13687184	chr10:13765722-13766728	79945	1	1	1	1	7454	9936	5610	7967	1	1	1	1	1	1	1	1	1	1	1	1	0	0	0	0	0	0	0	0	0	0	0	1	125	214	346	1390	1761	301	379	528	2265	2284
Hmga2	NM_010441	chr10	-	119912991	119915991	chr10:119831439-119832591	81931	1	1	1	1	15499	21124	14238	19759	1	1	1	0	1	0	1	1	1	1	1	0	1	1	1	0	1	0	1	1	1	0	1	0	170	380	658	2477	2603	357	582	760	2968	2745
Nr4a1	NM_010444	chr15	+	101095276	101098276	chr15:101096479-101097805	1	0	1	1	1	576	25875	189	12074	1	1	1	1	1	1	1	1	0	1	1	1	1	1	0	0	1	1	1	1	0	0	0	1	173	115	264	971	854	533	565	750	3674	3156
Agfg1	NM_010472	chr1	+	82834057	82837057	chr1:81913268-81914331	922207	1	1	0	0	3874	3678	2331	2125	1	0	1	0	0	0	1	1	1	0	0	0	1	1	0	0	0	0	1	1	0	0	0	0	64	78	175	605	990	86	122	154	637	924
Hspa9	NM_010481	chr18	-	35113005	35116005	chr18:35046340-35047906	66778	1	1	1	0	11766	13450	2657	4133	1	0	1	0	0	0	1	1	0	0	0	1	1	1	0	0	0	1	1	1	0	0	0	1	399	495	666	2098	2430	526	577	665	2297	2534
Ier2	NM_010499	chr8	-	87185751	87188751	chr8:87187374-87188745	1258	1	1	1	1	753	7459	0	0	1	1	1	1	1	1	1	1	1	1	1	0	1	0	1	0	1	0	1	1	1	1	1	0	210	222	566	1876	2493	541	440	704	3033	3241
Ier5	NM_010500	chr1	-	156945766	156948766	chr1:156956457-156957758	10283	1	1	1	0	1231	1668	0	0	1	0	1	0	0	0	1	1	1	0	0	0	1	1	1	0	0	0	1	1	1	0	0	0	209	144	363	1907	2257	315	254	456	2119	2400
Itgb1	NM_010578	chr8	+	131207553	131210553	chr8:131208302-131209757	12	1	1	1	1	35330	40534	9638	14474	1	1	0	0	0	1	1	1	0	0	0	0	1	1	0	0	0	0	1	1	0	0	0	0	199	322	465	1381	1433	401	318	433	1511	1750
Lamc1	NM_010683	chr1	-	155178916	155181916	chr1:155038505-155039568	140824	1	1	0	0	15018	14970	3557	3461	1	0	1	0	0	0	1	1	0	1	1	0	1	0	0	0	1	0	1	0	0	0	1	0	170	168	346	1362	1887	238	218	382	1420	2060
Lef1	NM_010703	chr3	+	130811214	130814214	chr3:130815172-130816598	2377	0	1	0	0	38	36	33	33	1	0	1	0	0	0	1	0	1	1	1	1	1	0	1	0	1	0	1	0	0	0	1	0	53	38	67	298	245	43	84	102	429	291
Ltbr	NM_010736	chr6	-	125262888	125265888	chr6:125164808-125165890	98528	1	1	0	0	2102	2100	265	302	1	0	0	1	0	0	1	1	0	1	1	0	1	1	0	1	0	0	1	1	0	1	0	0	197	412	520	1696	1225	291	453	630	1712	1222
Mafg	NM_010756	chr11	-	120493861	120496861	chr11:120433897-120435644	60159	1	1	1	0	919	985	356	429	1	0	1	1	1	0	1	0	0	1	0	0	0	0	0	0	0	0	0	0	0	1	0	0	116	133	225	930	982	214	203	389	1310	1104
Myl6	NM_010860	chr10	-	127929881	127932881	chr10:127929450-127930773	800	1	1	1	1	4083	4223	1516	1636	1	1	0	0	0	0	1	1	0	0	0	1	1	0	0	0	0	1	1	0	0	0	0	1	380	405	790	3176	3439	561	340	698	2681	3996
Sept2	NM_010891	chr1	+	95373569	95376569	chr1:95374537-95376031	176	0	1	1	0	13744	13706	2595	2932	1	0	1	1	0	0	1	1	0	1	0	0	1	1	0	0	0	0	1	1	0	1	0	0	362	352	560	2221	2968	395	430	673	2507	3093
Nf1	NM_010897	chr11	+	79151393	79154393	chr11:79226434-79227519	73449	1	1	0	0	16461	16087	9878	9607	1	0	1	0	1	0	1	0	0	1	0	1	0	0	0	0	0	0	0	0	0	0	0	0	147	127	256	981	893	205	200	309	1129	971
Nfkbib	NM_010908	chr7	-	29550543	29553543	chr7:29593956-29594374	42615	1	1	1	1	120	202	56	118	1	0	1	1	1	0	1	0	1	0	0	1	1	0	0	0	0	1	1	0	1	0	0	1	167	96	201	848	1257	146	195	337	1071	1296
Sqstm1	NM_011018	chr11	-	50023292	50026292	chr11:50138790-50139850	114977	1	1	1	0	6903	11948	987	4813	1	1	1	1	1	0	1	1	0	1	0	0	1	1	0	1	0	0	1	1	0	1	0	0	200	219	438	1314	1947	371	328	610	1714	2217
Per1	NM_011065	chr11	+	68910457	68913457	chr11:68913015-68914345	1200	1	1	1	1	458	2110	138	1062	1	1	1	1	1	1	1	1	1	0	1	1	1	1	1	0	0	1	1	1	1	0	1	1	179	143	486	1223	1047	657	556	958	2476	1542
Pfdn2	NM_011070	chr1	+	173273829	173276829	chr1:173192587-173194304	82137	1	1	1	1	385	536	240	398	1	0	1	1	1	0	1	1	0	0	0	1	1	0	0	0	0	1	1	0	0	0	0	1	160	186	339	1144	2251	221	282	454	1466	2267
Pfn1	NM_011072	chr11	-	70467152	70470152	chr11:70466329-70467346	1335	1	1	1	1	6123	6928	447	912	1	1	1	1	1	0	1	1	1	1	1	0	1	1	0	0	1	0	1	1	1	0	1	0	184	325	559	2161	2483	432	409	684	2516	2791
Prkca	NM_011101	chr11	-	108204202	108207202	chr11:108197237-108198176	7409	0	1	0	0	25546	25162	21916	21481	1	0	1	0	1	0	1	1	1	1	1	0	1	1	1	0	0	0	1	1	1	0	0	0	200	192	384	1761	2603	262	249	460	2189	2803
Papola	NM_011112	chr12	+	107020911	107023911	chr12:106270048-106270948	752313	1	1	0	0	8985	8008	5195	4435	1	0	0	0	1	0	1	0	1	0	0	1	0	0	0	0	0	0	0	0	1	0	0	0	195	164	312	1059	1179	228	199	320	1269	1268
Pa2g4	NM_011119	chr10	-	128001990	128004990	chr10:128002823-128003860	332	1	1	0	0	1991	1917	359	395	1	0	1	1	0	0	1	0	0	1	0	0	0	0	0	0	0	0	0	0	0	0	0	0	181	199	422	1980	2208	264	266	528	2186	2164
Ppard	NM_011145	chr17	+	28367698	28370698	chr17:28464807-28465904	95494	1	1	1	1	1598	4772	1309	4466	1	1	1	1	1	1	1	0	1	1	1	1	1	0	1	1	0	1	1	0	1	0	0	1	109	140	321	923	822	243	268	458	1590	1102
Psmc2	NM_011188	chr5	+	21289100	21292100	chr5:21005547-21006714	284988	1	1	0	0	1566	1602	401	433	1	0	1	0	1	0	1	0	1	0	0	0	1	0	1	0	0	0	0	0	0	0	0	0	228	260	387	1284	2459	196	315	397	1492	2509
Psme3	NM_011192	chr11	+	101175564	101178564	chr11:101251146-101252355	74209	1	1	1	1	1686	1978	265	491	1	1	1	1	1	0	1	1	0	1	0	0	1	1	0	0	0	0	1	1	0	0	0	0	146	259	375	1516	2133	323	461	625	1932	2096
Ptp4a1	NM_011200	chr1	-	31005600	31008600	chr1:31006583-31007397	368	0	1	1	0	1478	2237	232	687	1	1	1	0	0	1	1	1	0	0	0	0	0	0	0	0	0	0	0	0	0	0	0	0	181	174	327	996	1310	386	264	352	1088	1690
Ptpn1	NM_011201	chr2	+	167755826	167758826	chr2:167329260-167329855	427998	1	1	1	1	2468	3562	1280	2287	1	1	1	1	1	0	1	1	1	1	0	0	1	1	0	0	0	0	1	1	1	1	0	0	185	189	363	1450	1786	344	319	478	1833	1958
Purb	NM_011221	chr11	-	6375079	6378079	chr11:6371580-6372969	3810	1	1	1	0	5930	6510	0	0	1	0	1	0	0	0	1	1	0	0	0	1	1	1	0	0	0	1	1	1	0	0	0	1	200	100	270	1083	1152	265	187	324	1253	1291
Rnf4	NM_011278	chr5	+	34677038	34680038	chr5:34548141-34549278	130327	1	1	1	0	4175	4740	951	1455	1	0	1	0	0	0	1	0	0	0	1	1	1	0	0	0	0	1	1	0	0	0	0	1	307	301	612	2244	2787	414	370	588	2546	2868
Rpl27	NM_011289	chr11	+	101301558	101304558	chr11:101285375-101286738	17563	1	1	1	1	1150	1181	272	358	1	0	1	0	0	0	1	1	0	1	0	1	1	1	0	1	0	1	1	1	0	1	0	1	207	213	357	1465	1609	262	269	429	1647	1633
Rpl7	NM_011291	chr1	-	16093514	16096514	chr1:16650938-16652175	557043	1	1	0	0	5940	5714	203	237	1	1	0	0	0	0	1	0	1	0	0	1	0	0	0	0	0	0	0	0	0	0	0	1	213	286	479	1660	1533	404	323	492	1737	1715
Shc1	NM_011368	chr3	+	89220472	89223472	chr3:89221886-89223479	149	1	1	1	1	4170	5176	684	1424	1	1	0	0	1	0	1	0	0	0	0	1	0	0	0	0	0	0	0	0	0	0	0	0	370	376	675	1764	1697	574	386	606	2048	1781
Skil	NM_011386	chr3	+	30991979	30994979	chr3:30531898-30533240	461153	1	1	1	1	2518	5777	556	2689	1	1	1	1	1	1	1	1	1	0	0	0	1	1	1	0	0	0	1	0	1	0	0	0	83	122	221	689	1152	362	474	391	1524	1709
Slc2a1	NM_011400	chr4	+	118779349	118782349	chr4:118777801-118779031	2886	0	1	1	1	2332	5680	1169	4274	1	0	0	1	1	1	1	1	1	1	1	0	1	1	0	1	1	0	1	1	1	1	1	0	146	140	231	876	1262	166	168	310	1289	1584
Slc7a5	NM_011404	chr8	-	124430586	124433586	chr8:124421966-124423020	9088	1	1	1	0	5890	8016	1530	3492	1	0	1	0	1	0	1	0	1	0	0	0	0	0	0	0	0	0	0	0	1	0	0	0	164	99	328	1747	2688	276	143	365	2101	3165
Ncor2	NM_011424	chr5	-	125658584	125661584	chr5:125659743-125660845	762	1	1	1	1	8016	8952	5809	6522	1	0	1	0	1	0	1	1	1	1	1	1	1	1	0	0	0	1	1	1	0	0	0	1	239	237	407	1617	1842	287	364	469	1929	2194
Stk11	NM_011492	chr10	+	79577280	79580280	chr10:79629743-79631644	51020	1	1	1	0	1919	2076	864	1054	1	0	1	0	0	0	1	1	0	0	0	0	0	0	0	0	0	0	0	0	0	0	0	0	152	122	371	1407	1502	199	172	354	1520	1762
Stxbp3a	NM_011504	chr3	-	108642420	108645420	chr3:108641925-108643794	874	1	1	1	1	1853	2019	1347	1518	1	0	1	1	1	0	1	0	1	0	1	1	1	0	1	0	0	0	1	0	1	0	0	0	171	171	289	954	1232	274	222	371	1196	1326
Tagln	NM_011526	chr9	-	45743141	45746141	chr9:45743479-45744851	0	0	1	1	1	6009	6871	1267	1538	1	0	0	0	0	1	1	1	0	0	0	1	1	0	0	0	0	1	1	0	0	0	0	1	211	320	490	956	786	245	217	410	893	1080
Ubtf	NM_011551	chr11	-	102179410	102182410	chr11:102145506-102146680	34306	1	1	1	0	3192	3417	503	676	1	1	1	0	0	0	1	0	1	0	0	0	0	0	0	0	0	0	0	0	0	0	0	0	96	195	389	1629	1414	193	249	283	1495	1419
Timm17a	NM_011590	chr1	-	137209314	137212314	chr1:137244001-137245118	34285	1	1	0	0	853	752	322	222	1	0	0	0	1	0	1	0	0	0	1	0	1	0	0	0	1	0	0	0	0	0	0	0	319	268	378	1527	2326	223	287	433	1778	2310
Timm17b	NM_011591	chrX	+	7474523	7477523	chrX:7340471-7341481	135529	1	1	1	1	582	600	93	122	1	0	1	0	0	0	1	0	1	0	0	0	0	0	0	0	0	0	0	0	1	0	0	0	218	135	241	896	976	195	246	296	1008	917
Timp2	NM_011594	chr11	-	118215725	118218725	chr11:118213797-118214921	2309	1	1	1	0	28880	37452	8040	17349	1	0	0	0	1	0	1	1	0	1	1	1	1	0	0	0	0	1	1	0	0	0	0	1	252	257	521	1818	1968	309	255	609	2174	2362
Tnfrsf1b	NM_011610	chr4	-	144835773	144838773	chr4:144784483-144785531	51828	1	1	0	0	2042	1879	858	673	1	0	0	0	1	0	1	0	1	1	1	1	1	0	1	0	0	1	1	0	1	0	0	1	255	228	458	1335	1523	177	268	473	1678	1598
Dedd	NM_011615	chr1	+	173257275	173260275	chr1:173192587-173194304	65583	1	1	0	0	1191	1232	415	461	1	1	1	0	0	0	1	1	1	0	0	1	1	1	1	0	0	1	1	1	1	0	0	1	235	211	464	1750	2044	406	298	454	1892	2173
Ube2i	NM_011665	chr17	-	25410255	25413255	chr17:25218704-25219970	191928	1	1	0	0	4703	4738	2491	2588	1	0	0	0	1	0	1	0	0	0	1	0	0	0	0	0	0	0	0	0	0	0	0	0	261	437	637	1746	2526	338	410	588	2046	2429
Fmnl3	NM_011711	chr15	-	99199897	99202897	chr15:99164442-99165944	35664	1	1	1	1	5106	7071	2784	4743	1	0	1	1	1	1	1	0	1	1	1	1	1	0	1	0	1	1	1	0	1	0	1	1	189	135	302	958	975	316	266	431	1379	1296
Dctn6	NM_011722	chr8	-	35170565	35173565	chr8:35164355-35165302	6747	1	1	0	0	1088	909	724	569	1	1	0	0	0	0	1	1	0	0	0	1	0	0	0	0	0	0	0	0	0	0	0	0	184	260	403	1430	1913	310	222	394	1316	1948
Ybx1	NM_011732	chr4	-	118966118	118969118	chr4:118904855-118905763	61751	1	1	1	0	6713	6981	1930	2338	1	0	1	0	0	0	1	1	0	1	0	0	0	0	0	0	0	0	0	0	0	1	0	0	224	157	345	1454	2085	272	202	373	1465	2150
Zfp259	NM_011752	chr9	+	46079146	46082146	chr9:45820336-45820650	260654	1	1	0	0	769	765	214	246	1	0	1	1	0	0	1	0	0	1	0	0	0	0	0	0	0	0	0	0	0	1	0	0	135	171	234	846	1281	106	221	318	954	1256
Zfp36	NM_011756	chr7	-	29163247	29166247	chr7:29163708-29164852	108	1	1	1	1	550	8843	24	596	1	1	1	1	1	0	1	1	0	1	1	1	1	0	0	1	0	1	1	0	0	1	0	1	305	259	560	1753	1500	501	380	725	2418	1893
Arih2	NM_011790	chr9	-	108550711	108553711	chr9:108596126-108597229	44953	1	1	1	0	2866	4704	1597	3406	1	1	1	1	1	0	1	1	0	0	0	0	0	0	0	0	0	0	0	0	0	0	0	0	100	206	339	1071	1355	272	387	483	1262	1490
Ets1	NM_011808	chr9	+	32501626	32504626	chr9:31898394-31899232	604850	1	1	1	1	4336	4906	2253	2605	1	0	1	0	0	0	1	1	1	1	1	0	1	0	0	1	0	0	1	0	0	1	0	0	251	166	310	1107	1430	370	223	380	1279	1589
Katna1	NM_011835	chr10	+	7443797	7446797	chr10:7445229-7446286	80	0	1	1	1	1307	2191	679	1506	1	0	0	0	1	0	1	0	1	0	1	1	1	0	0	0	0	1	1	0	1	0	0	1	172	139	265	1119	1687	213	171	322	1404	1825
Parg	NM_011960	chr14	+	33013156	33016156	chr14:32472529-32473483	542015	1	1	0	0	4157	3847	2522	2284	1	0	1	0	0	0	1	1	0	0	0	0	1	1	0	0	0	0	1	1	0	0	0	0	186	166	373	1468	2482	280	230	423	1610	2400
Psmb2	NM_011970	chr4	+	126352886	126355886	chr4:126645289-126645952	290705	1	1	1	0	2598	2994	1437	1829	1	0	1	0	1	0	1	1	0	0	1	0	1	1	0	0	0	0	1	1	0	0	0	0	236	185	339	1584	2504	249	269	415	1970	2489
Ecsit	NM_012029	chr9	-	21888871	21891871	chr9:21904126-21905862	14666	1	1	0	0	523	466	266	229	1	0	1	0	0	0	1	0	1	1	1	0	1	0	0	1	0	0	1	0	0	1	0	0	166	136	282	1005	1157	233	180	322	1032	1079
Bcap31	NM_012060	chrX	-	70960514	70963514	chrX:71193550-71194590	232619	1	1	1	1	2922	3349	1160	1573	1	0	0	0	1	0	1	0	0	1	1	0	1	0	0	0	1	0	1	0	0	0	1	0	208	129	237	823	873	203	153	272	977	877
Atp6v0d1	NM_013477	chr8	-	108088940	108091940	chr8:108089376-108090715	53	1	1	1	1	2791	3624	1253	2120	1	0	1	1	1	0	1	0	0	1	1	1	1	0	0	0	0	1	1	0	0	1	1	1	195	201	329	1537	1705	314	307	501	1900	1883
Bop1	NM_013481	chr15	-	76306699	76309699	chr15:76469985-76470960	162782	1	1	1	0	1651	1783	796	937	1	0	1	1	1	0	1	1	1	1	1	1	0	0	0	0	0	0	0	1	1	1	0	0	213	198	371	1739	2642	246	324	503	2182	2750
Elk3	NM_013508	chr10	-	92772904	92775904	chr10:92794535-92795705	21282	1	1	0	0	3281	3109	1511	1367	1	0	1	0	1	0	1	1	1	1	1	0	0	0	0	0	0	0	0	0	0	0	0	0	184	217	342	1337	1896	271	296	388	1541	2031
Hist2h2aa1	NM_013549	chr3	+	96047460	96050460	chr3:95788754-95789801	260099	1	1	0	0	1117	1073	0	0	1	0	1	1	0	0	1	0	1	0	1	0	0	0	0	0	0	0	0	0	1	0	0	0	187	237	463	1767	1855	185	303	596	1918	1820
Hist1h3a	NM_013550	chr13	-	23853255	23856255	chr13:23852722-23854506	783	1	1	0	0	945	951	0	0	1	1	0	0	0	0	1	1	0	0	0	0	1	1	0	0	0	0	1	1	0	0	0	0	85	149	283	766	810	202	166	327	879	767
Ifrd1	NM_013562	chr12	-	40948776	40951776	chr12:40949531-40950499	206	0	1	1	0	3018	23770	2136	21190	1	1	1	1	1	0	1	0	0	1	0	0	1	0	0	1	0	0	1	0	0	1	0	0	210	187	361	1424	2477	379	271	536	2094	3033
Naca	NM_013608	chr10	+	127470401	127473401	chr10:127471890-127473188	165	0	1	0	0	3197	3065	492	527	1	0	1	0	0	0	1	1	1	1	0	0	1	1	1	1	0	0	1	1	1	1	0	0	327	446	600	2556	2963	461	509	615	2675	3069
Ninj1	NM_013610	chr13	+	49280915	49283915	chr13:49395870-49396904	113421	1	1	1	1	338	592	83	313	1	0	1	1	1	0	1	0	1	1	1	1	1	0	1	1	1	0	1	0	1	1	1	1	106	225	341	854	745	132	504	599	1235	807
Sf3a2	NM_013651	chr10	+	80259479	80262479	chr10:80288598-80289754	27671	1	1	0	0	542	563	232	241	1	0	1	0	1	0	1	1	0	1	1	0	1	1	0	0	0	0	1	1	0	0	0	0	242	395	541	2286	2589	334	458	629	2665	2608
Trappc3	NM_013718	chr4	+	125937648	125940648	chr4:125976704-125977795	37585	1	1	0	0	1258	1192	455	387	1	0	1	0	1	0	1	0	1	0	1	0	1	0	1	0	0	0	1	0	1	0	0	0	289	164	419	1164	1240	268	282	477	1442	1210
Rps11	NM_013725	chr7	-	52378759	52381759	chr7:52383872-52384788	4579	1	1	1	0	3530	3520	325	403	1	0	1	0	0	0	1	0	0	0	1	0	0	0	0	0	0	0	0	0	0	0	0	0	302	230	409	1656	1818	302	284	419	1818	1779
Cars	NM_013742	chr7	-	150784995	150787995	chr7:151008359-151009179	222809	1	1	1	0	3390	3972	2062	2640	1	0	1	0	1	0	1	1	0	0	0	1	1	1	0	0	0	1	1	1	0	0	0	1	211	288	408	1764	2324	268	347	500	2209	2401
Plk3	NM_013807	chr4	-	116805557	116808557	chr4:116806215-116807312	146	0	1	1	1	226	1469	77	750	1	0	1	1	1	1	1	0	0	1	0	0	0	0	0	0	0	0	0	0	0	0	0	0	119	122	242	954	1021	289	199	397	1711	1647
Mocs2	NM_013826	chr13	+	115606444	115609444	chr13:115420243-115420504	187967	1	1	0	0	628	480	177	85	1	0	0	0	1	0	1	1	0	0	1	0	1	1	0	0	0	0	1	1	0	0	0	0	128	112	218	827	1642	178	77	193	974	1672
Abcf3	NM_013852	chr16	+	20546675	20549675	chr16:20717187-20718311	169154	1	1	0	0	942	930	217	211	1	0	0	1	0	0	1	0	0	1	0	1	1	0	0	0	0	1	1	0	0	1	0	1	236	209	347	1723	1981	238	203	467	1755	2163
Abcf1	NM_013854	chr17	-	36105695	36108695	chr17:36106330-36107333	61	1	1	1	1	2149	2226	425	566	1	0	1	0	0	0	1	0	0	0	0	1	0	0	0	0	0	0	0	0	0	0	0	0	169	122	332	1141	1252	168	170	353	1261	1316
Myo9b	NM_015742	chr8	+	73794612	73797612	chr8:73833867-73834757	37715	1	1	0	0	8785	8828	4496	4587	1	0	1	0	0	0	1	1	1	1	1	1	1	1	1	1	1	1	1	1	1	1	1	1	292	198	421	1710	2007	370	309	496	1930	2153
Hmga1	NM_016660	chr17	+	27691548	27694548	chr17:27760468-27761443	67270	1	1	1	0	1038	2243	145	1172	1	1	1	1	1	1	1	1	0	1	1	1	1	1	0	0	1	0	1	1	0	0	1	0	77	116	185	574	596	196	326	428	1556	1035
Uba2	NM_016682	chr7	-	34952548	34955548	chr7:34937572-34938615	15427	1	1	0	0	3416	3461	1123	1175	1	0	1	0	0	0	1	0	1	0	0	0	0	0	0	0	0	0	0	0	1	0	0	0	168	188	288	978	1434	122	242	289	903	1455
Vezf1	NM_016686	chr11	+	87879780	87882780	chr11:88055187-88055997	173864	1	1	1	1	3882	4306	790	1138	1	1	1	1	1	0	1	1	1	1	1	0	1	1	0	1	1	0	1	1	0	1	1	0	158	177	384	1275	1328	407	405	492	1941	1447
Caprin1	NM_016739	chr2	-	103636797	103639797	chr2:103637511-103638501	344	0	1	0	0	15124	14604	3559	3362	1	1	1	0	0	0	1	1	1	0	0	0	1	0	1	0	0	0	1	0	1	0	0	0	258	283	512	1873	2177	458	352	459	1982	2034
Ccnc	NM_016746	chr4	+	21652849	21655849	chr4:21694028-21694921	39573	1	1	0	0	979	958	366	330	1	0	0	0	1	0	1	1	0	0	1	0	1	0	0	0	1	0	0	0	0	0	0	0	211	146	242	978	1569	215	119	232	1207	1509
Smad3	NM_016769	chr9	-	63604801	63607801	chr9:63550781-63551920	54397	1	1	1	0	12700	13067	7749	8124	1	0	1	0	1	0	1	1	1	1	1	1	1	1	1	0	1	0	1	1	1	0	1	0	200	284	533	1849	2418	332	377	534	2170	2722
Prkag1	NM_016781	chr15	-	98660939	98663939	chr15:98860045-98861246	198721	1	1	1	1	2056	2541	996	1533	1	0	0	1	0	0	1	1	0	0	0	0	0	0	0	0	0	0	0	0	0	0	0	0	154	179	279	943	1060	190	204	363	863	997
Txnl1	NM_016792	chr18	-	63851013	63854013	chr18:63851604-63852558	156	0	1	1	0	3289	4051	1161	1914	1	0	1	1	0	0	1	1	0	0	0	0	1	1	0	0	0	0	1	1	0	0	0	0	262	285	457	1771	2566	347	402	554	2014	2790
Rps28	NM_016844	chr17	-	33960443	33963443	chr17:33896850-33898275	63732	1	1	1	0	1835	1818	115	162	1	0	1	0	0	0	1	0	0	0	0	1	0	0	0	0	0	0	0	0	0	0	0	0	295	199	409	1665	2311	390	283	472	1792	2332
Irf3	NM_016849	chr7	+	52251017	52254017	chr7:52252070-52253699	3	1	1	1	1	772	1030	249	406	1	0	0	0	1	0	1	1	1	1	1	0	1	1	0	1	0	0	1	1	0	1	0	0	268	264	474	1907	1980	432	300	529	2227	1886
Bysl	NM_016859	chr17	-	47747441	47750441	chr17:47301766-47302923	446136	1	1	1	1	1135	1266	158	240	1	1	1	1	1	0	1	1	0	1	0	0	0	0	0	0	0	0	0	1	0	0	0	0	259	210	372	1690	2725	416	347	540	2068	2738
Map3k14	NM_016896	chr11	-	103127715	103130715	chr11:103128162-103129732	219	1	1	1	1	2378	3253	1811	2479	1	1	0	0	0	0	1	1	1	1	1	1	1	0	0	0	1	0	1	0	0	0	1	0	135	163	412	1451	1486	279	195	439	1623	1739
Timm23	NM_016897	chr14	-	33014077	33017077	chr14:32472529-32473483	541936	1	1	1	1	1274	1502	987	1172	1	0	1	0	0	0	1	1	0	0	0	0	0	0	0	0	0	0	0	0	0	0	0	0	216	170	400	1503	2587	268	239	436	1666	2524
Cdkl2	NM_016912	chr5	-	92471068	92474068	chr5:92434433-92435148	37367	1	1	0	0	161	185	62	81	1	0	0	0	1	0	1	1	0	0	1	1	1	1	0	0	0	1	1	1	0	0	0	1	97	103	134	441	690	98	90	126	518	699
Rpl5	NM_016980	chr5	+	108327546	108330546	chr5:108416314-108417525	87387	1	1	0	0	4921	4696	852	887	1	0	1	0	0	0	1	0	1	0	0	0	1	0	1	0	0	0	0	0	0	0	0	0	272	157	337	1455	2137	261	235	330	1562	2118
Slc9a1	NM_016981	chr4	+	132923686	132926686	chr4:132925038-132926116	160	1	1	1	0	2531	2823	1562	1836	1	0	0	0	1	0	1	1	1	1	1	0	0	0	0	0	0	0	0	1	0	0	1	0	171	135	315	1237	1328	254	162	320	1411	1486
Nfil3	NM_017373	chr13	-	53075408	53078408	chr13:53076890-53078083	1057	0	1	1	0	1051	2114	364	1101	1	1	1	1	1	1	1	0	0	1	1	1	1	0	0	1	0	1	1	0	0	1	0	1	168	169	312	1335	1840	314	307	484	1968	2387
Mre11a	NM_018736	chr9	+	14587150	14590150	chr9:14720319-14720915	131570	1	1	0	0	1957	1651	1063	822	1	0	1	0	0	0	1	1	0	0	0	0	0	0	0	0	0	0	0	0	0	0	0	0	222	194	311	1390	1684	278	248	345	1399	1547
Egr3	NM_018781	chr14	+	70475251	70478251	chr14:70475994-70477235	627	1	1	1	1	108	2195	20	684	1	1	1	1	1	1	1	1	1	1	1	1	1	1	1	1	1	1	1	1	1	1	1	1	85	62	128	697	689	354	370	511	3547	2905
Tfip11	NM_018783	chr5	+	112753388	112756388	chr5:112705006-112706150	49880	1	1	0	0	1009	1035	239	275	1	0	0	1	0	0	1	0	0	1	0	0	0	0	0	0	0	0	0	0	0	0	0	0	114	165	276	1008	1658	117	207	368	1025	1600
Prpf40a	NM_018785	chr2	-	53049221	53052221	chr2:52174383-52175224	875593	1	1	1	0	4593	4793	2528	2764	1	0	1	0	0	0	1	1	0	1	0	0	0	0	0	0	0	0	0	1	0	0	0	0	196	180	319	1424	2033	267	252	392	1569	1984
Sertad1	NM_018820	chr7	+	28269971	28272971	chr7:28275453-28276583	4041	0	1	1	1	524	1251	33	168	1	1	1	0	1	1	1	1	0	1	1	0	1	1	0	1	0	0	1	1	0	1	1	0	196	216	359	1355	1085	389	270	408	1852	1413
Crlf1	NM_018827	chr8	+	73015054	73018054	chr8:73046658-73047663	30102	1	1	0	0	1900	1915	501	502	1	1	1	1	1	0	1	1	1	1	1	0	1	1	0	0	1	0	1	1	1	0	1	0	107	168	314	1120	1258	246	429	570	2117	1516
Rpl41	NM_018860	chr10	-	127985224	127988224	chr10:127970478-127971491	15268	1	1	1	1	4615	4701	182	293	1	0	0	0	1	0	1	1	0	1	0	1	1	1	0	0	0	1	1	1	0	0	0	1	216	250	450	1478	1733	363	275	543	1792	1809
Ywhag	NM_018871	chr5	-	136409511	136412511	chr5:136437859-136439002	27893	1	1	1	1	5234	8925	1086	4319	1	0	1	1	1	0	1	1	0	0	0	1	1	0	0	0	0	1	1	0	0	0	0	1	191	241	423	1493	2126	420	337	530	1855	2300
Stk19	NM_019442	chr17	-	34972848	34975848	chr17:34817877-34819208	155117	1	1	1	1	385	463	267	341	1	0	1	1	0	0	1	1	1	0	1	0	1	1	1	0	0	0	1	1	1	0	1	0	242	152	356	1616	2112	262	265	518	1806	2147
Paf1	NM_019458	chr7	+	29176014	29179014	chr7:29177439-29178312	212	1	1	1	1	760	821	156	203	1	0	1	0	0	0	1	0	1	0	0	1	1	0	1	0	0	0	1	0	1	0	0	0	197	108	223	1158	1512	124	156	260	1223	1582
Ppie	NM_019489	chr4	-	122816184	122819184	chr4:122562726-122564409	253408	1	1	0	0	531	493	205	191	1	0	0	1	0	0	1	0	1	1	0	0	1	0	0	1	0	0	1	0	1	1	0	0	117	127	210	752	981	148	155	306	747	923
Gtpbp2	NM_019581	chr17	+	46295980	46298980	chr17:46692682-46693944	395278	1	1	1	1	1422	1618	401	551	1	1	0	0	1	0	1	0	0	0	0	1	1	0	0	0	0	1	1	0	0	0	0	1	132	201	333	1040	1362	258	221	363	1238	1523
Becn1	NM_019584	chr11	-	101162581	101165581	chr11:101251146-101252355	88192	1	1	0	0	2019	2074	629	672	1	0	1	1	1	0	1	0	1	1	0	1	1	0	0	0	0	1	1	0	0	1	0	1	190	138	271	1208	1633	213	255	447	1512	1709
Tbc1d1	NM_019636	chr5	+	64549498	64552498	chr5:64551980-64552955	900	0	1	1	1	4622	5656	2904	3958	1	0	1	1	1	0	1	0	1	1	1	0	1	0	1	1	1	0	1	0	1	1	1	0	112	134	239	784	1357	100	247	332	1199	1357
Ubc	NM_019639	chr5	-	125869387	125872387	chr5:125869927-125871111	241	0	1	1	0	33777	55570	249	1038	1	1	0	0	1	0	1	1	0	0	0	1	1	1	0	0	0	0	0	0	0	0	0	0	231	300	579	1712	2941	534	356	572	2292	3046
Rpn2	NM_019642	chr2	+	157102833	157105833	chr2:157273165-157274199	168895	1	1	1	1	8297	8308	1278	1380	1	0	1	0	0	0	1	1	0	0	0	0	1	1	0	0	0	0	1	1	0	0	0	0	96	172	270	866	1032	123	233	268	947	1009
Rrad	NM_019662	chr8	-	107154221	107157221	chr8:107812822-107813752	657871	1	1	1	1	140	305	15	109	1	0	1	1	1	0	1	1	1	1	1	1	0	0	0	0	0	0	0	1	0	1	0	1	106	132	225	462	357	116	273	394	644	450
Ppp4c	NM_019674	chr7	-	133934985	133937985	chr7:133942295-133943177	6782	0	1	1	1	1630	2240	460	958	1	1	1	0	1	0	1	1	0	0	0	0	1	1	0	0	0	0	0	0	0	0	0	0	139	175	368	1103	1308	279	289	348	1369	1263
Smc1a	NM_019710	chrX	+	148448970	148451970	chrX:148450442-148451809	39	0	1	1	1	6115	6447	1827	2316	1	1	0	1	1	0	1	1	0	1	0	1	0	0	0	0	0	0	0	0	0	1	0	0	148	142	211	917	1020	274	175	319	1074	1097
Gabarap	NM_019749	chr11	+	69802871	69805871	chr11:69734469-69735588	69928	1	1	1	0	4359	4214	224	275	1	1	0	0	0	0	1	1	0	0	0	1	1	0	0	0	0	1	1	1	0	0	0	1	248	344	518	1577	1513	452	294	513	1756	1608
Fzr1	NM_019757	chr10	-	80840115	80843115	chr10:80782627-80784172	57560	1	1	1	1	1092	1165	299	368	1	0	0	0	1	0	1	0	0	0	1	0	1	0	0	0	1	0	1	0	0	0	1	0	215	197	342	1212	1480	134	192	370	1410	1462
Ptges3	NM_019766	chr10	+	127494037	127497037	chr10:127471890-127473188	23469	1	1	1	0	4575	5049	1151	1667	1	0	1	0	0	0	1	1	0	0	0	0	1	1	0	0	0	0	1	1	0	0	0	0	259	311	530	2112	2529	363	362	554	2278	2568
Snd1	NM_019776	chr6	+	28428347	28431347	chr6:28429648-28430910	136	0	1	0	0	23785	23648	18562	18442	1	0	0	1	0	0	1	1	0	1	0	0	0	0	0	0	0	0	0	0	0	0	0	0	263	213	420	1785	2963	369	247	526	1867	2757
Vps29	NM_019780	chr5	+	122802421	122805421	chr5:122769709-122770992	34074	1	1	0	0	1184	1163	303	286	1	0	1	0	1	0	1	1	1	1	1	0	1	0	1	1	1	0	1	1	1	1	1	0	96	148	261	957	1240	118	239	288	1187	1150
Arpc3	NM_019824	chr5	+	122839936	122842936	chr5:122769709-122770992	71589	1	1	1	1	1071	1262	225	402	1	0	0	1	0	0	1	0	0	1	1	0	0	0	0	0	0	0	0	0	0	1	1	0	173	153	260	1043	1391	170	192	329	1182	1353
Txn2	NM_019913	chr15	-	77758424	77761424	chr15:77734990-77736482	23507	1	1	0	0	889	872	258	257	1	0	1	0	0	0	1	1	0	0	0	1	0	0	0	0	0	0	0	0	0	0	0	0	167	190	375	1358	1202	253	234	464	1389	1229
Mllt11	NM_019914	chr3	-	95031599	95034599	chr3:94819039-94820538	212313	1	1	1	1	400	589	167	274	1	0	1	0	1	0	1	0	0	0	1	0	1	0	0	0	1	0	1	0	0	0	1	0	278	272	510	2043	2657	409	341	567	2484	2848
Litaf	NM_019980	chr16	-	10992214	10995214	chr16:10993114-10993528	107	1	1	1	0	4036	5603	1572	3045	1	1	0	0	1	0	1	1	0	0	0	0	0	0	0	0	0	0	0	0	0	0	0	0	181	178	351	1202	1493	385	199	362	1464	1747
Taf10	NM_020024	chr7	-	112891852	112894852	chr7:112887144-112888241	5096	1	1	1	1	537	573	39	66	1	0	0	1	0	0	1	0	0	1	1	1	1	0	0	0	1	0	1	0	0	1	1	0	130	141	180	550	483	121	124	245	587	517
Med20	NM_020048	chr17	+	47746544	47749544	chr17:47301766-47302923	446239	1	1	1	0	1513	1612	820	993	1	1	1	1	1	0	1	1	0	1	0	0	0	0	0	0	0	0	0	0	0	0	0	0	236	209	378	1632	2597	374	327	534	2029	2580
Ank	NM_020332	chr15	+	27394431	27397431	chr15:27466079-27467282	70196	1	1	0	0	6133	6343	4186	4549	1	0	1	0	0	0	1	1	1	0	1	1	1	1	0	0	1	0	1	1	0	0	1	0	176	145	273	1008	1168	212	188	256	1111	1269
Sap30bp	NM_020483	chr11	+	115792972	115795972	chr11:115794535-115795465	60	0	1	0	0	1568	1484	939	880	1	1	0	0	1	0	1	1	0	0	0	0	0	0	0	0	0	0	0	0	0	0	0	0	168	169	334	1225	2543	313	196	360	1427	2520
Angptl4	NM_020581	chr17	-	33917520	33920520	chr17:33896850-33898275	20809	1	1	1	1	466	382	30	59	1	0	1	0	0	0	1	1	1	1	0	0	0	0	0	0	0	0	0	0	0	0	0	0	77	220	492	334	276	136	332	525	325	272
Egr4	NM_020596	chr6	-	85462536	85465536	chr6:85463103-85464248	149	0	1	1	1	1	29	0	2	1	0	1	1	1	1	1	0	1	1	1	0	0	0	0	0	0	0	0	0	1	0	1	0	24	38	46	90	63	13	97	105	226	133
Grpel2	NM_021296	chr18	-	61884985	61887985	chr18:61886201-61887353	845	1	1	0	0	1150	903	507	312	1	0	1	0	0	0	1	0	1	0	0	0	0	0	0	0	0	0	0	0	1	0	0	0	173	162	289	1103	1910	167	218	316	1034	1855
Rnf25	NM_021313	chr1	-	74646971	74649971	chr1:74647407-74648649	7	0	1	1	1	662	785	266	387	1	0	0	1	0	0	1	1	0	1	0	0	0	0	0	0	0	0	0	0	0	0	0	0	153	164	258	1112	1472	272	203	334	1369	1389
Snrpb2	NM_021335	chr2	+	142886804	142889804	chr2:142753986-142755055	134200	1	1	0	0	853	774	247	230	1	0	0	0	1	0	1	0	1	1	1	1	1	0	1	1	0	1	1	0	1	0	0	1	114	133	191	863	1676	113	142	197	994	1691
Skiv2l	NM_021337	chr17	-	34986149	34989149	chr17:34817877-34819208	168418	1	1	0	0	1618	1613	311	299	1	0	1	0	0	0	1	0	1	0	0	1	1	0	0	0	0	1	1	0	1	0	0	1	215	135	279	1241	1633	208	240	390	1327	1667
Klf13	NM_021366	chr7	-	71082801	71085801	chr7:71069261-71070660	13912	1	1	1	1	2574	4712	906	3060	1	1	1	0	1	0	1	0	1	1	1	0	1	0	1	0	0	0	1	0	0	0	1	0	89	192	277	863	1144	201	400	431	1440	1283
Rad18	NM_021385	chr6	-	112645664	112648664	chr6:112460097-112461190	186075	1	1	0	0	4188	4154	3284	3249	1	0	1	1	1	0	1	0	0	0	0	1	0	0	0	0	0	0	0	0	0	0	0	0	188	164	272	703	933	166	234	354	806	975
Pvrl1	NM_021424	chr9	+	43550658	43553658	chr9:43752624-43754235	200855	1	1	0	0	816	856	402	490	1	0	1	0	0	0	1	1	1	0	0	1	1	1	1	0	0	1	1	1	1	0	0	1	115	92	250	1084	1222	133	128	208	1140	1350
Arhgap23	NM_021493	chr11	+	97309473	97312473	chr11:97310921-97312470	463	1	1	1	1	5316	7406	3140	4974	1	1	1	0	0	0	1	1	0	0	0	0	1	1	0	0	0	0	1	1	0	0	0	0	242	340	748	1476	967	586	442	850	1642	1123
Pias4	NM_021501	chr10	-	80629465	80632465	chr10:80630285-80631149	183	1	1	1	0	661	755	377	461	1	0	1	0	1	0	1	0	1	0	1	1	1	0	0	0	0	1	1	0	0	0	0	1	166	126	294	1016	1183	224	199	356	1225	1298
Rdh11	NM_021557	chr12	-	80291806	80294806	chr12:80269157-80270104	23347	1	1	1	0	986	1308	257	505	1	0	0	1	1	0	1	0	0	1	1	1	0	0	0	0	0	0	0	0	0	0	0	0	148	117	173	535	1024	118	135	270	653	1094
Hspa5	NM_022310	chr2	+	34625609	34628609	chr2:34633178-34633492	5675	0	1	1	0	20751	24457	671	1102	1	0	1	1	1	0	1	0	0	1	0	0	1	0	0	1	0	0	0	0	0	0	0	0	274	205	385	1967	2991	351	267	594	2437	3129
Ralb	NM_022327	chr1	-	121400359	121403359	chr1:121400241-121401867	455	0	1	1	1	2161	2620	591	1047	1	0	1	1	1	0	1	0	0	1	1	1	1	0	0	1	1	1	1	0	0	1	1	1	195	192	340	1051	1285	283	279	464	1313	1396
Sirt2	NM_022432	chr7	+	29549770	29552770	chr7:29593956-29594374	42388	1	1	0	0	1039	994	564	538	1	0	1	1	1	0	1	0	1	1	0	1	1	0	0	1	0	1	1	0	0	0	0	1	164	103	203	871	1304	162	182	322	1068	1318
Zic5	NM_022987	chr14	-	122863880	122866880	chr14:122871609-122872374	7039	1	1	0	0	3	3	1	1	1	0	1	0	0	0	1	0	1	1	0	0	0	0	0	0	0	0	0	0	0	0	0	0	38	32	49	194	203	20	57	55	174	204
Arl6ip6	NM_022989	chr2	+	53049117	53052117	chr2:52174383-52175224	876489	1	1	0	0	1510	1593	831	871	1	0	1	0	0	0	1	1	0	1	0	0	1	1	0	0	0	0	1	1	0	0	0	0	133	163	288	1353	1605	167	204	355	1369	1569
Arl6ip5	NM_022992	chr6	+	97158785	97161785	chr6:97155346-97156206	5123	0	1	0	0	2820	2890	649	739	1	0	0	0	1	0	1	1	0	1	1	1	0	0	0	0	0	0	0	1	0	1	0	0	250	286	538	1434	1995	423	332	585	1825	2013
Utp3	NM_023054	chr5	+	88981507	88984507	chr5:88982709-88983871	223	0	1	0	0	898	883	0	0	1	0	0	0	1	0	1	0	0	1	1	0	1	0	0	0	1	0	1	0	0	1	1	0	284	259	429	1551	2237	245	268	478	1787	2184
Arpc1b	NM_023142	chr5	+	145873124	145876124	chr5:145877120-145877792	2225	1	1	1	1	3462	4178	700	1421	1	0	1	1	1	0	1	0	1	1	1	0	1	0	0	0	1	0	1	0	0	0	1	0	157	213	398	1240	1616	222	336	513	1769	1710
Ndufb9	NM_023172	chr15	+	58763364	58766364	chr15:58210154-58211334	554561	1	1	0	0	965	896	172	156	1	1	0	0	0	0	1	1	0	0	0	0	0	0	0	0	0	0	0	0	0	0	0	0	219	247	434	1685	2546	376	327	485	1867	2446
Fastk	NM_023229	chr5	-	23950053	23953053	chr5:23929020-23930223	21719	1	1	0	0	998	956	273	239	1	0	1	1	0	0	1	1	1	1	0	0	1	1	0	0	0	0	1	1	1	1	0	0	177	330	450	1489	1502	216	441	591	1380	1427
Ube2v1	NM_023230	chr2	-	167456505	167459505	chr2:167329260-167329855	127677	1	1	1	1	1368	1718	599	914	1	1	1	0	0	0	1	1	1	1	1	1	1	0	0	0	1	0	1	0	1	0	1	0	132	187	378	1124	893	260	241	415	1272	1069
Sbds	NM_023248	chr5	-	130730332	130733332	chr5:130648008-130648843	83016	1	1	1	0	935	1259	381	622	1	0	0	1	0	0	1	1	0	0	0	0	0	0	0	0	0	0	0	1	0	0	0	0	148	172	303	1159	2007	233	209	384	1140	1776
Npc2	NM_023409	chr12	-	86113062	86116062	chr12:86113567-86114726	71	1	1	1	0	7218	7264	425	771	1	0	1	0	1	0	1	1	1	1	1	0	1	1	0	0	1	0	1	1	1	0	0	0	214	148	347	1364	2111	315	189	409	1712	2117
Akirin1	NM_023423	chr4	-	123426542	123429542	chr4:123444712-123445575	17677	1	1	1	1	955	1622	327	860	1	0	1	1	1	0	1	1	1	0	0	0	1	0	1	0	0	0	0	0	0	0	0	0	169	119	263	1011	1621	229	191	344	1356	1805
Tox4	NM_023434	chr14	+	52896820	52899820	chr14:52898529-52899521	355	1	1	1	0	1959	2248	350	542	1	1	1	1	1	0	1	1	0	0	0	0	1	1	0	0	0	0	1	1	0	0	0	0	145	104	229	1103	1551	271	161	324	1305	1504
Ing2	NM_023503	chr8	-	48759513	48762513	chr8:48759927-48761220	70	1	1	1	1	286	424	61	156	1	0	1	0	0	0	1	1	1	1	0	0	1	1	0	0	0	0	1	1	0	0	0	0	124	148	351	1726	2748	148	248	428	1713	2736
Tfpt	NM_023524	chr7	-	3580486	3583486	chr7:3596056-3597219	15337	1	1	0	0	402	296	221	158	1	0	0	0	1	0	1	1	0	0	0	1	0	0	0	0	0	0	0	1	0	0	0	0	223	169	356	1443	1753	259	168	411	1667	1769
Nfatc4	NM_023699	chr14	+	56441631	56444631	chr14:56459582-56460367	16326	1	1	1	1	3383	3769	502	769	1	1	1	0	1	0	1	0	1	1	1	1	1	0	0	0	0	1	1	0	0	0	0	1	343	385	562	2168	2118	521	500	653	2605	2335
Atp6v1d	NM_023721	chr12	-	79961625	79964625	chr12:79968793-79970095	6764	0	1	0	0	912	880	310	303	1	0	1	1	1	0	1	0	0	0	0	1	1	0	0	0	0	1	1	0	0	0	0	1	342	198	390	1806	2388	391	305	494	2111	2409
Camk2d	NM_023813	chr3	+	126297890	126300890	chr3:126395837-126397042	96467	1	1	0	0	19221	18289	16235	15418	1	0	1	0	0	0	1	1	1	0	0	1	0	0	0	0	0	0	0	0	0	0	0	0	288	312	634	2151	2957	362	371	555	2174	3206
Gcnt2	NM_023887	chr13	+	40953136	40956136	chr13:40954405-40955673	100	1	1	1	1	3884	4406	3139	3544	1	0	0	0	0	1	1	1	0	0	0	1	0	0	0	0	0	0	0	0	0	0	0	0	80	224	328	300	190	131	168	325	275	295
Plekhj1	NM_023900	chr10	-	80260371	80263371	chr10:80288598-80289754	27779	1	1	1	1	342	387	89	123	1	0	1	0	0	0	1	1	0	0	1	0	1	1	0	0	0	0	1	1	0	0	0	0	286	412	667	2790	3129	421	506	753	3159	3207
Drap1	NM_024176	chr19	-	5423916	5426916	chr19:5447054-5448168	22672	1	1	0	0	875	826	84	83	1	0	0	1	0	0	1	1	0	1	1	1	1	1	0	0	0	0	1	1	0	0	1	0	237	294	452	1957	2138	387	326	572	2183	2274
Fam188a	NM_024185	chr2	-	12340087	12343087	chr2:13192400-13193690	851948	1	1	0	0	2040	2003	1636	1584	1	0	0	0	1	0	1	1	0	0	1	0	1	1	0	0	0	0	1	1	0	0	1	0	160	159	268	1265	2052	191	142	299	1457	2159
Derl1	NM_024207	chr15	-	57722973	57725973	chr15:57589053-57590037	134407	1	1	1	0	3530	4024	1094	1512	1	1	1	0	1	0	1	1	0	0	0	0	1	1	0	0	0	0	1	1	0	0	0	0	162	172	365	1225	1927	335	246	443	1539	2065
Rpl4	NM_024212	chr9	+	64019193	64022193	chr9:63971152-63972320	49447	1	1	1	1	14693	14396	767	960	1	0	0	0	1	0	1	0	0	1	0	1	1	0	0	1	0	1	0	0	0	0	0	0	412	243	433	2019	3214	541	283	515	2303	3442
Tomm20	NM_024214	chr8	-	129468821	129471821	chr8:129258869-129260533	209909	1	1	1	1	2889	3339	818	1263	1	0	1	0	0	0	1	0	1	0	1	1	1	0	0	0	0	1	1	0	0	0	0	1	143	173	383	1222	1844	253	262	396	1318	2063
Pcyt2	NM_024229	chr11	-	120478204	120481204	chr11:120433897-120435644	44502	1	1	1	0	898	1348	380	743	1	0	1	1	0	0	1	0	0	1	0	0	0	0	0	0	0	0	0	0	0	0	0	0	84	160	287	863	1122	156	244	406	881	1204
Smg8	NM_024262	chr11	-	86899279	86902279	chr11:86921875-86922995	22028	1	1	0	0	736	725	53	47	1	0	0	0	1	0	1	0	0	1	0	0	1	0	0	1	0	0	1	0	0	1	0	0	177	185	273	930	1731	112	178	280	1064	1703
Timmdc1	NM_024273	chr16	-	38521747	38524747	chr16:38522149-38523621	17	1	1	1	1	868	938	510	566	1	0	1	1	0	0	1	1	0	0	0	1	1	1	0	0	0	0	1	1	0	0	0	0	202	237	333	1089	1423	308	300	442	1232	1520
Rab21	NM_024454	chr10	-	114751647	114754647	chr10:115704186-115705259	952082	1	1	1	1	1487	2319	844	1670	1	0	1	1	1	0	1	0	0	1	1	0	1	0	0	0	1	0	1	0	0	0	1	0	271	238	414	1408	1969	382	309	543	1727	2067
Rab5c	NM_024456	chr11	-	100598444	100601444	chr11:100581308-100582351	17640	1	1	0	0	2132	2175	599	615	1	0	1	1	1	0	1	1	0	0	1	0	1	1	0	0	0	0	1	1	0	0	0	0	161	179	320	1440	1696	307	239	405	1665	1642
Rap1b	NM_024457	chr10	-	117282030	117285030	chr10:117229393-117231305	52271	1	1	1	1	4180	6752	1511	3896	1	1	0	0	1	0	1	0	1	0	0	0	0	0	0	0	0	0	0	0	0	0	0	0	100	127	221	773	841	211	137	210	900	1015
BC005537	NM_024473	chr13	+	24891525	24894525	chr13:24892542-24893211	548	1	1	1	0	3685	5040	769	1837	1	0	1	0	1	0	1	0	1	0	0	0	1	0	1	0	0	0	0	0	0	0	0	0	219	152	348	1598	2147	275	219	375	1843	2426
Sgta	NM_024499	chr10	-	80521899	80524899	chr10:80599659-80600652	77224	1	1	0	0	1611	1535	440	403	1	0	1	1	0	0	1	1	0	0	1	0	0	0	0	0	0	0	0	0	0	0	0	0	145	180	275	1004	1475	180	233	358	1088	1397
Txnl4a	NM_025299	chr18	+	80401536	80404536	chr18:80449372-80450242	46276	1	1	1	1	3085	3203	635	736	1	0	1	1	0	0	1	0	0	1	0	0	1	0	0	1	0	0	1	0	0	1	0	0	247	248	370	1714	2430	300	297	471	1819	2326
Mrpl17	NM_025301	chr7	-	112958601	112961601	chr7:112887144-112888241	71845	1	1	0	0	839	931	39	53	1	0	0	1	0	0	1	0	0	1	1	0	0	0	0	0	0	0	0	0	0	1	1	0	180	204	309	1183	1416	232	234	393	1336	1414
Med21	NM_025315	chr6	+	146589100	146592100	chr6:146590575-146591494	48	1	1	0	0	1409	1448	1019	1019	1	0	0	1	0	0	1	0	0	1	0	0	0	0	0	0	0	0	0	0	0	0	0	0	169	195	294	1137	1398	140	209	389	1143	1429
Myo19	NM_025414	chr11	+	84691721	84694721	chr11:84335626-84336849	357517	1	1	1	1	1068	1166	594	689	1	0	1	0	0	0	1	1	1	0	0	0	1	0	1	0	0	0	1	1	1	0	0	0	160	242	386	1216	1313	255	292	434	1197	1214
Vta1	NM_025418	chr10	-	14424295	14427295	chr10:14214889-14215111	210213	1	1	0	0	1840	1482	1323	960	1	0	1	0	1	0	1	0	1	0	0	0	0	0	0	0	0	0	0	0	1	0	0	0	205	94	209	844	1640	126	147	198	1008	1609
Med7	NM_025426	chr11	+	46248462	46251462	chr11:46249858-46251055	64	0	1	0	0	554	615	120	145	1	0	1	1	1	0	1	0	1	0	1	0	1	0	1	0	1	0	1	0	1	0	1	0	195	159	228	1030	1767	206	242	310	1347	1784
Llph	NM_025431	chr10	+	119662115	119665115	chr10:119645465-119646340	18326	1	1	0	0	337	344	67	83	1	0	1	0	1	0	1	1	1	0	0	0	1	0	1	0	0	0	1	0	1	0	0	0	127	192	398	1194	2293	185	298	419	1378	2301
Sc4mol	NM_025436	chr8	-	67211375	67214375	chr8:67190048-67191162	21783	1	1	1	1	3185	6206	885	3335	1	1	1	0	1	0	1	1	0	0	0	0	1	1	0	0	0	0	1	1	0	0	0	0	155	117	254	951	1764	278	159	277	1127	1842
Arfgap3	NM_025445	chr15	-	83179677	83182677	chr15:83045755-83046932	134241	1	1	1	0	3184	3495	1646	1996	1	0	0	1	1	0	1	0	0	1	1	1	1	0	0	0	0	1	1	0	0	1	1	1	226	286	495	1666	1741	334	403	631	2066	1875
Tnfaip8l1	NM_025566	chr17	+	56299913	56302913	chr17:56301525-56302050	18	1	1	1	1	153	211	27	69	1	0	0	1	0	0	1	0	1	0	0	0	1	0	1	0	0	0	1	0	1	0	0	0	163	183	238	699	441	127	222	361	711	426
Ccdc59	NM_025602	chr10	+	105276534	105279534	chr10:105278060-105278989	71	0	1	0	0	654	656	342	369	1	0	1	0	0	0	1	1	0	1	0	0	1	0	0	1	0	0	1	0	0	1	0	0	145	190	285	1039	1815	288	244	333	1115	1752
Lamtor1	NM_025605	chr7	+	109052350	109055350	chr7:109044415-109045836	9113	0	1	0	0	1187	1108	195	202	1	1	0	1	0	0	1	1	0	0	0	0	0	0	0	0	0	0	0	1	0	0	0	0	151	321	421	1193	1286	269	332	530	1260	1257
Zwint	NM_025635	chr10	+	72115642	72118642	chr10:72120115-72121337	3174	0	1	1	1	3221	5078	2155	3738	1	0	1	1	1	0	1	0	0	0	0	1	1	0	0	0	0	1	1	0	0	0	0	1	192	186	352	1032	1587	338	320	515	1295	1816
Mad2l1bp	NM_025649	chr17	-	46289500	46292500	chr17:46692682-46693944	402758	1	1	1	1	250	291	14	28	1	0	0	0	1	0	1	1	0	0	1	0	1	1	0	0	0	0	1	1	0	0	1	0	144	155	277	784	1089	176	146	251	914	1059
Ribc1	NM_025660	chrX	-	148449838	148452838	chrX:148450442-148451809	91	0	1	0	0	72	77	53	59	1	0	0	1	1	0	1	1	0	1	1	1	1	1	0	0	1	0	1	1	0	1	1	0	151	145	217	771	823	239	171	293	967	864
Sike1	NM_025679	chr3	+	102797662	102800662	chr3:102799050-102800576	23	0	1	0	0	920	953	152	155	1	0	1	0	0	0	1	1	1	1	0	1	1	0	1	1	0	0	1	1	1	1	0	0	84	172	228	479	508	163	239	321	483	509
Tmed7	NM_025698	chr18	-	46756189	46759189	chr18:46834952-46836763	78170	1	1	1	1	5605	5580	356	499	1	1	1	0	1	0	1	0	0	0	1	0	0	0	0	0	0	0	0	0	0	0	1	0	241	198	352	1521	2418	456	321	430	2032	2693
Hmg20a	NM_025812	chr9	+	56264652	56267652	chr9:56060341-56062385	205527	1	1	0	0	4603	4569	3495	3494	1	0	1	1	0	0	1	1	1	1	1	1	0	0	0	0	0	0	0	0	1	1	0	0	200	162	299	878	981	283	284	444	995	1092
Lman2	NM_025828	chr13	-	55463144	55466144	chr13:55545253-55546954	81796	1	1	1	1	4283	4397	547	621	1	0	1	1	0	0	1	1	1	1	1	0	1	0	1	1	0	0	1	0	1	1	0	0	161	247	369	1401	2297	224	308	464	1594	2193
Prpf38b	NM_025845	chr3	-	108713622	108716622	chr3:108641925-108643794	72076	1	1	0	0	2870	2932	1260	1326	1	0	1	0	0	0	1	1	0	0	0	0	1	1	0	0	0	0	1	1	0	0	0	0	273	222	412	1802	2403	425	273	451	1759	2409
Mrps18b	NM_025878	chr17	-	36052314	36055314	chr17:36040069-36041231	12875	1	1	0	0	501	474	218	196	1	0	1	1	0	0	1	0	0	1	0	0	1	0	0	1	0	0	1	0	0	1	0	0	275	296	416	1660	1684	407	377	514	1838	1646
Napa	NM_025898	chr7	+	16681991	16684991	chr7:16683192-16684081	402	0	1	1	0	2398	3593	963	2136	1	0	1	1	1	0	1	1	1	1	0	0	1	0	1	0	0	0	1	0	1	1	0	0	204	199	398	1556	1871	304	348	560	2135	2153
Rpl11	NM_025919	chr4	-	135608286	135611286	chr4:135577431-135578285	31543	1	1	0	0	1213	1190	214	236	1	0	1	0	1	0	1	0	1	0	0	1	1	0	0	0	0	1	1	0	1	0	0	1	217	204	433	1660	2217	290	343	449	1977	2283
Rars	NM_025936	chr11	-	35647030	35650030	chr11:35340936-35341967	306628	1	1	1	1	2526	3166	1108	1738	1	0	1	1	1	0	1	0	1	0	0	0	1	0	1	0	0	0	1	0	1	0	0	0	118	123	212	769	1306	165	208	316	1048	1304
Cdt1	NM_026014	chr8	+	125089914	125092914	chr8:125046681-125047792	44702	1	1	1	1	1331	1496	166	266	1	0	1	0	0	0	1	0	1	1	0	1	1	0	1	1	0	0	1	0	1	1	0	0	198	290	509	1932	1490	304	350	625	1842	1627
Zcrb1	NM_026025	chr15	-	93227721	93230721	chr15:93167484-93168607	60633	1	1	0	0	1181	1169	929	924	1	0	1	0	0	0	1	0	0	0	0	1	1	0	0	0	0	1	0	0	0	0	0	0	213	117	274	1211	1677	271	170	254	1272	1751
Pfdn1	NM_026027	chr18	-	36613149	36616149	chr18:36575694-36576906	37827	1	1	0	0	1789	1655	1014	852	1	0	1	0	1	0	1	1	1	1	1	0	1	1	1	1	0	0	1	1	1	1	0	0	110	174	269	576	989	161	240	320	757	976
Med29	NM_026042	chr7	-	29176709	29179709	chr7:29177439-29178312	91	1	1	0	0	293	278	94	88	1	0	1	0	0	0	1	0	1	0	0	1	1	0	1	0	0	0	1	0	1	0	0	0	194	94	234	1116	1470	133	148	282	1148	1531
Med31	NM_026068	chr11	-	72028094	72031094	chr11:72020506-72021538	8127	0	1	0	0	144	160	51	56	1	0	1	0	0	0	1	1	1	0	0	1	1	0	1	0	0	0	1	0	1	0	0	0	133	175	299	898	1531	136	232	271	924	1643
Rpl37	NM_026069	chr15	+	5064612	5067612	chr15:5193855-5195370	128129	1	1	1	1	2504	2490	285	361	1	0	1	0	1	0	1	0	1	0	0	1	0	0	0	0	0	0	0	0	1	0	0	0	395	267	505	1797	2255	328	331	579	2053	2276
1700037H04Rik	NM_026091	chr2	-	130984756	130987756	chr2:131077771-131078956	92607	1	1	1	0	562	661	250	314	1	0	0	1	0	0	1	0	0	1	1	0	1	0	0	0	1	0	1	0	0	1	0	0	179	161	270	1110	1330	197	169	345	1218	1319
Eif2s1	NM_026114	chr12	+	79961058	79964058	chr12:79968793-79970095	6331	0	1	1	1	2862	3261	1066	1489	1	0	1	0	1	0	1	0	1	0	0	1	1	0	0	0	0	1	1	0	0	0	0	1	343	199	377	1862	2481	477	310	457	2249	2587
Med4	NM_026119	chr14	+	73907855	73910855	chr14:73783476-73784580	125780	1	1	0	0	561	506	194	161	1	0	0	1	1	0	1	0	0	1	1	0	1	0	0	1	0	0	0	0	0	0	0	0	133	113	183	889	1599	119	132	261	1104	1654
1110008F13Rik	NM_026124	chr2	+	156686857	156689857	chr2:156689210-156690271	791	0	1	1	1	1221	1534	302	614	1	0	1	0	0	0	1	1	1	1	1	0	1	0	0	0	1	0	1	0	1	1	1	0	222	151	352	1489	1985	303	218	427	1610	2210
Srpr	NM_026130	chr9	+	35016787	35019787	chr9:35018462-35018844	195	1	1	1	1	2662	2902	300	443	1	0	1	1	1	0	1	0	0	0	1	0	0	0	0	0	0	0	0	0	0	0	0	0	261	274	509	1973	2884	384	441	631	2320	2833
Ergic2	NM_026168	chr6	-	148159896	148162896	chr6:147689744-147690556	470688	1	1	0	0	3766	3746	2577	2615	1	0	1	1	1	0	1	1	0	0	0	0	1	1	0	0	0	0	1	1	0	0	0	0	209	225	338	1506	2212	298	271	467	1765	2142
Ahi1	NM_026203	chr10	+	20670352	20673352	chr10:20381883-20383014	289915	1	1	1	1	1391	1614	852	1045	1	0	0	0	1	0	1	1	0	0	0	0	0	0	0	0	0	0	0	1	0	0	0	0	87	195	242	491	742	137	227	277	587	737
Rspry1	NM_026274	chr8	+	97123840	97126840	chr8:97125480-97127442	1022	1	1	0	0	2228	2334	1149	1227	1	1	0	1	1	0	1	1	0	1	1	0	1	1	0	0	0	0	1	1	0	1	1	0	281	249	481	2143	4138	444	299	626	2642	4035
Samd8	NM_026283	chr14	+	22567752	22570752	chr14:22632660-22633822	63517	1	1	0	0	1971	2016	460	419	1	0	0	0	1	0	1	1	1	0	0	0	0	0	0	0	0	0	0	1	0	0	0	0	174	192	373	1061	1918	227	220	378	1231	1869
Ctdp1	NM_026295	chr18	-	80665406	80668406	chr18:80666235-80667208	361	1	1	1	1	3137	4643	2179	3640	1	0	1	0	1	0	1	0	0	1	1	0	0	0	0	0	0	0	0	0	0	1	1	0	238	275	475	1592	1766	325	394	589	1953	1951
Dctn4	NM_026302	chr18	+	60683874	60686874	chr18:60678809-60679834	6574	1	1	1	1	3832	4138	1285	1538	1	1	1	1	1	0	1	1	0	0	0	0	0	0	0	0	0	0	0	0	0	0	0	0	143	205	342	1070	1218	327	285	492	1260	1184
Arpc5	NM_026369	chr1	+	154611671	154614671	chr1:154614837-154615946	1657	1	1	1	1	2951	2980	543	610	1	0	1	0	0	0	1	1	1	1	0	0	1	1	1	0	0	0	1	1	1	1	0	0	136	124	301	1295	1978	173	195	324	1232	2039
Dalrd3	NM_026378	chr9	+	108470222	108473222	chr9:108420015-108421062	51727	1	1	0	0	957	932	388	368	1	0	0	1	0	0	1	0	0	1	0	0	0	0	0	0	0	0	0	0	0	0	0	0	83	142	201	738	789	59	104	265	585	782
Brix1	NM_026396	chr15	-	10414692	10417692	chr15:11328966-11330357	913998	1	1	1	1	994	1042	348	393	1	0	0	0	1	0	1	1	0	1	0	0	1	1	0	1	0	0	1	1	0	1	0	0	283	267	389	1693	2866	327	279	437	1996	2652
Pop5	NM_026398	chr5	+	115683859	115686859	chr5:115724556-115725370	39117	1	1	0	0	236	229	64	67	1	0	1	0	0	0	1	1	0	0	0	1	1	1	0	0	0	0	1	1	0	0	0	0	109	120	218	592	415	115	168	260	571	448
Nop9	NM_026403	chr14	+	56362529	56365529	chr14:56299902-56301234	63795	1	1	0	0	871	899	210	221	1	0	1	1	1	0	1	1	1	1	1	0	1	1	0	0	0	0	1	1	0	0	0	0	165	120	252	1218	1606	245	179	359	1456	1549
Mrrf	NM_026422	chr2	+	35989917	35992917	chr2:35994320-35995430	3131	0	1	1	1	817	896	526	601	1	0	0	1	0	0	1	0	0	1	0	0	1	0	0	1	0	0	1	0	0	1	0	0	205	258	340	1141	1333	290	279	448	1061	1205
Rbm18	NM_026434	chr2	-	35991224	35994224	chr2:35994320-35995430	2824	0	1	1	1	1357	1504	524	632	1	0	0	1	0	0	1	0	0	1	0	0	1	0	0	1	0	0	1	0	0	1	0	0	214	254	334	1153	1337	278	264	453	1074	1209
Ufm1	NM_026435	chr3	-	53666729	53669729	chr3:54485053-54486679	818466	1	1	0	0	1020	923	197	175	1	1	1	1	1	0	1	0	0	1	0	1	1	0	0	0	0	1	1	0	0	0	0	1	139	199	230	917	1678	251	241	294	1081	1710
Ube2f	NM_026454	chr1	+	93144895	93147895	chr1:92954017-92955110	192334	1	1	1	1	1224	1820	915	1471	1	0	1	0	1	0	1	0	1	1	1	1	0	0	0	0	0	0	0	0	1	0	1	1	182	108	293	1062	1254	261	155	338	1319	1426
Tubb6	NM_026473	chr18	+	67548384	67551384	chr18:67528668-67530095	20921	1	1	1	1	4764	5686	620	1145	1	0	1	0	1	0	1	1	0	0	1	0	1	1	0	0	1	0	1	1	0	0	1	0	246	220	425	1376	1520	358	300	425	1837	1800
Mrpl19	NM_026490	chr6	-	81914943	81917943	chr6:82589588-82590815	674259	1	1	0	0	716	674	55	52	1	0	0	1	1	0	1	0	0	1	1	0	0	0	0	0	0	0	0	0	0	1	0	0	149	178	182	805	1372	107	195	243	960	1309
Coq5	NM_026504	chr5	+	115727710	115730710	chr5:115724556-115725370	4732	0	1	0	0	553	537	221	211	1	0	0	0	1	0	1	1	0	0	1	1	1	1	0	0	1	1	1	1	0	0	0	1	120	128	197	852	1316	133	149	246	1026	1347
Zwilch	NM_026507	chr9	-	64019738	64022738	chr9:63971152-63972320	48992	1	1	0	0	1353	1215	971	847	1	0	0	1	1	0	1	0	0	1	0	1	1	0	0	1	0	1	0	0	0	0	0	0	346	215	374	1598	2639	417	275	460	1895	2773
Aen	NM_026531	chr7	+	86038812	86041812	chr7:86040424-86041244	37	0	1	1	1	1035	1385	507	767	1	0	1	0	1	0	1	0	0	0	1	0	0	0	0	0	0	0	0	0	0	0	0	0	179	229	367	1169	1783	263	322	443	1452	1917
Psmd8	NM_026545	chr7	-	29964692	29967692	chr7:29965013-29966015	84	1	1	1	1	1912	2174	275	520	1	0	1	1	1	0	1	0	0	1	1	0	0	0	0	0	0	0	0	0	0	1	0	0	114	140	333	956	1516	198	196	427	1326	1693
Arpc4	NM_026552	chr6	+	113326106	113329106	chr6:113327358-113328539	244	1	1	1	1	3094	4076	1290	2293	1	1	1	0	1	0	1	1	0	1	1	0	0	0	0	0	0	0	0	1	0	1	1	0	397	496	699	2658	3144	596	614	836	3262	3234
Yif1a	NM_026553	chr19	+	5086537	5089537	chr19:4927307-4928748	160741	1	1	0	0	737	753	133	105	1	0	0	0	1	0	1	0	0	1	1	0	1	0	0	1	0	0	1	0	0	1	0	0	164	159	251	1056	1600	175	147	299	1209	1529
D10Wsu102e	NM_026579	chr10	+	82820965	82823965	chr10:82615061-82616234	207339	1	1	1	1	1406	1703	101	251	1	0	1	1	1	0	1	1	1	1	1	0	1	1	1	0	0	0	1	1	1	1	1	0	194	170	318	1249	1993	277	294	504	1741	2024
Ndufb2	NM_026612	chr6	+	39540581	39543581	chr6:39397282-39398497	144606	1	1	1	0	443	475	170	209	1	0	1	0	0	0	1	0	0	0	0	1	0	0	0	0	0	0	0	0	0	0	0	0	160	257	423	1253	1481	248	420	510	1381	1555
Mrpl14	NM_026732	chr17	+	45821320	45824320	chr17:45709131-45710644	113547	1	1	0	0	462	350	169	85	1	0	1	0	0	0	1	0	1	0	0	1	0	0	0	0	0	0	0	0	0	0	0	0	237	176	333	1602	2481	268	225	344	1584	2481
1110007C09Rik	NM_026738	chr13	-	49310395	49313395	chr13:49395870-49396904	84941	1	1	0	0	319	285	150	132	1	0	1	1	0	0	1	0	1	0	0	1	0	0	0	0	0	0	0	0	0	0	0	0	124	170	343	871	632	144	261	439	914	731
Nsmce2	NM_026746	chr15	+	59203752	59206752	chr15:59590628-59592039	385604	1	1	0	0	11228	11076	10547	10410	1	0	0	1	0	0	1	0	0	1	0	0	1	0	0	1	0	0	1	0	0	1	0	0	179	205	293	1280	2347	161	240	448	1280	2335
Fam96b	NM_026753	chr8	-	107164628	107167628	chr8:107812822-107813752	647464	1	1	0	0	221	228	34	44	1	0	1	1	1	0	1	1	1	1	1	0	1	1	1	0	0	0	1	1	1	0	0	0	236	286	444	1578	2233	247	340	544	1944	2184
2310036O22Rik	NM_026760	chr8	+	87548731	87551731	chr8:87503433-87504638	46654	1	1	0	0	1394	1428	496	492	1	0	0	0	1	0	1	0	1	0	1	0	1	0	1	0	1	0	0	0	0	0	0	0	231	203	386	1380	1765	253	243	390	1682	1884
Tmed10	NM_026775	chr12	-	86714667	86717667	chr12:86795793-86796745	80576	1	1	1	1	3750	3774	867	1022	1	0	0	0	1	0	1	0	0	1	0	0	0	0	0	0	0	0	0	0	0	0	0	0	156	234	323	774	1020	221	297	396	919	1007
Deb1	NM_026794	chr9	+	121617506	121620506	chr9:122218965-122220081	600265	1	1	1	1	186	231	65	103	1	0	0	1	0	0	1	0	1	1	0	1	1	0	0	0	0	1	1	0	1	1	0	1	144	154	253	1106	1449	216	211	404	1131	1592
Dhrs1	NM_026819	chr14	-	56363521	56366521	chr14:56299902-56301234	63787	1	1	0	0	742	721	106	95	1	0	0	1	1	0	1	0	0	1	1	0	0	0	0	0	0	0	0	0	0	0	0	0	165	139	248	1245	1576	243	188	357	1441	1511
Zfand2b	NM_026846	chr1	+	75163308	75166308	chr1:75121080-75122080	43572	1	1	1	0	178	192	30	46	1	0	0	1	0	0	1	0	0	1	0	1	1	0	0	1	0	0	0	0	0	0	0	0	90	168	223	659	539	95	189	341	622	578
1810011O10Rik	NM_026931	chr8	-	25548418	25551418	chr8:25628624-25629661	79737	1	1	1	0	175	664	0	0	1	0	1	0	1	0	1	1	1	0	1	0	0	0	0	0	0	0	0	0	0	0	0	0	146	107	208	491	597	171	146	254	746	665
Ccdc124	NM_026964	chr8	-	73396389	73399389	chr8:73396184-73397256	697	1	1	1	1	439	481	99	136	1	1	0	0	1	0	1	1	1	0	1	0	1	1	1	0	1	0	1	1	1	0	1	0	133	292	450	956	1000	273	334	514	1222	918
Tmem256	NM_026982	chr11	+	69650026	69653026	chr11:69651078-69652535	111	1	1	0	0	251	239	8	8	1	0	1	0	0	0	1	1	0	0	0	0	0	0	0	0	0	0	0	0	0	0	0	0	70	105	243	733	823	142	154	238	711	821
Ndufaf5	NM_027093	chr2	+	139994381	139997381	chr2:139850348-139851285	145625	1	1	0	0	645	441	534	336	1	0	0	0	1	0	1	1	0	0	0	0	0	0	0	0	0	0	0	1	0	0	0	0	159	146	288	1320	2429	168	123	281	1511	2535
Tmbim1	NM_027154	chr1	-	74349910	74352910	chr1:74295022-74296181	55356	1	1	1	1	1952	2420	1952	2420	1	0	1	1	1	0	1	1	1	1	1	0	1	0	1	1	1	0	1	0	1	1	1	0	211	261	439	1346	1582	340	452	648	1869	1672
Lrrc27	NM_027164	chr7	+	146396886	146399886	chr7:146405634-146406807	7386	1	1	0	0	366	355	231	230	1	0	0	1	0	0	1	0	0	1	0	0	0	0	0	0	0	0	0	0	0	1	0	0	112	211	232	713	293	116	178	335	715	302
Gemin7	NM_027189	chr7	-	20157692	20160692	chr7:20156938-20157900	1123	1	1	0	0	781	803	248	263	1	0	0	1	1	0	1	1	1	1	1	0	0	0	0	0	0	0	0	0	0	1	0	0	210	191	344	1061	1185	231	207	425	1209	1103
Zswim7	NM_027198	chr11	-	62093897	62096897	chr11:62095510-62096436	1044	1	1	0	0	277	273	202	203	1	0	1	0	0	0	1	1	1	0	0	0	1	0	1	0	0	0	1	1	1	0	0	0	105	129	237	731	716	147	171	233	770	852
Eif1ad	NM_027236	chr19	+	5364812	5367812	chr19:5294899-5296088	71262	1	1	0	0	789	785	115	119	1	0	1	0	0	0	1	0	0	1	0	0	0	0	0	0	0	0	0	0	0	0	0	0	189	228	385	1504	2552	240	303	457	1644	2531
Snrpf	NM_027246	chr10	-	93051403	93054403	chr10:93032857-93034463	18616	1	1	0	0	499	490	245	243	1	0	0	0	1	0	1	0	0	1	0	0	0	0	0	0	0	0	0	0	0	0	0	0	112	88	158	631	1063	93	87	186	753	1046
Prpf31	NM_027328	chr7	+	3579586	3582586	chr7:3596056-3597219	15237	1	1	0	0	988	952	311	294	1	0	0	1	1	0	1	1	0	1	0	1	0	0	0	0	0	0	0	1	0	1	0	0	209	160	313	1375	1706	251	170	391	1596	1728
Fam162a	NM_027342	chr16	-	36070601	36073601	chr16:35318972-35320274	751985	1	1	1	0	1032	1208	563	754	1	0	1	1	0	0	1	1	0	0	0	0	0	0	0	0	0	0	0	0	0	0	0	0	233	232	350	1488	2037	364	318	435	1579	2067
Cactin	NM_027381	chr10	+	80781847	80784847	chr10:80782627-80784172	292	1	1	0	0	888	825	95	84	1	0	1	0	0	0	1	0	1	0	0	1	0	0	0	0	0	0	0	0	0	0	0	0	156	225	432	1420	1430	248	273	439	1499	1462
Gpatch2l	NM_027405	chr12	+	87580827	87583827	chr12:87582214-87583007	107	0	1	1	1	1965	2404	1158	1556	1	0	1	1	1	0	1	1	0	0	0	0	1	1	0	0	0	0	1	1	0	0	0	0	127	244	312	973	1272	198	312	410	1150	1309
Sik3	NM_027498	chr9	+	45818902	45821902	chr9:45820336-45820650	410	0	1	1	1	7727	8427	6632	7365	1	0	1	0	1	0	1	0	0	0	1	0	0	0	0	0	0	0	0	0	0	0	1	0	153	147	296	891	959	214	226	381	1099	1157
Usp38	NM_027554	chr8	-	83537805	83540805	chr8:83538471-83539424	188	0	1	1	1	1875	2254	697	1001	1	0	1	1	1	0	1	1	0	1	0	0	0	0	0	0	0	0	0	0	0	0	0	0	166	196	402	1759	3251	337	324	594	2036	3192
2610015P09Rik	NM_027801	chr16	+	43888014	43891014	chr16:43441475-43441985	448241	1	1	0	0	822	781	0	0	1	0	0	1	1	0	1	0	0	1	0	0	0	0	0	0	0	0	0	0	0	0	0	0	174	171	237	1115	1734	251	167	309	1336	1642
Izumo4	NM_027829	chr10	+	80163437	80166437	chr10:80164053-80165832	680	1	1	0	0	271	266	188	183	1	0	0	0	1	0	1	1	0	1	1	0	0	0	0	0	0	0	0	0	0	0	0	0	155	167	304	939	1046	206	159	373	1087	1025
Gtf3c2	NM_027901	chr5	-	31481517	31484517	chr5:31494887-31496034	12942	1	1	0	0	3375	3242	1517	1371	1	0	1	1	1	0	1	1	0	0	1	1	1	1	0	0	1	1	1	1	0	0	1	0	263	218	347	1310	2409	336	296	439	1581	2530
Ap2b1	NM_027915	chr11	+	83114198	83117198	chr11:83115614-83116733	20	0	1	1	1	7834	9085	2464	3629	1	0	1	1	1	0	1	1	0	1	1	0	1	0	0	1	0	0	1	1	0	0	0	0	202	207	315	1205	1880	296	336	503	1632	1900
Itfg1	NM_028007	chr8	-	88363848	88366848	chr8:88969227-88970252	604842	1	1	0	0	3817	3566	1939	1717	1	0	1	0	0	0	1	0	1	0	0	0	0	0	0	0	0	0	0	0	1	0	0	0	181	215	387	1277	1703	212	293	348	1183	1693
Nsun4	NM_028142	chr4	-	115725481	115728481	chr4:115796013-115796890	69913	1	1	1	1	1086	1478	630	972	1	0	1	1	0	0	1	0	0	1	0	0	0	0	0	0	0	0	0	0	0	0	0	0	190	201	319	839	720	266	245	473	916	701
Skiv2l2	NM_028151	chr13	-	113716588	113719588	chr13:113562903-113564191	153950	1	1	0	0	3137	3061	1567	1519	1	0	1	0	0	0	1	0	1	0	0	1	0	0	0	0	0	0	0	0	1	0	0	0	203	113	281	1307	2199	266	169	309	1469	2205
1810062G17Rik	NM_028183	chr3	+	36372858	36375858	chr3:36374175-36375147	110	0	1	0	0	74	77	0	0	1	1	1	0	1	0	1	0	1	1	1	0	1	0	1	0	1	0	1	0	1	0	1	0	310	352	593	1834	2138	526	435	688	2443	2187
Xpo5	NM_028198	chr17	+	46337803	46340803	chr17:46692682-46693944	353455	1	1	0	0	3004	2818	1316	1187	1	0	1	0	1	0	1	0	1	0	1	0	1	0	1	0	1	0	1	0	1	0	1	0	289	232	530	2116	3179	456	375	572	2465	2900
Wdr89	NM_028203	chr12	-	76769524	76772524	chr12:76770098-76771262	40	0	1	0	0	3447	3303	110	60	1	0	0	0	1	0	1	0	0	1	1	0	1	0	0	1	1	0	1	0	0	1	0	0	185	215	327	1150	1393	250	202	367	1319	1380
Fam192a	NM_028221	chr8	-	97124626	97127626	chr8:97125480-97127442	1236	1	1	0	0	1317	1080	723	513	1	0	0	0	1	0	1	1	1	1	1	0	1	1	0	0	0	0	1	1	0	0	1	0	251	239	435	1994	3791	337	267	541	2418	3745
Setd5	NM_028385	chr6	+	113025632	113028632	chr6:112974606-112975670	52472	1	1	0	0	17304	17448	11033	11292	1	0	1	0	0	0	1	0	1	0	0	0	1	0	1	0	0	0	1	0	1	0	0	0	414	415	659	2630	2810	537	507	647	2685	3051
Top1mt	NM_028404	chr15	-	75508220	75511220	chr15:75648588-75649701	139908	1	1	0	0	246	230	105	111	1	0	0	1	0	0	1	1	0	0	0	0	1	1	0	0	0	0	1	1	0	0	0	0	101	168	226	818	715	192	163	295	746	690
Camk2n2	NM_028420	chr16	-	20620351	20623351	chr16:20717187-20718311	96478	1	1	1	1	103	147	103	147	1	0	1	1	1	0	1	1	0	0	1	0	1	1	0	0	1	0	1	1	0	0	1	0	90	152	213	986	1174	174	442	460	1715	1340
Wasl	NM_028459	chr6	-	24613995	24616995	chr6:24477374-24478061	137376	1	1	0	0	2980	3058	1473	1530	1	0	1	0	0	0	1	0	1	0	1	0	1	0	1	0	1	0	1	0	1	0	1	0	250	210	438	1869	2650	274	289	441	2025	2858
Phf19	NM_028716	chr2	-	34768496	34771496	chr2:34633178-34633492	136210	1	1	1	1	611	843	176	377	1	0	0	1	0	0	1	0	1	1	0	1	0	0	0	0	0	0	0	0	1	1	0	0	156	184	178	694	594	127	207	276	676	595
Lonp1	NM_028782	chr17	-	56765326	56768326	chr17:56766204-56766981	88	1	1	1	0	2682	2788	765	925	1	0	0	0	1	0	1	0	0	0	1	0	1	0	0	0	1	0	1	0	0	0	1	0	106	169	282	773	1085	177	196	302	888	1212
Isca2	NM_028863	chr12	+	86112219	86115219	chr12:86113567-86114726	84	1	1	0	0	305	276	78	69	1	0	0	0	1	0	1	1	1	1	1	0	1	1	0	0	1	0	1	1	1	0	0	0	210	143	320	1157	1971	276	181	360	1466	1971
Gcc1	NM_028900	chr6	-	28370724	28373724	chr6:28314524-28315699	56620	1	1	1	1	991	1491	21	62	1	0	0	1	0	0	1	0	0	1	0	0	0	0	0	0	0	0	0	0	0	1	0	0	241	290	486	1348	2116	334	317	662	1508	2241
Qtrtd1	NM_029128	chr16	-	43888789	43891789	chr16:43441475-43441985	448016	1	1	0	0	1043	1098	538	603	1	0	0	1	1	0	1	1	0	1	0	0	1	1	0	0	0	0	1	1	0	0	0	0	164	174	236	1103	1739	247	185	314	1300	1673
Bcdin3d	NM_029236	chr15	-	99304161	99307161	chr15:99164442-99165944	139928	1	1	0	0	267	211	144	112	1	1	1	1	0	0	1	1	0	1	0	0	1	0	0	1	0	0	1	0	0	1	0	0	90	329	341	867	882	218	391	488	903	821
Ep400	NM_029337	chr5	-	111198736	111201736	chr5:111199482-111200541	374	0	1	1	0	8911	9151	3706	3869	1	0	0	0	1	0	1	1	1	0	0	0	1	1	0	0	0	0	1	1	0	0	0	0	124	111	263	928	1325	143	133	229	1085	1305
Bcl2l12	NM_029410	chr7	-	52251949	52254949	chr7:52252070-52253699	63	1	1	0	0	577	543	373	335	1	0	0	0	1	0	1	1	1	1	1	0	1	1	0	1	0	0	1	1	0	1	0	0	238	258	464	1765	1852	388	298	522	2022	1708
Arl5b	NM_029466	chr2	+	14974988	14977988	chr2:14970445-14971202	6082	0	1	1	1	1366	6016	564	4494	1	0	0	1	1	0	1	0	0	1	1	0	1	0	0	0	1	0	1	0	0	1	1	0	191	192	271	1067	1671	314	281	460	1619	2056
Det1	NM_029585	chr7	-	85991097	85994097	chr7:86040424-86041244	48676	1	1	0	0	454	342	181	100	1	0	1	0	0	0	1	0	1	0	1	0	0	0	0	0	0	0	0	0	0	0	0	0	79	166	203	494	865	102	246	167	563	793
Haus8	NM_029621	chr8	-	73795489	73798489	chr8:73833867-73834757	37838	1	1	0	0	868	836	442	432	1	0	1	0	0	0	1	1	1	1	1	1	1	1	0	1	1	1	1	1	1	1	1	1	257	188	346	1509	1884	312	257	404	1664	1950
Mdh1b	NM_029696	chr1	-	63775892	63778892	chr1:64167688-64169736	391402	1	1	0	0	7	4	4	3	1	0	0	0	1	0	1	1	0	0	0	1	0	0	0	0	0	0	0	0	0	0	0	0	97	100	147	474	1012	107	92	171	578	1025
Arfrp1	NM_029702	chr2	-	181099109	181102109	chr2:181022390-181023270	77241	1	1	0	0	625	565	251	239	1	0	0	1	0	0	1	1	1	1	1	0	1	0	1	0	0	0	1	1	1	0	0	0	216	208	382	1829	2651	247	237	488	1844	2601
Rhbdd1	NM_029777	chr1	+	82311153	82314153	chr1:81913268-81914331	399303	1	1	1	0	3558	3783	2633	2840	1	0	1	0	0	0	1	0	1	0	0	0	0	0	0	0	0	0	0	0	0	0	0	0	163	274	356	866	1195	149	327	349	757	1064
Tsacc	NM_029801	chr3	-	88099760	88102760	chr3:88100434-88101449	200	1	1	0	0	157	129	138	112	1	0	1	0	1	0	1	0	0	0	1	0	0	0	0	0	0	0	0	0	0	0	0	0	251	292	386	1591	2222	367	347	457	1939	2097
Atg16l1	NM_029846	chr1	+	89650585	89653585	chr1:89447395-89448372	204903	1	1	0	0	2187	1931	1534	1291	1	0	1	0	0	0	1	1	0	0	0	0	0	0	0	0	0	0	0	0	0	0	0	0	113	147	253	770	1089	142	188	258	858	1066
Phf23	NM_030064	chr11	+	69807272	69810272	chr11:69734469-69735588	74329	1	1	1	0	1131	1223	26	54	1	1	1	0	1	0	1	1	1	1	0	0	1	1	1	1	0	0	1	1	1	0	0	0	231	344	557	2969	3504	497	521	697	3693	3832
Spata2l	NM_030176	chr8	-	125759109	125762109	chr8:125046681-125047792	712897	1	1	0	0	124	116	29	29	1	0	0	1	0	0	1	0	1	1	1	0	0	0	0	0	0	0	0	0	0	0	0	0	127	93	116	550	745	83	94	180	629	688
Trmt44	NM_030208	chr5	-	35916719	35919719	chr5:36741128-36742105	823868	1	1	0	0	651	557	370	271	1	0	0	1	0	0	1	0	1	1	0	0	0	0	0	0	0	0	0	0	1	0	0	0	151	220	304	1015	1938	135	250	382	1170	1747
Avl9	NM_030235	chr6	+	56662898	56665898	chr6:56920230-56921259	255439	1	1	1	1	2566	2806	1037	1183	1	0	1	0	0	0	1	0	1	0	0	0	0	0	0	0	0	0	0	0	0	0	0	0	182	104	204	750	1214	105	144	208	728	1258
Ier5l	NM_030244	chr2	-	30328719	30331719	chr2:30554925-30556234	225785	1	1	1	0	252	498	0	0	1	0	1	0	0	0	1	1	1	1	1	0	1	1	0	0	0	0	1	1	0	0	0	0	115	157	364	1588	1911	166	253	386	1781	1820
Cttnbp2nl	NM_030249	chr3	-	104855064	104858064	chr3:104861460-104862866	5994	0	1	1	1	2049	2826	837	1577	1	0	1	1	1	0	1	0	0	1	1	1	1	0	0	1	1	1	1	0	0	1	1	1	252	202	335	1241	1760	282	328	481	1761	1851
Pofut2	NM_030262	chr10	+	76720044	76723044	chr10:76613751-76615068	107484	1	1	1	1	2915	3083	439	595	1	0	1	0	0	0	1	1	0	1	0	1	1	1	0	1	0	0	1	1	0	1	0	0	196	204	372	1440	1429	262	266	452	1597	1541
Rnf34	NM_030564	chr5	+	123298196	123301196	chr5:123299365-123300710	43	0	1	1	1	869	1026	189	335	1	0	1	1	1	0	1	0	1	0	0	0	0	0	0	0	0	0	0	0	1	0	0	0	217	144	286	1352	1644	236	236	379	1614	1791
Polh	NM_030715	chr17	-	46338574	46341574	chr17:46692682-46693944	353684	1	1	1	1	1450	1722	429	705	1	0	1	0	0	0	1	0	1	0	1	0	1	0	0	0	1	0	1	0	1	0	1	0	277	222	472	1994	3100	426	333	529	2240	2764
Sf3b1	NM_031179	chr1	-	55083322	55086322	chr1:55084057-55084855	74	1	1	1	0	11550	12425	2923	3720	1	1	1	1	1	0	1	1	0	0	0	0	1	1	0	0	0	0	1	1	0	0	0	0	231	202	333	1477	2034	369	271	423	1743	2070
Tsta3	NM_031201	chr15	-	75759160	75762160	chr15:75648588-75649701	111030	1	1	0	0	572	498	188	146	1	0	1	1	1	0	1	1	0	1	1	0	0	0	0	0	0	0	0	0	0	1	0	0	140	150	280	981	1400	189	209	395	1222	1321
Ogfr	NM_031373	chr2	+	180322111	180325111	chr2:179990030-179991198	333487	1	1	1	1	2252	2302	267	447	1	0	1	1	0	0	1	0	1	0	0	0	1	0	1	0	0	0	1	0	1	0	0	0	137	224	371	1394	1837	272	360	490	1562	1818
Mbd6	NM_033072	chr10	-	126724827	126727827	chr10:126557796-126558739	167574	1	1	1	0	524	584	69	103	1	1	1	1	1	0	1	0	0	1	0	0	0	0	0	0	0	0	0	0	0	1	0	0	195	293	537	1515	1116	514	344	649	1807	1248
Clic1	NM_033444	chr17	+	35185187	35188187	chr17:35187946-35189252	1746	1	1	1	0	3044	3164	389	570	1	1	1	0	0	0	1	1	0	0	0	0	0	0	0	0	0	0	0	0	0	0	0	0	284	405	721	2434	2064	549	465	762	2552	1954
Chrac1	NM_053068	chr15	+	72918841	72921841	chr15:73009050-73010125	88725	1	1	0	0	337	339	49	48	1	0	0	1	0	0	1	1	0	0	0	0	0	0	0	0	0	0	0	0	0	0	0	0	95	252	348	773	565	132	277	431	736	481
Rheb	NM_053075	chr5	-	24347179	24350179	chr5:24348035-24349657	671	1	1	1	1	3565	5431	2732	4572	1	0	1	1	1	0	1	0	0	1	0	0	0	0	0	0	0	0	0	0	0	1	0	0	231	192	325	1115	1393	328	350	427	1460	1713
Naa15	NM_053089	chr3	+	51217937	51220937	chr3:51079442-51080592	139781	1	1	1	0	4820	4995	2469	2688	1	0	1	0	0	0	1	1	1	0	0	0	0	0	0	0	0	0	0	1	0	0	0	0	211	196	380	1288	2186	230	330	368	1456	2079
Erc1	NM_053204	chr6	-	119797168	119800168	chr6:119798064-119798990	480	1	1	1	0	8994	9325	5747	6034	1	0	1	0	0	0	1	0	1	0	0	0	0	0	0	0	0	0	0	0	0	0	0	0	118	176	366	1226	1507	153	258	376	1220	1354
Baz2a	NM_054078	chr10	+	127527838	127530838	chr10:127471890-127473188	57270	1	1	1	0	2452	2685	869	925	1	0	0	1	0	0	1	0	0	1	1	0	1	0	0	1	1	0	1	0	0	1	1	0	223	190	314	1211	1286	240	240	433	1278	1278
Klf16	NM_078477	chr10	-	80039041	80042041	chr10:80023943-80025178	15457	1	1	1	1	706	1528	115	674	1	1	1	1	1	1	1	1	1	0	1	0	1	1	1	0	1	0	1	1	1	0	1	0	150	188	392	1301	1724	341	371	547	1912	2123
Itpr3	NM_080553	chr17	+	27192248	27195248	chr17:27075984-27077040	117752	1	1	0	0	4780	4750	1067	1043	1	1	1	0	1	0	1	1	1	1	1	1	1	0	1	1	1	1	1	0	1	1	1	1	150	193	378	1187	1272	285	266	479	1594	1536
Ube2n	NM_080560	chr10	+	94975795	94978795	chr10:95093073-95094370	115680	1	1	1	1	3291	4671	1857	3211	1	0	1	0	1	0	1	0	1	0	0	1	1	0	1	0	0	0	1	0	1	0	0	0	160	116	246	812	965	203	217	271	1013	1066
D17Wsu104e	NM_080837	chr17	-	56322343	56325343	chr17:56322755-56323697	80	1	1	1	0	1162	1193	224	300	1	0	1	1	1	0	1	1	0	1	1	0	1	1	0	0	0	0	1	1	0	0	0	0	195	192	365	1135	1861	266	357	613	1615	1762
Recql5	NM_130454	chr11	-	115793806	115796806	chr11:115794535-115795465	104	0	1	0	0	1051	981	645	561	1	0	0	0	1	0	1	1	0	0	0	0	0	0	0	0	0	0	0	0	0	0	0	0	162	160	315	1186	2470	290	197	351	1395	2443
Sertad3	NM_133210	chr7	+	28256858	28259858	chr7:28275453-28276583	17154	1	1	1	0	165	256	28	66	1	1	0	1	0	0	1	0	0	1	1	0	0	0	0	0	0	0	0	0	0	0	0	0	179	149	285	1162	1551	303	173	421	1354	1596
Acot7	NM_133348	chr4	+	151550208	151553208	chr4:151625641-151626438	73872	1	1	0	0	1651	1723	1147	1212	1	0	1	1	0	0	1	1	1	1	1	1	0	0	0	0	0	0	0	1	0	0	1	1	83	83	160	726	915	83	118	221	809	1024
Ier3	NM_133662	chr17	+	35956657	35959657	chr17:36007125-36008328	49153	1	1	1	1	1100	8869	22	272	1	0	1	0	0	0	1	1	0	1	1	0	1	1	0	1	0	0	1	1	0	1	0	0	285	287	576	2269	2738	413	432	666	2522	2350
U2af2	NM_133671	chr7	+	5011744	5014744	chr7:4866529-4867774	146676	1	1	1	1	3452	3978	1458	1994	1	1	1	1	1	0	1	0	0	1	1	0	1	0	0	1	0	0	1	0	0	1	0	0	216	182	283	1435	1840	397	245	416	1844	1859
Cxxc5	NM_133687	chr18	+	35987471	35990471	chr18:36028312-36028986	39022	1	1	1	1	2000	2254	859	1133	1	0	1	0	1	0	1	1	1	1	1	1	1	1	0	0	0	0	1	1	0	0	0	0	172	166	359	1332	1741	218	273	397	1553	1844
Errfi1	NM_133753	chr4	+	150227199	150230199	chr4:150172592-150173901	56026	1	1	1	1	7535	42816	3420	26581	1	0	1	1	1	1	1	0	1	1	1	0	1	0	1	1	0	0	1	0	1	0	1	0	133	99	220	784	839	212	329	431	1215	1081
Ncapg2	NM_133762	chr12	+	117641874	117644874	chr12:117643142-117644216	97	0	1	1	0	5109	5766	1809	2426	1	0	1	0	0	0	1	0	0	0	1	0	0	0	0	0	0	0	0	0	0	0	1	0	269	163	283	1055	1353	149	224	349	1214	1347
Dnttip1	NM_133763	chr2	+	164569514	164572514	chr2:164658505-164659651	87549	1	1	1	1	1120	1461	900	1243	1	1	1	1	1	0	1	0	0	1	1	0	0	0	0	0	0	0	0	0	0	0	0	0	173	115	200	992	1151	313	210	418	1359	1236
Fam131a	NM_133778	chr16	+	20693129	20696129	chr16:20717187-20718311	22700	1	1	1	1	116	171	22	68	1	0	0	1	0	0	1	0	1	1	0	0	1	0	0	1	0	0	1	0	0	1	0	0	96	109	179	352	129	80	122	251	327	158
Wwtr1	NM_133784	chr3	-	57378798	57381798	chr3:57379324-57380938	472	1	1	1	1	12884	13688	7291	8128	1	1	0	0	0	0	1	1	0	0	1	0	1	1	0	0	0	0	1	1	0	0	0	0	330	341	692	2200	2809	518	338	691	2322	2973
Strn4	NM_133789	chr7	+	17399237	17402237	chr7:17459988-17460734	59271	1	1	0	0	2795	2858	1053	1049	1	0	0	0	1	0	1	0	0	0	1	1	1	0	0	0	1	1	1	0	0	0	1	1	220	135	245	1028	1408	175	138	246	1177	1453
Uap1	NM_133806	chr1	-	172104077	172107077	chr1:172105008-172105683	234	0	1	1	0	2303	3805	1010	2445	1	0	0	1	0	0	1	0	0	1	0	0	1	0	0	1	0	0	1	0	0	1	0	0	145	203	291	952	1207	241	203	364	1062	1295
Ppp1r15b	NM_133819	chr1	+	135025742	135028742	chr1:135026965-135028261	263	1	1	1	1	5183	6385	103	234	1	0	1	1	1	0	1	0	0	1	0	1	1	0	0	0	0	1	1	0	0	1	0	1	441	461	694	2745	3967	578	594	855	3281	4392
Gpn2	NM_133884	chr4	+	133138287	133141287	chr4:133054248-133055206	85733	1	1	0	0	330	303	158	131	1	0	0	1	1	0	1	1	0	1	1	0	1	1	0	0	1	0	1	1	0	1	1	0	125	229	342	1247	1470	207	268	437	1498	1310
Emilin1	NM_133918	chr5	+	31214158	31217158	chr5:31209662-31211718	5209	0	1	0	0	10893	10230	652	471	1	1	0	0	0	0	1	1	0	0	0	1	1	0	0	0	0	1	1	0	0	0	0	1	488	563	998	3461	3241	724	445	885	3234	3514
Aff1	NM_133919	chr5	+	104181180	104184180	chr5:104182554-104183049	421	1	1	1	1	9262	10060	4973	5721	1	0	1	0	1	0	1	0	1	0	0	1	1	0	1	0	0	0	1	0	1	0	0	0	199	169	393	1101	1201	247	273	394	1438	1456
Tada3	NM_133932	chr6	-	113326514	113329514	chr6:113327358-113328539	346	1	1	1	1	851	1097	349	542	1	1	1	1	1	0	1	1	0	1	1	0	0	0	0	0	0	0	0	1	0	1	1	0	257	471	591	1994	1990	445	582	743	2422	1914
Rrp8	NM_133951	chr7	-	112884899	112887899	chr7:112887144-112888241	1855	1	1	1	1	975	1064	103	142	1	1	0	1	0	0	1	1	1	1	0	0	1	0	1	0	0	0	1	0	1	1	0	0	249	296	514	2477	2806	480	348	645	2711	2820
Unc45a	NM_133952	chr7	-	87484105	87487105	chr7:87468748-87470030	15648	1	1	1	1	1004	1328	192	440	1	0	0	0	1	0	1	0	0	0	1	0	1	0	0	0	1	0	1	0	0	0	1	0	157	150	308	960	877	129	136	305	1127	917
Dohh	NM_133964	chr10	+	80845172	80848172	chr10:80782627-80784172	63617	1	1	0	0	471	459	67	71	1	0	0	1	0	0	1	0	0	1	1	0	1	0	0	0	1	0	0	0	0	0	0	0	186	191	288	1256	1990	195	217	363	1402	1828
Taf5l	NM_133966	chr8	-	126544209	126547209	chr8:126814513-126815643	269805	1	1	1	1	1587	1812	669	874	1	0	0	0	1	0	1	0	1	0	1	1	1	0	1	0	0	0	1	0	1	0	0	0	120	174	259	952	1332	187	208	296	1123	1412
Armc6	NM_133972	chr8	-	72757321	72760321	chr8:72757451-72758579	43	1	1	0	0	422	357	134	84	1	0	1	0	0	0	1	1	1	0	0	0	1	1	0	0	0	0	1	1	1	0	0	0	150	183	332	1346	1711	214	248	369	1422	1631
Csnk1g2	NM_134002	chr10	+	80083524	80086524	chr10:80084130-80085502	795	1	1	1	1	2648	4049	864	2169	1	1	1	1	1	0	1	0	1	1	1	0	1	0	1	0	0	0	1	0	1	0	1	0	211	215	498	1587	1927	416	511	760	2468	2003
Zc3h10	NM_134003	chr10	-	127983800	127986800	chr10:127970478-127971491	13844	1	1	1	1	350	674	45	164	1	1	1	1	1	0	1	1	0	0	0	1	1	1	0	0	0	1	1	1	0	0	0	1	219	174	389	1544	1737	414	255	480	1908	1876
Nup107	NM_134010	chr10	-	117228761	117231761	chr10:117229393-117231305	996	0	1	0	0	2247	2056	1161	969	1	0	0	1	0	0	1	0	0	1	0	0	0	0	0	0	0	0	0	0	0	0	0	0	206	165	275	1078	1589	190	158	354	1174	1534
Smek2	NM_134034	chr11	+	29070906	29073906	chr11:29556205-29557314	483838	1	1	0	0	4968	4658	1949	1808	1	1	1	1	1	0	1	0	1	1	0	0	0	0	0	0	0	0	0	0	0	0	0	0	246	275	482	2198	3590	394	341	582	2677	3814
Eaf2	NM_134111	chr16	-	36873912	36876912	chr16:36874555-36875442	335	0	1	0	0	1669	1579	1661	1566	1	1	0	0	0	0	1	1	0	0	0	1	0	0	0	0	0	0	0	0	0	0	0	0	107	154	282	845	1434	205	149	299	889	1436
Sft2d1	NM_134114	chr17	+	8501967	8504967	chr17:8449707-8450282	53967	1	1	1	1	1160	1433	1052	1324	1	0	1	1	1	0	1	0	0	1	0	0	0	0	0	0	0	0	0	0	0	1	0	0	143	164	271	1047	1596	143	221	403	1274	1571
Shkbp1	NM_138676	chr7	-	28140027	28143027	chr7:28141961-28143432	1471	1	1	0	0	408	446	160	187	1	0	1	0	0	0	1	0	1	1	1	1	1	0	0	0	1	1	1	0	0	0	1	1	85	107	140	475	645	133	162	239	507	677
Asun	NM_138757	chr6	-	146525357	146528357	chr6:146525573-146526707	459	0	1	1	1	1990	2319	1095	1406	1	1	0	0	0	0	1	1	1	1	1	0	1	0	1	1	0	0	1	0	1	1	0	0	244	258	433	2189	2864	396	272	495	2241	3091
Tbc1d10b	NM_144522	chr7	-	134350982	134353982	chr7:134620932-134622809	269966	1	1	0	0	1608	1425	228	176	1	0	1	0	0	0	1	0	1	0	1	1	1	0	1	0	1	1	1	0	1	0	1	1	180	122	343	1683	2208	256	167	336	1825	2309
Zc3h11a	NM_144530	chr1	-	135556976	135559976	chr1:135640797-135642033	83480	1	1	1	0	18538	20128	12262	13693	1	1	0	0	1	0	1	1	0	0	0	1	0	0	0	0	0	0	0	1	0	0	0	1	183	230	283	1006	1566	323	241	328	1311	1764
Bre	NM_144541	chr5	+	31998422	32001422	chr5:31870147-31871279	129711	1	1	0	0	5469	5251	5069	4854	1	1	1	1	1	0	1	1	0	0	0	0	0	0	0	0	0	0	0	0	0	0	0	0	113	333	472	1181	1201	295	605	682	1703	1178
Acsl6	NM_144823	chr11	+	54115705	54118705	chr11:54335537-54336838	218519	1	1	0	0	24	21	15	13	1	0	0	1	0	0	1	0	1	1	1	0	1	0	0	0	1	0	1	0	0	0	1	0	44	44	39	136	121	31	51	74	156	155
Zdhhc5	NM_144887	chr2	-	84554321	84557321	chr2:84490476-84491426	64377	1	1	1	1	3607	3983	706	995	1	0	1	0	0	0	1	0	1	0	0	1	1	0	1	0	0	1	1	0	1	0	0	0	184	146	360	1300	1393	241	227	315	1362	1550
Zgpat	NM_144894	chr2	+	181097635	181100635	chr2:181022390-181023270	76767	1	1	0	0	697	660	189	173	1	0	0	1	0	0	1	1	1	1	0	0	1	0	1	0	0	0	1	1	1	0	0	0	229	208	393	1941	2725	268	238	493	1934	2688
Rad9b	NM_144912	chr5	-	122803204	122806204	chr5:122769709-122770992	33857	1	1	0	0	261	258	208	212	1	0	1	0	1	0	1	1	1	1	1	0	1	1	1	1	1	0	1	1	1	1	1	0	97	158	261	954	1218	124	238	296	1167	1133
Hnrnpul1	NM_144922	chr7	-	26538739	26541739	chr7:27564609-27565466	1025183	1	1	1	0	5286	5296	1889	2003	1	1	1	0	1	0	1	1	0	0	0	0	0	0	0	0	0	0	0	1	0	0	0	0	215	264	446	1611	1807	408	382	463	1993	1904
BC018242	NM_144935	chr9	+	21740717	21743717	chr9:21740972-21741727	1366	1	1	0	0	330	358	57	69	1	0	1	0	0	0	1	0	1	1	0	0	1	0	0	1	0	0	1	0	1	1	0	0	107	60	141	385	231	33	90	157	347	214
Eif3l	NM_145139	chr15	+	78903652	78906652	chr15:78706661-78708021	198059	1	1	0	0	3631	3436	726	645	1	0	0	1	1	0	1	1	1	1	1	0	1	0	1	0	0	0	1	0	1	0	0	0	152	214	330	1344	1755	174	232	445	1553	1657
Rnf185	NM_145355	chr11	-	3351328	3354328	chr11:3274087-3274851	77680	1	1	0	0	1400	1336	565	516	1	0	1	0	0	0	1	0	0	1	0	0	0	0	0	0	0	0	0	0	0	1	0	0	275	200	356	1699	2434	280	266	419	1762	2385
Tbl3	NM_145396	chr17	-	24843598	24846598	chr17:24936190-24937618	91966	1	1	1	0	826	827	133	162	1	0	0	1	0	0	1	0	0	1	0	0	1	0	0	1	0	0	1	0	0	1	0	0	204	158	260	997	1328	201	177	352	1005	1293
Kri1	NM_145416	chr9	-	21091413	21094413	chr9:21171506-21172650	79777	1	1	1	0	735	762	272	313	1	0	0	0	1	0	1	0	0	0	1	1	1	0	0	0	0	1	1	0	0	0	0	1	113	117	225	560	630	89	150	271	666	677
Abhd17a	NM_145421	chr10	-	80052086	80055086	chr10:80023943-80025178	28502	1	1	1	1	771	793	200	247	1	0	0	1	0	0	1	0	0	1	1	1	1	0	0	1	0	1	1	0	0	1	0	1	199	126	289	1236	1420	194	157	375	1249	1590
Nr1d1	NM_145434	chr11	-	98635691	98638691	chr11:98636164-98637452	218	0	1	0	0	959	988	646	672	1	1	1	0	0	0	1	1	1	1	0	1	1	0	0	0	0	1	1	0	0	1	0	1	194	258	496	1442	2218	403	331	592	1363	2357
Eif2b2	NM_145445	chr12	+	86558462	86561462	chr12:86434533-86435611	125490	1	1	0	0	444	432	84	93	1	0	0	1	1	0	1	1	0	0	1	1	1	1	0	0	0	0	1	1	0	0	0	0	142	149	297	1003	1347	213	161	372	1151	1417
Zcchc9	NM_145453	chr13	-	91946301	91949301	chr13:91947171-91947583	9	0	1	0	0	606	648	254	287	1	0	1	0	0	0	1	0	1	0	0	0	0	0	0	0	0	0	0	0	1	0	0	0	216	221	350	1257	1668	247	361	396	1287	1575
Zswim6	NM_145456	chr13	-	108679258	108682258	chr13:108679813-108681103	89	0	1	1	1	7705	12056	7135	11403	1	0	1	0	0	0	1	0	1	0	0	0	1	0	1	0	0	0	1	0	1	0	0	0	49	57	161	691	901	84	140	188	776	1002
Oxnad1	NM_145460	chr14	+	32896913	32899913	chr14:32472529-32473483	425772	1	1	0	0	397	422	171	200	1	0	0	1	1	0	1	1	0	0	0	0	0	0	0	0	0	0	0	1	0	0	0	0	208	240	328	901	1366	252	255	409	1112	1260
Pex6	NM_145488	chr17	+	46846411	46849411	chr17:46692682-46693944	155151	1	1	0	0	662	656	155	155	1	0	0	0	1	0	1	0	1	1	1	0	1	0	1	0	1	0	1	0	0	0	1	0	126	168	301	1013	1377	138	181	317	1159	1306
Eif4b	NM_145625	chr15	+	101902203	101905203	chr15:102235557-102237069	331958	1	1	0	0	12446	12182	1795	1696	1	1	1	0	0	0	1	1	1	0	0	0	1	1	0	0	0	0	1	1	1	0	0	0	157	296	442	1694	2223	284	362	502	1760	2147
Polr2h	NM_145632	chr16	+	20715898	20718898	chr16:20717187-20718311	67	0	1	0	0	377	400	81	109	1	0	1	0	0	0	1	0	1	1	0	0	1	0	1	0	0	0	1	0	1	0	0	0	174	162	362	1199	1128	246	219	417	1200	1177
Tinf2	NM_145705	chr14	-	56299654	56302654	chr14:56299902-56301234	78	0	1	0	0	552	605	111	138	1	0	1	0	0	0	1	0	0	0	1	0	0	0	0	0	0	0	0	0	0	0	0	0	134	125	265	908	1103	135	185	296	1000	1106
Irf2bpl	NM_145836	chr12	-	88224764	88227764	chr12:88228701-88229930	3491	1	1	0	0	2270	2314	0	0	1	0	1	0	1	0	1	0	1	1	1	0	0	0	0	0	0	0	0	0	0	0	0	0	207	460	748	2928	2990	348	792	911	3704	3222
AW549877	NM_145930	chr15	-	3944752	3947752	chr15:3945185-3946380	106	0	1	0	0	3582	3548	535	487	1	0	1	0	0	0	1	1	0	1	0	0	1	0	0	1	0	0	1	0	0	1	0	0	134	214	325	1015	973	225	278	391	964	949
D15Ertd621e	NM_145959	chr15	+	58245022	58248022	chr15:58210154-58211334	36219	1	1	1	0	6223	7222	2011	2867	1	0	0	1	0	0	1	1	0	1	0	0	0	0	0	0	0	0	0	0	0	0	0	0	180	195	262	1199	1850	260	204	375	1375	1870
Arcn1	NM_145985	chr9	-	44574891	44577891	chr9:44294764-44295462	280820	1	1	1	1	8196	8473	1745	2194	1	0	1	0	1	0	1	1	0	0	0	1	1	1	0	0	0	1	1	1	0	0	0	0	199	199	308	934	1635	224	256	283	1176	1685
Plekhh3	NM_146030	chr11	-	101031616	101034616	chr11:101034463-101035592	2482	1	1	1	1	605	848	132	244	1	1	1	0	1	0	1	0	1	0	1	1	0	0	0	0	0	0	0	0	0	0	0	0	205	256	552	2127	2765	491	381	640	2594	3059
Csnk1a1	NM_146087	chr18	+	61713235	61716235	chr18:61811595-61812686	96893	1	1	1	1	9129	11503	4924	7194	1	1	1	0	0	0	1	0	1	0	0	0	0	0	0	0	0	0	0	0	0	0	0	0	282	218	499	1857	3029	429	283	458	1918	3222
Aamp	NM_146110	chr1	-	74330312	74333312	chr1:74295022-74296181	35758	1	1	1	0	1930	2161	280	466	1	0	0	0	1	0	1	1	0	1	1	0	0	0	0	0	0	0	0	0	0	0	1	0	175	130	271	1360	1631	206	145	329	1558	1529
Pcif1	NM_146129	chr2	+	164702867	164705867	chr2:164703690-164704691	753	1	1	1	0	1085	1134	467	523	1	0	1	0	0	0	1	1	1	0	0	0	1	1	0	0	0	0	1	1	0	0	0	0	122	231	420	1257	1824	150	280	339	1224	1799
Homer1	NM_147176	chr13	+	94072449	94075449	chr13:94072982-94074137	856	0	1	1	1	1893	6173	1404	5525	1	1	1	0	1	1	1	1	1	0	0	1	1	1	0	0	0	0	1	1	0	0	0	1	94	76	156	687	1059	195	128	191	787	1454
Glis1	NM_147221	chr4	+	107105323	107108323	chr4:107301198-107302683	194699	1	1	0	0	4470	4322	4384	4236	1	0	1	1	1	0	1	1	1	1	1	1	1	1	1	0	1	0	1	1	1	0	1	1	57	81	183	695	723	148	196	286	1058	840
Plekha4	NM_148927	chr7	+	52779699	52782699	chr7:52781203-52782278	145	1	1	0	0	648	621	398	368	1	0	0	0	1	0	1	0	0	1	0	0	0	0	0	0	0	0	0	0	0	0	0	0	196	201	388	1297	1670	341	224	450	1513	1913
Otud6b	NM_152812	chr4	-	14752734	14755734	chr4:14830339-14831175	76742	1	1	0	0	1132	1164	324	364	1	0	0	1	0	0	1	1	0	1	0	0	1	0	0	1	0	0	0	0	0	0	0	0	147	132	220	778	1311	174	126	286	863	1218
Plcd3	NM_152813	chr11	-	102961972	102964972	chr11:102993971-102994836	31446	1	1	1	0	1008	1125	658	778	1	0	1	0	0	0	1	1	1	1	0	0	1	1	1	0	0	0	1	1	1	0	0	0	142	194	394	1166	1264	191	246	454	1237	1190
Sf3b4	NM_153053	chr3	+	95974472	95977472	chr3:95788754-95789801	187111	1	1	1	1	568	578	98	127	1	0	1	0	0	0	1	1	0	0	0	0	0	0	0	0	0	0	0	1	0	0	0	0	260	243	432	1647	1961	360	352	520	1852	1894
Dnajc27	NM_153082	chr12	+	4080573	4083573	chr12:3695739-3696243	386591	1	1	1	0	655	813	282	401	1	1	0	0	0	0	1	1	0	0	0	1	1	1	0	0	0	0	1	1	0	0	0	0	106	174	301	788	357	210	174	268	675	391
Cd109	NM_153098	chr9	+	78461352	78464352	chr9:78435471-78436504	27451	1	1	0	0	2104	2220	437	494	1	0	0	0	1	0	1	0	0	0	1	0	0	0	0	0	0	0	0	0	0	0	0	0	98	148	227	445	311	95	183	272	574	366
Phospho1	NM_153104	chr11	+	95683813	95686813	chr11:95936684-95937874	251517	1	1	1	1	34	43	5	14	1	0	1	1	1	0	1	0	0	1	1	0	1	0	0	1	1	0	1	0	0	1	1	0	115	137	227	808	553	143	229	355	973	604
Plekho2	NM_153119	chr9	-	65426894	65429894	chr9:65397750-65399830	28741	1	1	0	0	3492	3621	1229	1284	1	1	0	0	0	0	1	1	1	0	0	0	0	0	0	0	0	0	0	0	0	0	0	0	231	167	573	1884	2216	393	206	482	1788	2569
Nat10	NM_153126	chr2	-	103600407	103603407	chr2:103637511-103638501	36734	1	1	1	0	1403	2085	805	1441	1	0	0	1	0	0	1	0	0	1	1	1	1	0	0	1	0	0	1	0	0	1	0	0	170	120	198	745	1314	82	124	259	848	1383
Slc35e4	NM_153142	chr11	-	3813667	3816667	chr11:3813750-3814121	730	1	1	1	1	680	855	94	172	1	0	1	0	0	0	1	1	1	0	1	0	1	1	1	0	1	0	1	0	1	0	1	0	241	209	555	1605	2136	325	316	628	1804	2138
Kctd11	NM_153143	chr11	-	69693487	69696487	chr11:69694100-69695250	135	1	1	1	1	377	638	0	0	1	1	1	1	1	1	1	0	1	1	1	1	1	0	1	1	1	0	1	0	1	1	1	1	235	314	498	1512	1443	566	580	861	2447	1886
Zc3h12a	NM_153159	chr4	-	124804125	124807125	chr4:124621944-124623030	182662	1	1	1	1	178	599	114	424	1	0	1	1	1	0	1	0	1	1	1	0	1	0	1	0	0	0	1	0	1	1	1	0	172	171	298	778	1374	212	269	398	1253	1404
Rbks	NM_153196	chr5	-	31998983	32001983	chr5:31870147-31871279	129272	1	1	1	0	409	543	399	529	1	1	1	1	1	0	1	1	0	0	0	0	0	0	0	0	0	0	0	0	0	0	0	0	107	310	407	1079	1166	225	498	572	1579	1147
Ago3	NM_153402	chr4	-	126105786	126108786	chr4:125976704-125977795	129551	1	1	1	1	2666	3119	1308	1665	1	1	1	1	1	0	1	1	0	1	0	0	0	0	0	0	0	0	0	0	0	1	0	0	224	186	303	1320	2146	380	278	449	1815	2366
Grwd1	NM_153419	chr7	-	53085159	53088159	chr7:53069554-53070271	16415	1	1	1	1	643	659	86	115	1	0	1	1	1	0	1	0	1	1	1	1	1	0	1	0	0	1	1	0	1	1	0	1	102	167	216	749	1301	178	225	344	914	1370
Tmem41b	NM_153525	chr7	-	117128744	117131744	chr7:117136636-117137657	7315	1	1	1	1	1387	2182	517	1188	1	0	1	0	1	0	1	0	0	1	0	1	1	0	0	0	0	1	1	0	0	1	0	1	169	124	263	896	1230	243	202	309	1213	1391
Zcchc6	NM_153538	chr13	-	59923508	59926508	chr13:59976808-59977835	52800	1	1	1	1	5416	7032	2681	4062	1	1	1	0	1	0	1	1	0	0	0	0	1	1	0	0	0	0	1	1	0	0	0	0	152	189	312	1214	1714	382	267	370	1564	1751
BC030867	NM_153544	chr11	+	102108195	102111195	chr11:102109775-102110653	68	1	1	1	1	302	369	129	196	1	0	1	1	1	0	1	0	0	0	1	0	0	0	0	0	0	0	0	0	0	0	0	0	95	79	148	519	802	85	116	219	657	798
E430025E21Rik	NM_153548	chr15	-	59204707	59207707	chr15:59590628-59592039	385649	1	1	1	0	4079	4201	987	1174	1	0	0	1	0	0	1	0	0	1	0	0	1	0	0	1	0	0	1	0	0	1	0	0	169	208	268	1257	2312	143	230	431	1292	2291
Nudt6	NM_153561	chr3	-	37317512	37320512	chr3:36470838-36471499	847322	1	1	0	0	257	224	214	188	1	0	1	1	0	0	1	1	1	1	1	0	1	1	1	1	1	0	1	1	1	1	1	0	123	140	253	776	1216	179	211	350	858	1302
Dnttip2	NM_153806	chr3	+	121975331	121978331	chr3:121752186-121753268	224584	1	1	0	0	1491	1435	206	205	1	0	1	1	0	0	1	0	0	1	0	0	0	0	0	0	0	0	0	0	0	0	0	0	166	150	221	965	1660	187	197	292	1143	1599
Ntmt1	NM_170592	chr2	+	30661496	30664496	chr2:30730467-30732123	68086	1	1	1	0	1067	1299	638	906	1	0	0	1	1	0	1	1	0	1	1	0	1	1	0	0	0	0	1	1	0	0	0	0	140	120	254	968	1318	225	170	337	1146	1350
Txndc9	NM_172054	chr1	-	38053053	38056053	chr1:37345467-37346570	708056	1	1	1	0	1529	1656	432	485	1	0	1	1	0	0	1	1	0	0	0	1	1	1	0	0	0	0	0	0	0	0	0	0	245	197	386	1435	1652	365	314	491	1579	1722
Twistnb	NM_172253	chr12	+	34112488	34115488	chr12:33638077-33639109	475927	1	1	0	0	772	792	223	254	1	0	1	0	0	0	1	0	1	0	0	0	1	0	1	0	0	0	1	0	1	0	0	0	122	156	242	935	1769	117	232	252	1036	1834
Mark4	NM_172279	chr7	-	20042843	20045843	chr7:20093224-20094250	49810	1	1	1	0	689	832	422	539	1	0	0	0	1	0	1	0	0	0	1	0	0	0	0	0	0	0	0	0	0	0	1	0	157	182	394	1547	1478	264	242	472	1944	1537
Rnf40	NM_172281	chr7	+	134730211	134733211	chr7:134716333-134717169	15469	1	1	1	1	1654	1753	380	445	1	0	1	1	0	0	1	0	0	1	0	0	0	0	0	0	0	0	0	0	0	0	0	0	127	119	229	992	1445	166	165	329	1011	1405
Foxred1	NM_172291	chr9	-	35017510	35020510	chr9:35018462-35018844	80	1	1	1	0	644	708	216	259	1	0	1	0	1	0	1	0	0	0	1	0	0	0	0	0	0	0	0	0	0	0	0	0	270	278	502	1833	2712	361	449	581	2185	2614
Cdc42se1	NM_172395	chr3	+	95030345	95033345	chr3:94819039-94820538	212059	1	1	1	0	1615	2023	138	300	1	1	1	1	1	0	1	0	0	0	1	0	1	0	0	0	1	0	1	0	0	0	1	0	331	302	567	2228	2867	491	375	691	2718	3082
Cdkn2aip	NM_172407	chr8	-	48798285	48801285	chr8:48759927-48761220	38700	1	1	1	1	816	1087	42	70	1	0	1	0	0	0	1	1	1	1	1	0	1	1	1	0	1	0	1	1	0	0	1	0	191	239	380	1382	1857	279	295	478	1503	2088
Fastkd2	NM_172422	chr1	+	63775198	63778198	chr1:64167688-64169736	391096	1	1	0	0	884	747	408	292	1	0	0	0	1	0	1	0	0	1	0	0	1	0	0	1	0	0	1	0	0	1	0	0	94	100	138	492	1059	116	100	180	579	1066
Med13l	NM_172424	chr5	+	119008727	119011727	chr5:119089716-119090203	79251	1	1	1	1	19870	20929	14471	15362	1	0	1	0	1	0	1	0	1	0	1	1	0	0	0	0	0	0	0	0	0	0	0	0	205	131	315	1299	1567	239	214	339	1637	1837
Smndc1	NM_172429	chr19	-	53464063	53467063	chr19:53602848-53603781	138487	1	1	1	0	1425	2028	700	1209	1	1	1	1	1	0	1	1	0	1	0	0	1	1	0	0	0	0	1	1	0	0	0	0	169	253	381	1609	2189	345	396	508	2029	2119
Mob3a	NM_172457	chr10	-	80163565	80166565	chr10:80164053-80165832	190	1	1	1	1	1537	2746	492	1287	1	0	1	1	1	1	1	0	1	1	1	1	1	0	0	1	0	0	0	0	0	0	0	0	133	147	239	746	805	229	194	354	1017	1021
Zfp871	NM_172458	chr17	-	32924232	32927232	chr17:32924520-32925786	29	0	1	0	0	6034	5865	666	645	1	1	0	0	0	0	1	1	0	0	0	1	0	0	0	0	0	0	0	0	0	0	0	0	97	173	343	1037	1638	209	173	292	1041	1668
Tfe3	NM_172472	chrX	+	7337786	7340786	chrX:7340471-7341481	1206	0	1	1	1	1094	1609	216	610	1	0	1	1	1	0	1	0	0	1	1	1	1	0	0	0	1	1	1	0	0	1	1	1	209	157	265	1057	1470	318	353	413	1598	1726
Zfp719	NM_172482	chr7	+	50832955	50835955	chr7:50834833-50835857	273	0	1	0	0	788	813	149	156	1	0	0	0	1	0	1	0	0	0	1	0	1	0	0	0	1	0	1	0	0	0	1	0	171	228	321	961	1257	224	233	328	1118	1251
Nhlrc3	NM_172501	chr3	-	53266180	53269180	chr3:52848570-52849712	418081	1	1	0	0	362	330	184	135	1	0	1	0	1	0	1	0	1	0	0	1	1	0	0	0	0	1	1	0	1	0	0	1	175	180	270	969	1983	209	230	312	1202	1992
Zswim4	NM_172503	chr8	-	86759941	86762941	chr8:86760684-86761670	216	0	1	1	0	1242	2214	578	1311	1	0	1	1	1	0	1	1	1	1	1	1	1	1	1	1	1	1	1	1	1	1	1	1	183	162	353	1192	1234	236	274	453	1455	1365
Klhl11	NM_172565	chr11	-	100333096	100336096	chr11:100180754-100181439	152881	1	1	0	0	1235	1243	88	98	1	0	0	0	1	0	1	1	0	0	1	0	1	1	0	0	0	0	1	1	0	0	1	0	185	179	351	1404	2062	199	146	320	1621	1982
Mettl2	NM_172567	chr11	+	104985738	104988738	chr11:104835381-104836862	151170	1	1	0	0	918	889	350	330	1	0	0	0	1	0	1	1	0	0	0	1	0	0	0	0	0	0	0	1	0	0	0	0	81	111	215	699	1848	125	121	223	922	1869
Rab2b	NM_172601	chr14	-	52898070	52901070	chr14:52898529-52899521	105	1	1	0	0	785	814	329	340	1	1	1	1	1	0	1	1	0	0	0	0	1	1	0	0	0	0	1	1	0	0	0	0	132	111	221	1044	1511	262	153	304	1213	1448
Vps52	NM_172620	chr17	+	34090826	34093826	chr17:33896850-33898275	195115	1	1	0	0	794	735	209	157	1	0	0	0	1	0	1	0	0	0	0	1	1	0	0	0	0	1	1	0	0	0	0	1	243	270	442	1750	2118	318	300	534	1995	2172
Patl1	NM_172635	chr19	+	11984888	11987888	chr19:11685462-11686725	300837	1	1	1	1	1471	1987	768	1230	1	0	1	1	0	0	1	0	1	0	0	0	0	0	0	0	0	0	0	0	0	0	0	0	157	130	279	1142	1475	278	286	378	1280	1414
Leng8	NM_172736	chr7	+	4086657	4089657	chr7:4396585-4397510	308330	1	1	1	0	2173	2511	498	760	1	0	1	1	1	0	1	1	0	0	0	0	0	0	0	0	0	0	0	1	0	0	0	0	143	180	338	1300	1645	255	279	493	1532	1683
Sugp2	NM_172755	chr8	+	72756124	72759124	chr8:72757451-72758579	240	1	1	0	0	1676	1577	702	665	1	0	1	0	0	0	1	0	1	0	0	0	0	0	0	0	0	0	0	0	1	0	0	0	178	191	394	1489	1757	218	245	393	1555	1679
Atrip	NM_172774	chr9	-	108975638	108978638	chr9:108893128-108894349	82830	1	1	1	0	820	953	469	558	1	0	0	1	1	0	1	1	0	1	0	0	1	0	0	1	0	0	1	0	0	1	0	0	210	213	335	1459	2039	337	249	440	1676	1975
Lsm12	NM_172947	chr11	-	102045570	102048570	chr11:102091320-102092016	44987	1	1	1	0	1181	1709	701	1232	1	1	1	0	1	0	1	1	0	0	0	1	1	1	0	0	0	1	1	1	0	0	0	1	176	159	340	1239	1384	304	258	402	1610	1518
Sap130	NM_172965	chr18	+	31792036	31795036	chr18:32161569-32161926	367652	1	1	1	1	2718	3078	1907	2236	1	1	0	0	0	0	1	1	0	0	1	0	0	0	0	0	0	0	0	0	0	0	0	0	185	123	336	1434	2330	350	155	388	1691	2311
Myo9a	NM_173018	chr9	+	59596980	59599980	chr9:59503280-59504728	94808	1	1	0	0	13444	12918	6952	6326	1	0	1	0	0	0	1	1	0	0	0	1	1	1	0	0	0	0	1	1	0	0	0	1	184	145	360	1410	1655	219	217	354	1415	1684
Pfkfb4	NM_173019	chr9	+	108891946	108894946	chr9:108893128-108894349	138	1	1	1	1	591	653	397	457	1	0	0	1	0	0	1	0	0	1	0	0	1	0	0	1	0	0	1	0	0	1	0	0	99	175	241	656	554	142	184	328	673	553
Proser1	NM_173382	chr3	+	53265738	53268738	chr3:52848570-52849712	418639	1	1	0	0	452	451	256	233	1	0	1	0	1	0	1	0	1	0	0	1	0	0	0	0	0	0	0	0	1	0	0	0	197	164	297	1151	2514	231	240	337	1381	2517
Pskh1	NM_173432	chr8	+	108422373	108425373	chr8:108383763-108384954	39967	1	1	0	0	2177	2016	917	745	1	0	1	0	0	0	1	0	0	0	1	0	0	0	0	0	0	0	0	0	0	0	1	0	154	170	300	994	1042	152	228	316	1132	1012
Iba57	NM_173785	chr11	-	58976247	58979247	chr11:59272412-59272939	295402	1	1	1	0	190	220	56	75	1	0	0	1	0	0	1	0	0	1	0	0	0	0	0	0	0	0	0	0	0	1	0	0	100	308	305	550	432	138	251	386	481	431
Ticam1	NM_174989	chr17	-	56415190	56418190	chr17:56490040-56490715	74184	1	1	1	1	278	351	23	46	1	1	1	1	1	0	1	0	0	0	0	1	0	0	0	0	0	0	0	0	0	0	0	0	111	162	309	788	432	279	218	422	915	486
Stk36	NM_175031	chr1	+	74646028	74649028	chr1:74647407-74648649	64	0	1	0	0	314	320	139	134	1	0	0	1	1	0	1	1	0	1	0	0	0	0	0	0	0	0	0	0	0	0	0	0	140	156	249	1070	1466	259	187	316	1313	1373
Trpm4	NM_175130	chr7	-	52588150	52591150	chr7:52650422-52651833	62148	1	1	0	0	5743	5610	5152	5022	1	0	1	1	1	0	1	0	1	1	1	1	1	0	1	0	0	0	1	0	1	1	0	1	155	171	312	930	1017	119	243	452	1121	1034
Tatdn1	NM_175151	chr15	-	58764285	58767285	chr15:58210154-58211334	554482	1	1	0	0	3305	3453	3233	3383	1	1	0	0	0	0	1	1	0	0	0	0	0	0	0	0	0	0	0	0	0	0	0	0	210	263	453	1753	2605	415	354	502	1951	2484
Galk2	NM_175154	chr2	+	125682953	125685953	chr2:125886304-125887256	201769	1	1	0	0	2319	1978	1792	1482	1	0	1	0	0	0	1	0	1	0	0	0	0	0	0	0	0	0	0	0	0	0	0	0	159	135	198	898	1439	134	217	237	965	1430
Lysmd4	NM_175215	chr7	+	74365429	74368429	chr7:74742497-74743595	375784	1	1	0	0	316	265	47	35	1	0	0	1	0	0	1	0	0	1	0	0	0	0	0	0	0	0	0	0	0	0	0	0	132	141	179	660	890	117	98	239	651	916
Celf6	NM_175235	chr9	+	59424143	59427143	chr9:59503280-59504728	78027	1	1	0	0	4	7	3	6	1	0	1	0	0	0	1	0	1	0	1	1	0	0	0	0	0	0	0	0	1	0	0	0	47	32	49	111	145	18	63	69	145	153
Mob3c	NM_175308	chr4	+	115498696	115501696	chr4:115796013-115796890	295698	1	1	1	1	359	535	103	217	1	0	1	0	0	0	1	0	1	1	0	0	1	0	1	1	0	0	1	0	1	1	0	0	131	113	245	858	994	132	160	291	967	1017
E130012A19Rik	NM_175332	chr11	-	97490030	97493030	chr11:97563980-97565158	73445	1	1	0	0	49	46	0	0	1	0	1	0	0	0	1	1	1	0	0	0	0	0	0	0	0	0	0	0	0	0	0	0	38	37	68	205	126	47	64	86	260	157
Maml1	NM_175334	chr11	-	50104838	50107838	chr11:50138790-50139850	33431	1	1	1	1	2601	3510	1109	1876	1	0	1	0	0	0	1	1	1	0	0	1	0	0	0	0	0	0	0	0	1	0	0	0	162	116	311	1141	1321	253	204	335	1205	1429
Etnk2	NM_175443	chr1	+	135258148	135261148	chr1:135124965-135126199	134518	1	1	0	0	4	7	2	6	1	0	1	1	1	0	1	0	0	1	1	0	1	0	0	1	0	0	0	0	0	0	0	0	52	74	92	223	225	45	109	151	283	223
Ckap4	NM_175451	chr10	-	83995633	83998633	chr10:84001144-84001769	4744	0	1	1	0	10467	10073	311	449	1	1	0	1	0	0	1	1	0	1	0	0	1	0	0	1	0	0	1	0	0	1	0	0	223	276	421	1621	1892	393	314	533	1722	1919
Cdv3	NM_175833	chr9	-	103267110	103270110	chr9:103268080-103269078	311	0	1	1	0	4154	4486	647	1034	1	1	1	0	1	0	1	1	1	0	0	1	1	1	1	0	0	1	1	1	1	0	0	1	123	159	289	932	1280	270	237	301	1210	1460
Tmem198	NM_177056	chr1	+	75474106	75477106	chr1:75475603-75476438	88	0	1	1	0	63	127	33	81	1	0	1	0	1	0	1	0	1	1	1	0	1	0	0	1	1	0	1	0	0	1	1	0	44	60	110	355	423	79	144	169	552	478
Mical2	NM_177282	chr7	+	119367349	119370349	chr7:119347326-119348606	21379	1	1	0	0	3491	3839	2109	2323	1	0	1	1	1	0	1	1	1	1	1	0	1	0	1	1	1	0	1	0	1	1	1	0	133	133	297	1052	1298	209	206	384	1352	1387
Hnrnpl	NM_177301	chr7	+	29593908	29596908	chr7:29593956-29594374	1748	0	1	1	1	6610	6999	2336	2797	1	1	0	0	0	0	1	1	0	0	0	1	1	1	0	0	0	0	1	1	0	0	0	0	175	161	386	1235	1115	311	154	322	1109	1213
Arl4c	NM_177305	chr1	-	90597766	90600766	chr1:90370540-90372018	227575	1	1	1	1	3387	6094	0	0	1	1	1	1	1	0	1	1	1	1	1	1	0	0	0	0	0	0	0	0	0	0	0	0	255	316	551	2174	2834	477	534	786	3131	3184
Xpnpep3	NM_177310	chr15	+	81228617	81231617	chr15:81354187-81354975	123874	1	1	0	0	796	679	463	375	1	1	1	0	0	0	1	1	0	0	0	0	1	1	0	0	0	0	1	1	0	0	0	0	269	251	398	1589	2358	461	316	483	1740	2326
Tsr1	NM_177325	chr11	+	74709581	74712581	chr11:75003556-75004485	292530	1	1	1	0	2274	2328	817	968	1	0	1	0	1	0	1	0	1	0	1	0	1	0	1	0	1	0	1	0	1	0	1	0	170	163	341	1225	2145	256	235	378	1483	2183
Myo1d	NM_177390	chr11	-	80592527	80595527	chr11:80597422-80598551	4431	0	1	0	0	5729	5945	4366	4561	1	0	0	0	1	0	1	0	1	1	0	0	1	0	1	1	0	0	1	0	0	1	0	0	87	124	271	702	1070	146	166	295	857	1177
D19Bwg1357e	NM_177474	chr19	-	27503310	27506310	chr19:26864599-26865692	639162	1	1	0	0	1582	1489	684	591	1	0	0	1	0	0	1	1	0	1	0	0	0	0	0	0	0	0	0	0	0	0	0	0	207	214	310	1520	2449	266	202	388	1580	2375
Ythdc1	NM_177680	chr5	+	87231514	87234514	chr5:87232540-87233523	281	0	1	1	1	3370	4105	2135	2865	1	0	0	1	0	0	1	1	0	1	0	0	1	0	0	1	0	0	1	1	0	1	0	0	169	132	219	1021	1338	212	159	298	1014	1324
Gmpr2	NM_177992	chr14	+	56289071	56292071	chr14:56299902-56301234	9661	0	1	0	0	685	705	318	334	1	0	0	0	1	0	1	0	0	1	1	0	1	0	0	0	1	0	1	0	0	1	0	0	217	252	386	1274	1740	251	275	443	1464	1629
Lsg1	NM_178069	chr16	-	30586675	30589675	chr16:30527958-30529022	59115	1	1	0	0	1469	1384	733	680	1	0	1	0	0	0	1	0	1	0	0	0	0	0	0	0	0	0	0	0	1	0	0	0	250	164	308	1196	1838	356	231	355	1329	1746
Hist1h4a	NM_178192	chr13	-	23852026	23855026	chr13:23852722-23854506	444	1	1	0	0	1778	1713	0	0	1	1	1	0	1	0	1	1	0	0	0	0	1	1	0	0	0	0	1	1	0	0	0	0	96	115	248	705	733	208	169	308	848	733
Hist1h2bn	NM_178201	chr13	+	21843991	21846991	chr13:21873616-21875601	28288	1	1	0	0	2466	2226	0	0	1	0	1	0	0	0	1	0	1	0	0	0	0	0	0	0	0	0	0	0	0	0	0	0	144	49	193	591	691	117	78	176	539	635
Hist2h2aa2	NM_178212	chr3	+	96047379	96050379	chr3:95788754-95789801	260018	1	1	0	0	1117	1075	0	0	1	0	1	1	0	0	1	0	1	0	1	0	0	0	0	0	0	0	0	0	1	0	0	0	187	243	476	1775	1811	189	311	603	1913	1785
Hist2h3c1	NM_178216	chr3	+	96048607	96051607	chr3:95788754-95789801	261246	1	1	0	0	870	830	0	0	1	0	0	1	0	0	1	0	0	1	1	0	1	0	0	1	0	0	0	0	0	0	0	0	222	178	362	1525	1767	184	221	451	1670	1740
Wipi2	NM_178398	chr5	+	143103537	143106537	chr5:142915891-142917270	188923	1	1	1	0	3691	5502	1188	2979	1	0	1	0	0	0	1	1	0	0	0	0	0	0	0	0	0	0	0	0	0	0	0	0	124	155	318	1096	1640	172	200	400	1176	1681
Tagln2	NM_178598	chr1	+	174428376	174431376	chr1:174431173-174431830	1001	1	1	1	1	2056	3197	243	1113	1	1	1	1	1	0	1	1	0	0	1	1	1	1	0	0	1	1	1	0	0	0	1	1	162	252	491	1219	1957	393	453	692	1965	2213
Poldip3	NM_178627	chr15	-	82978766	82981766	chr15:83045755-83046932	66668	1	1	1	1	4281	4750	1052	1522	1	1	0	0	0	0	1	1	0	0	1	0	0	0	0	0	0	0	0	1	0	0	1	0	198	235	485	1386	1325	358	248	473	1538	1383
Pde12	NM_178668	chr14	-	27488332	27491332	chr14:27489089-27489661	114	0	1	1	0	592	802	45	97	1	1	0	1	0	0	1	1	1	1	0	0	0	0	0	0	0	0	0	0	1	0	0	0	241	218	418	1917	3077	425	266	510	1999	2954
Rnf214	NM_178709	chr9	-	45713960	45716960	chr9:45727499-45728767	13224	1	1	0	0	2602	2450	1347	1191	1	0	1	0	1	0	1	1	1	1	1	0	1	1	0	0	0	0	1	1	1	1	1	0	284	280	433	2101	2572	343	396	543	2434	2593
Sik2	NM_178710	chr9	-	50816178	50819178	chr9:50774403-50775399	42251	1	1	1	0	2924	3679	2250	3027	1	0	1	0	1	0	1	0	1	0	0	1	1	0	0	0	0	1	0	0	0	0	0	0	91	75	233	771	847	84	131	256	936	992
Mief1	NM_178719	chr15	+	80062509	80065509	chr15:80085081-80087030	21997	1	1	1	1	1777	1834	480	541	1	0	1	0	1	0	1	1	1	1	1	0	1	1	1	1	1	0	1	1	1	1	1	0	197	223	368	1058	1462	247	328	470	1384	1329
Zbtb1	NM_178744	chr12	+	77469252	77472252	chr12:77504503-77505724	33998	1	1	1	1	2265	2384	432	569	1	1	0	0	0	0	1	1	1	0	0	0	0	0	0	0	0	0	0	0	0	0	0	0	136	224	372	1382	1466	260	235	349	1315	1573
Trappc12	NM_178811	chr12	-	29434318	29437318	chr12:30591586-30592609	1156857	1	1	0	0	2538	2320	1335	1129	1	0	0	1	0	0	1	1	0	1	0	0	1	1	0	0	0	0	0	0	0	0	0	0	108	248	275	778	1163	166	250	384	848	1116
Adck2	NM_178873	chr6	+	39521874	39524874	chr6:39397282-39398497	125899	1	1	0	0	619	541	252	183	1	0	0	0	1	0	1	0	0	0	1	0	0	0	0	0	0	0	0	0	0	0	0	0	174	219	343	1079	1460	173	187	335	1236	1359
Mapkapk3	NM_178907	chr9	-	107191208	107194208	chr9:107489734-107490097	297797	1	1	1	0	451	580	217	347	1	0	1	1	1	0	1	1	1	1	1	1	0	0	0	0	0	0	0	1	1	0	0	0	123	124	184	527	736	133	190	351	807	835
Trappc9	NM_180662	chr15	-	72890634	72893634	chr15:73009050-73010125	117932	1	1	0	0	6466	6566	5504	5598	1	0	1	0	0	0	1	1	1	1	1	0	1	1	1	0	1	0	1	1	1	1	1	0	106	141	256	1151	1613	159	188	327	1277	1550
Foxn2	NM_180974	chr17	+	88838051	88841051	chr17:88862692-88863626	23176	1	1	1	1	1952	2314	668	959	1	0	1	0	0	0	1	0	1	0	0	0	1	0	1	0	0	0	1	0	1	0	0	0	97	112	227	632	981	127	155	185	671	967
Rasgef1b	NM_181318	chr5	-	99680946	99683946	chr5:100407592-100408421	725935	1	1	0	0	114	95	69	52	1	0	1	0	0	0	1	0	1	1	0	1	1	0	0	1	0	0	1	0	0	1	0	0	123	60	162	729	666	70	109	174	640	723
Ipo7	NM_181517	chr7	+	117159938	117162938	chr7:117136636-117137657	24877	1	1	1	1	6032	8504	2665	4952	1	0	1	1	1	0	1	1	0	0	0	0	1	1	0	0	0	0	1	1	0	0	0	0	141	213	396	1476	2023	247	324	562	2054	2259
Optn	NM_181848	chr2	-	4983984	4986984	chr2:4933471-4934577	50994	1	1	1	0	657	1005	312	641	1	0	0	0	1	0	1	1	0	0	0	0	1	1	0	0	0	0	1	1	0	0	0	0	59	94	160	490	633	82	150	187	711	703
Spred3	NM_182927	chr7	-	29952666	29955666	chr7:29965013-29966015	11940	1	1	1	0	417	547	190	257	1	0	1	1	1	0	1	1	0	1	1	0	1	0	0	0	1	0	1	1	0	1	1	0	46	140	204	574	763	106	207	311	685	725
Cdc42bpb	NM_183016	chr12	-	112614929	112617929	chr12:112797774-112798811	182290	1	1	0	0	5994	5742	2276	2150	1	0	1	0	0	0	1	0	1	0	0	0	0	0	0	0	0	0	0	0	0	0	0	0	160	200	380	1625	2078	140	253	412	1612	2155
Zmiz1	NM_183208	chr14	+	26276670	26279670	chr14:26045275-26046490	232749	1	1	1	0	11522	12137	9389	9926	1	0	1	0	0	0	1	0	1	0	0	0	0	0	0	0	0	0	0	0	0	0	0	0	250	335	593	2124	2650	373	405	594	2396	2851
Sbno2	NM_183426	chr10	-	79564447	79567447	chr10:79515854-79516819	49288	1	1	1	1	4399	6198	2740	4140	1	1	1	1	1	0	1	1	0	1	1	0	1	1	0	1	1	0	1	1	0	1	1	0	117	346	514	1135	956	349	575	826	1594	948
Naif1	NM_194335	chr2	+	32303976	32306976	chr2:32426012-32426868	120398	1	1	1	1	113	169	17	51	1	0	1	1	1	0	1	0	0	0	0	1	0	0	0	0	0	0	0	0	0	0	0	1	91	117	244	581	786	163	209	325	739	907
Ddx39	NM_197982	chr8	+	86237075	86240075	chr8:86240901-86241850	2235	0	1	1	0	1244	1320	371	467	1	0	1	0	1	0	1	1	0	0	0	0	0	0	0	0	0	0	0	0	0	0	0	0	148	246	412	1164	1926	304	295	485	1467	1900
Gmeb2	NM_198169	chr2	-	181021671	181024671	chr2:181022390-181023270	195	0	1	1	1	1814	2406	1072	1620	1	0	1	0	0	0	1	0	0	0	0	1	0	0	0	0	0	0	0	0	0	0	0	0	131	184	255	884	790	136	237	314	926	837
Arhgef40	NM_198249	chr14	+	52602507	52605507	chr14:52502802-52503764	101223	1	1	0	0	5715	5827	1547	1492	1	1	1	0	1	0	1	1	1	1	1	0	0	0	0	0	0	0	0	0	0	0	0	0	282	343	576	1820	1605	459	521	653	2146	1592
Eif5b	NM_198303	chr1	+	38052854	38055854	chr1:37345467-37346570	708857	1	1	0	0	3398	3221	1359	1263	1	0	1	0	0	0	1	0	1	0	0	0	1	0	1	0	0	0	0	0	0	0	0	0	180	190	367	1381	1461	294	291	438	1458	1478
Bahcc1	NM_198423	chr11	+	120092260	120095260	chr11:120089832-120090920	3953	0	1	1	1	1811	2060	686	860	1	1	1	0	0	1	1	1	1	1	1	1	1	1	0	0	0	1	1	1	0	0	0	0	156	249	478	1983	1631	323	335	519	2130	2011
Zfp335	NM_199027	chr2	-	164736250	164739250	chr2:164765518-164766591	28897	1	1	1	1	1415	1597	667	811	1	0	1	0	0	0	1	0	1	0	0	0	1	0	1	0	0	0	1	0	1	0	0	0	231	346	582	2159	2302	392	506	604	2183	2315
Ippk	NM_199056	chr13	+	49514591	49517591	chr13:49495359-49496336	20833	1	1	1	1	1283	1452	829	949	1	0	1	0	0	0	1	1	1	0	0	0	1	1	0	0	0	0	1	1	1	0	0	0	203	211	461	1588	2214	256	309	495	1659	2181
Dot1l	NM_199322	chr10	+	80215950	80218950	chr10:80164053-80165832	53193	1	1	1	0	2265	5094	1397	3984	1	1	1	1	1	1	1	1	1	1	1	0	1	1	1	1	1	0	1	1	1	1	1	0	118	117	275	963	906	325	387	639	1684	1224
Phkb	NM_199446	chr8	+	88362900	88365900	chr8:88969227-88970252	604790	1	1	0	0	4543	4120	3530	3156	1	0	1	0	0	0	1	0	1	0	0	1	0	0	0	0	0	0	0	0	1	0	0	1	151	211	370	1205	1664	209	279	332	1143	1677
Zhx2	NM_199449	chr15	+	57524221	57527221	chr15:57589053-57590037	63343	1	1	1	0	2372	3171	1757	2531	1	0	1	0	1	0	1	1	0	0	0	0	1	1	0	0	0	0	1	1	0	0	0	0	122	159	254	998	1406	190	246	323	1206	1375
Tssc1	NM_201357	chr12	+	29434692	29437692	chr12:30591586-30592609	1155483	1	1	0	0	1573	1548	1298	1306	1	0	0	0	1	0	1	0	0	1	1	1	0	0	0	0	0	0	0	0	0	0	0	1	117	161	210	552	1105	111	150	259	683	1115
Rwdd4a	NM_203507	chr8	+	48616998	48619998	chr8:48618360-48619442	61	1	1	0	0	852	845	182	212	1	0	1	0	0	0	1	0	0	1	0	1	1	0	0	1	0	0	1	0	0	1	0	0	188	132	284	1339	1859	186	183	343	1330	1932
Mettl25	NM_207522	chr10	-	105277436	105280436	chr10:105278060-105278989	25	0	1	0	0	1167	1143	1013	992	1	0	1	0	0	0	1	1	1	1	0	0	1	1	1	0	0	0	1	1	1	0	0	0	120	190	278	1007	1786	276	252	304	1090	1709
Opa3	NM_207525	chr7	+	19811737	19814737	chr7:19812819-19814652	341	1	1	1	1	757	1309	263	717	1	0	1	1	1	0	1	1	0	0	0	1	1	1	0	0	0	1	1	0	0	0	0	1	234	196	401	1583	1461	480	452	614	2079	1565
Stat3	NM_213660	chr11	-	100799825	100802825	chr11:100800350-100801717	365	1	1	1	1	7981	13518	3630	8890	1	1	1	0	1	0	1	1	0	0	0	0	0	0	0	0	0	0	0	0	0	0	0	0	175	208	465	1388	1998	403	337	475	1797	2305
Rpph1	NR_002142	chr14	-	51426446	51429446	chr14:51426676-51428102	356	0	1	0	0	20726	20409	5828	5895	1	0	1	1	0	0	1	1	0	0	0	1	0	0	0	0	0	0	0	1	0	0	0	0	160	119	195	669	658	171	168	255	733	757
Gm13363	NR_002688	chr1	-	31005555	31008555	chr1:31006583-31007397	413	0	1	1	0	1092	1730	232	687	1	1	1	0	0	1	1	1	0	0	0	0	0	0	0	0	0	0	0	0	0	0	0	0	184	171	317	978	1310	381	256	343	1073	1682
Pvt1	NR_003368	chr15	+	61867541	61870541	chr15:62092668-62093782	223744	1	1	1	0	16667	17737	16109	17172	1	0	1	0	1	0	1	0	0	0	1	1	0	0	0	0	0	0	0	0	0	0	0	0	454	416	637	1977	2266	659	487	764	2545	2453
Gm15772	NR_003373	chr11	+	68713090	68716090	chr11:68714686-68715569	0	0	1	0	0	4081	3793	235	253	1	1	0	0	1	0	1	1	0	0	0	1	1	0	0	0	0	1	1	1	0	0	0	1	194	181	332	1254	1428	375	216	381	1435	1454
Neat1	NR_003513	chr19	-	5844478	5847478	chr19:5488136-5489906	356319	1	1	1	0	6841	10768	0	0	1	1	1	0	0	0	1	1	1	1	1	0	0	0	0	0	0	0	0	0	0	0	0	0	546	385	802	3247	4023	738	517	803	3354	3586
Rnu12	NR_004432	chr15	+	82978074	82981074	chr15:83045755-83046932	66360	1	1	0	0	10	12	0	0	1	1	0	0	0	0	1	1	0	0	0	1	0	0	0	0	0	0	0	1	0	0	0	0	130	229	418	945	802	240	236	413	969	847
Trmt61b	NR_015549	chr17	-	71947101	71950101	chr17:71947518-71948644	30	0	1	1	1	654	717	540	594	1	0	0	1	1	0	1	1	0	1	1	1	1	1	0	0	1	0	1	1	0	0	0	1	99	225	282	822	1512	177	254	389	1099	1549
4732416N19Rik	NR_015615	chr6	+	148158809	148161809	chr6:147689744-147690556	470601	1	1	0	0	1725	1684	1571	1523	1	0	0	1	1	0	1	1	0	0	0	0	1	1	0	0	0	0	1	1	0	0	0	0	204	238	348	1409	2096	269	269	462	1656	1998
Gm10941	NR_026944	chr10	-	76720968	76723968	chr10:76613751-76615068	107408	1	1	0	0	12	15	4	4	1	0	1	0	0	0	1	0	0	1	0	1	1	0	0	1	0	0	1	0	0	1	0	0	165	193	336	1238	1320	177	265	400	1355	1403
Rnf44	NR_027396	chr13	-	54794321	54797321	chr13:54326444-54328009	467918	1	1	1	1	1443	1720	561	683	1	0	1	0	0	0	1	0	0	0	1	0	0	0	0	0	0	0	0	0	0	0	1	0	233	228	494	1788	2068	355	317	538	1899	2250
5430405H02Rik	NR_027914	chr2	-	156687681	156690681	chr2:156689210-156690271	967	0	1	0	0	569	624	445	482	1	0	1	0	0	0	1	0	1	0	1	0	1	0	0	0	1	0	1	0	1	0	1	0	202	138	330	1387	1895	249	185	372	1408	2052
Cox18	NR_028088	chr5	-	90652021	90655021	chr5:91117944-91119067	464922	1	1	1	1	770	938	563	718	1	0	1	0	0	0	1	0	1	0	0	0	0	0	0	0	0	0	0	0	1	0	0	0	127	165	304	837	1035	141	233	304	820	965
Snord68	NR_028128	chr8	+	125624957	125627957	chr8:125046681-125047792	579745	1	1	0	0	8	16	8	16	1	0	1	0	0	0	1	0	1	1	1	1	1	0	1	0	0	1	1	0	1	0	0	1	191	218	405	1616	1471	226	263	469	1698	1619
Dleu2	NR_028264	chr14	-	62300210	62303210	chr14:62058744-62059493	242391	1	1	1	0	7259	11252	7209	11196	1	0	1	0	1	0	1	1	1	1	0	0	1	0	1	0	0	0	1	0	1	0	0	0	148	292	408	1302	1564	254	516	559	1663	1792
Yaf2	NR_028315	chr15	-	93166366	93169366	chr15:93167484-93168607	720	0	1	0	0	2232	2137	1705	1582	1	0	1	0	0	0	1	0	1	0	0	1	1	0	1	0	0	0	1	0	1	0	0	1	104	54	135	607	727	147	94	181	649	830
8430429K09Rik	NR_028317	chr11	+	3350439	3353439	chr11:3274087-3274851	77791	1	1	0	0	244	232	223	212	1	0	1	0	0	0	1	0	0	1	0	0	0	0	0	0	0	0	0	0	0	0	0	0	255	192	343	1587	2381	273	245	391	1662	2307
D430020J02Rik	NR_028421	chr12	-	117642634	117645634	chr12:117643142-117644216	141	0	1	0	0	620	678	13	15	1	0	1	1	0	0	1	0	0	0	1	0	0	0	0	0	0	0	0	0	0	0	1	0	221	164	282	925	1249	131	236	374	1104	1239
Snord47	NR_028543	chr1	+	162966222	162969222	chr1:162836009-162836976	131706	1	1	0	0	36	45	36	45	1	0	0	0	0	1	1	0	0	0	0	1	0	0	0	0	0	0	0	0	0	0	0	1	113	72	221	570	338	109	66	153	425	473
1500015A07Rik	NR_029432	chr18	+	61884043	61887043	chr18:61886201-61887353	787	1	1	0	0	71	47	0	0	1	0	1	0	0	0	1	0	1	0	0	0	0	0	0	0	0	0	0	0	0	0	0	0	183	164	282	1096	1909	161	212	302	1039	1871
E130317F20Rik	NR_029447	chr10	-	79316716	79319716	chr10:79399602-79400660	82303	1	1	0	0	282	240	10	17	1	1	0	0	0	0	1	1	0	0	0	1	1	1	0	0	0	1	1	1	0	0	0	1	280	509	709	2228	2317	425	431	663	1964	2556
Mirlet7i	NR_029527	chr10	-	122421780	122424780	chr10:122349568-122350586	72744	1	1	0	0	5	6	0	0	1	1	1	0	0	0	1	1	1	0	1	1	1	0	1	0	1	0	1	0	1	0	1	0	284	226	452	1738	1958	456	320	418	1926	2171
Mir132	NR_029546	chr11	+	74985183	74988183	chr11:75003556-75004485	16928	1	1	0	0	1	4	0	0	1	0	1	1	1	1	1	1	0	0	1	1	1	0	0	0	1	0	1	0	0	0	1	0	72	47	77	222	315	88	192	203	572	464
Mir193	NR_029579	chr11	+	79523470	79526470	chr11:79691099-79692307	166255	1	1	0	0	2	3	0	0	1	1	0	0	1	0	1	1	1	1	1	0	1	1	0	0	0	0	1	1	0	0	0	0	202	217	485	1614	1856	352	261	490	2027	2070
Mir22	NR_029739	chr11	+	75275217	75278217	chr11:75273555-75275424	2427	1	1	1	1	49	96	16	40	1	0	0	0	1	1	1	1	0	0	0	0	1	1	0	0	0	0	1	1	0	0	0	0	140	165	390	672	442	256	150	360	816	684
Mir212	NR_029794	chr11	+	74984889	74987889	chr11:75003556-75004485	17222	1	1	1	0	0	5	0	0	1	0	1	0	1	1	1	1	0	0	1	1	1	0	0	0	1	0	0	0	0	0	0	0	57	42	88	222	324	85	211	217	598	472
4930539J05Rik	NR_030689	chr3	-	135100629	135103629	chr3:135100637-135101878	285	0	1	1	0	89	114	66	88	1	0	1	0	0	0	1	0	1	1	0	0	0	0	0	0	0	0	0	0	1	1	0	0	156	262	377	1223	1251	191	342	427	1350	1297
Mir22hg	NR_030711	chr11	+	75273040	75276040	chr11:75273555-75275424	250	1	1	1	1	2102	4614	1262	2961	1	1	1	0	1	0	1	1	0	0	0	0	1	1	0	0	0	0	1	1	0	0	0	0	237	327	534	1836	1891	590	422	614	2395	2122
3110021A11Rik	NR_030776	chr6	+	119796210	119799210	chr6:119798064-119798990	438	1	1	0	0	6	7	0	0	1	0	1	0	0	0	1	1	1	0	0	0	0	0	0	0	0	0	0	0	0	0	0	0	119	196	378	1240	1488	176	264	384	1222	1341
Atf5	NR_033136	chr7	-	52071028	52074028	chr7:52103723-52104682	32068	1	1	1	0	2639	2932	291	519	1	0	1	0	1	0	1	0	0	1	0	0	0	0	0	0	0	0	0	0	0	1	0	0	281	274	445	1599	1688	237	336	500	1829	1881
D030047H15Rik	NR_033548	chr7	-	4087528	4090528	chr7:4396585-4397510	308459	1	1	0	0	43	39	12	10	1	1	1	1	1	0	1	1	0	1	0	1	0	0	0	0	0	0	0	0	0	1	0	0	129	191	319	1199	1567	244	270	452	1385	1569
D330041H03Rik	NR_033554	chr17	-	24550458	24553458	chr17:24615243-24616445	63809	1	1	0	0	388	358	0	0	1	0	1	1	0	0	1	1	0	1	0	0	0	0	0	0	0	0	0	0	0	0	0	0	212	270	438	1503	2052	281	338	553	1516	1910
Mir467f	NR_035420	chr11	-	69448021	69451021	chr11:69475222-69476614	26813	1	1	0	0	6	5	6	5	1	0	1	0	0	0	1	0	1	0	0	1	0	0	0	0	0	0	0	0	1	0	0	0	166	74	201	723	697	163	117	199	779	739
Mir1199	NR_035431	chr8	-	86534532	86537532	chr8:86589980-86591043	55031	1	1	0	0	0	0	0	0	1	0	1	0	0	0	1	0	1	0	0	0	0	0	0	0	0	0	0	0	0	0	0	0	69	42	100	406	132	45	71	87	312	130
Mir1893	NR_035446	chr18	-	6489644	6492644	chr18:6237429-6238846	252569	1	1	0	0	33	39	0	0	1	0	1	0	0	0	1	1	0	0	0	0	1	1	0	0	0	0	1	1	0	0	0	0	180	257	411	1453	1346	232	344	354	1454	1362
Mir1938	NR_035459	chr12	-	40948398	40951398	chr12:40949531-40950499	584	0	1	1	1	3	57	3	57	1	1	1	1	1	1	1	0	0	1	0	0	1	0	0	1	0	0	1	0	0	1	0	0	227	164	349	1461	2550	378	227	479	2193	3160
Mir1967	NR_035493	chr8	+	126544540	126547540	chr8:126814513-126815643	268474	1	1	0	0	1	2	0	0	1	0	0	1	0	0	1	0	0	0	1	1	0	0	0	0	0	0	0	0	0	0	0	1	119	87	126	457	511	104	118	177	532	555
Dos	NR_036582	chr10	-	79601112	79604112	chr10:79629743-79631644	28188	1	1	1	1	381	549	67	189	1	0	1	1	1	1	1	0	1	1	1	1	1	0	1	0	1	1	1	0	1	1	1	1	53	89	143	512	368	87	199	286	866	511
Hmga2-ps1	NR_037996	chr1	-	178765264	178768264	chr1:179633132-179634245	867439	1	1	0	0	154	146	154	146	1	0	1	0	1	0	1	1	1	0	1	1	0	0	0	0	0	0	0	0	0	0	1	1	88	138	299	435	397	149	207	297	556	398
2810408I11Rik	NR_038009	chr1	-	64736233	64739233	chr1:64763487-64764256	26552	1	1	0	0	116	110	0	0	1	0	1	0	1	0	1	0	1	1	1	0	0	0	0	0	0	0	0	0	1	0	1	0	117	47	103	556	863	111	86	155	733	956
Hk1os	NR_038038	chr10	+	61801354	61804354	chr10:61801639-61803696	1078	0	1	0	0	42	40	42	40	1	0	1	1	0	0	1	1	1	1	0	0	1	1	1	0	0	0	1	0	1	0	0	0	197	226	439	1557	2093	329	295	542	1527	2105
Mir5122	NR_039582	chr4	+	132923690	132926690	chr4:132925038-132926116	164	1	1	0	0	2	2	0	0	1	0	0	0	1	0	1	1	1	1	1	0	0	0	0	0	0	0	0	1	0	0	1	0	171	135	315	1239	1328	254	162	320	1413	1486
Mir5132	NR_039594	chrX	-	71267937	71270937	chrX:71193550-71194590	74802	1	1	0	0	5	6	4	4	1	0	1	0	0	0	1	1	1	0	0	0	1	0	1	0	0	0	1	1	1	0	0	0	108	171	239	641	544	152	260	227	655	505
6430706D22Rik	NR_040291	chr1	-	90164983	90167983	chr1:90173829-90174555	8240	0	1	1	1	9195	10557	580	1065	1	0	1	0	0	0	1	0	1	1	0	0	0	0	0	0	0	0	0	0	0	0	0	0	381	318	501	467	283	151	379	521	490	390
A230028O05Rik	NR_040374	chr16	+	25057724	25060724	chr16:24497448-24498992	561429	1	1	1	1	24	50	0	0	1	1	0	0	0	0	1	1	1	1	0	0	0	0	0	0	0	0	0	0	0	0	0	0	100	235	459	559	256	206	239	481	503	250
B130034C11Rik	NR_040375	chr16	+	87494317	87497317	chr16:87495930-87496714	133	1	1	0	0	61	29	0	0	1	0	1	0	1	0	1	0	1	0	1	0	1	0	1	0	1	0	0	0	0	0	0	0	216	177	365	1176	1870	162	228	303	1345	1869
Gm15417	NR_040403	chr3	+	89193785	89196785	chr3:89195351-89196022	95	0	1	1	1	190	358	34	73	1	1	1	1	1	0	1	0	1	0	1	1	1	0	1	0	1	1	1	0	1	0	1	1	289	409	580	1858	1935	606	673	832	2947	2162
1700045H11Rik	NR_040649	chr4	-	150228058	150231058	chr4:150172592-150173901	55885	1	1	0	0	747	760	0	0	1	0	1	1	1	0	1	1	1	1	1	1	1	1	1	0	0	0	1	1	1	0	1	1	86	118	243	600	628	117	360	468	891	687
BC051226	NR_045146	chr17	-	34045123	34048123	chr17:33896850-33898275	148412	1	1	0	0	22	16	0	0	1	0	1	0	0	0	1	0	1	0	1	0	0	0	0	0	0	0	0	0	0	0	0	0	155	186	372	1492	1899	231	257	364	1551	1780
Gm7008	NR_045157	chr12	+	40947950	40950950	chr12:40949531-40950499	32	0	1	0	0	20	13	0	0	1	1	1	1	1	0	1	0	0	0	1	0	0	0	0	0	0	0	0	0	0	0	1	0	90	184	292	929	1372	187	304	530	1352	1453
1700012D01Rik	NR_045171	chr10	+	127102178	127105178	chr10:127058364-127059385	44969	1	1	1	1	48	93	0	0	1	1	1	0	1	0	1	1	0	0	1	0	1	1	0	0	1	0	1	1	0	0	1	0	298	603	773	2138	1541	703	804	827	2865	1611
4930455D15Rik	NR_045381	chr18	-	32995941	32998941	chr18:32902460-32903684	93849	1	1	0	0	158	94	45	11	1	0	1	0	1	0	1	0	1	1	1	1	1	0	1	1	0	1	1	0	1	1	0	1	146	202	293	860	1631	144	247	312	1019	1674
Mir143hg	NR_045402	chr18	-	61824192	61827192	chr18:61824470-61826633	39	1	1	0	0	8265	4124	0	0	1	1	0	0	0	0	1	0	0	0	0	1	0	0	0	0	0	0	0	0	0	0	0	0	479	593	946	3008	2601	646	375	800	2203	2956
Gm16617	NR_045728	chr14	-	52607504	52610504	chr14:52502802-52503764	105220	1	1	0	0	496	494	281	263	1	0	1	1	0	0	1	0	0	1	1	0	0	0	0	0	0	0	0	0	0	1	0	0	68	109	221	293	97	137	167	334	297	102
A630020A06	NR_045740	chr15	+	3944038	3947038	chr15:3945185-3946380	178	0	1	0	0	24	21	0	0	1	0	1	0	0	0	1	0	0	1	0	0	1	0	0	1	0	0	1	0	0	1	0	0	114	206	317	875	854	182	263	336	849	811
4933408J17Rik	NR_045810	chr10	+	93050157	93053157	chr10:93032857-93034463	18370	1	1	0	0	6	11	0	0	1	0	0	0	1	0	1	0	0	1	0	0	0	0	0	0	0	0	0	0	0	0	0	0	108	71	145	586	1050	96	78	174	689	1033
1700016L04Rik	NR_045824	chr10	+	14423414	14426414	chr10:14214889-14215111	210332	1	1	0	0	7539	8063	1	0	1	0	1	0	1	0	1	0	1	0	0	0	1	0	1	0	0	0	1	0	1	0	0	0	164	87	172	724	1522	98	138	171	864	1517
4933417D19Rik	NR_045849	chr8	+	125756990	125759990	chr8:125046681-125047792	711778	1	1	0	0	52	53	13	12	1	0	0	1	0	0	1	0	1	1	1	0	0	0	0	0	0	0	0	0	0	0	0	0	128	94	117	549	742	83	95	184	627	688
2310010J17Rik	NR_046007	chr7	-	97277446	97280446	chr7:97281672-97282508	3538	0	1	0	0	67	42	0	0	1	1	0	0	0	0	1	1	0	0	0	0	1	1	0	0	0	0	0	0	0	0	0	0	100	227	413	1137	1139	239	253	334	990	1185
4930506C21Rik	NR_073374	chr17	-	8502983	8505983	chr17:8449707-8450282	53983	1	1	0	0	361	367	68	74	1	0	1	1	1	0	1	0	0	1	1	0	0	0	0	0	0	0	0	0	0	1	0	0	136	144	242	932	1553	129	202	355	1125	1520
Numb	NR_073564	chr12	-	85261884	85264884	chr12:85262707-85263479	146	0	1	0	0	3211	3160	1415	1378	1	1	0	0	0	0	1	1	1	0	0	0	0	0	0	0	0	0	0	0	1	0	0	0	99	148	250	1216	1842	203	151	245	1193	1966
AI839979	NR_102275	chr5	-	31872770	31875770	chr5:31870147-31871279	3059	1	1	1	0	30	62	0	0	1	1	1	1	1	0	1	1	0	0	0	1	1	1	0	0	0	0	0	0	0	0	0	0	55	220	400	337	97	237	731	820	556	108
Vasp	NR_104069	chr7	-	19856203	19859203	chr7:19895125-19896295	38542	1	1	1	1	2174	2605	716	1183	1	1	1	1	1	0	1	0	0	0	1	1	1	0	0	0	0	1	1	0	0	0	0	1	187	248	367	1579	2090	366	360	498	2157	2303
Hnrnpa2b1	NR_104468	chr6	-	51418893	51421893	chr6:51419510-51420569	237	1	1	1	0	13522	17853	2592	5614	1	1	0	0	0	0	1	1	0	0	0	0	0	0	0	0	0	0	0	0	0	0	0	0	316	335	524	2520	3348	535	266	544	2569	3586
Banf1	NR_104482	chr19	-	5365876	5368876	chr19:5294899-5296088	71326	1	1	0	0	1014	974	29	26	1	0	1	0	0	0	1	0	0	1	0	0	0	0	0	0	0	0	0	0	0	0	0	0	220	227	393	1487	2484	233	315	468	1675	2500
Mir6924	NR_105889	chr11	-	69694596	69697596	chr11:69694100-69695250	972	1	1	0	0	0	1	0	1	1	1	1	1	1	0	1	0	1	1	1	1	1	0	1	1	1	0	1	0	1	1	1	1	196	281	432	1222	1145	477	564	737	1893	1304
Mir6935	NR_105900	chr11	-	120207727	120210727	chr11:120210777-120212766	2920	1	1	1	1	140	197	78	132	1	0	0	0	0	1	1	1	1	0	1	0	1	1	1	0	1	0	1	1	1	0	1	0	288	132	391	2092	2578	376	149	408	2198	3144
Mir7009	NR_105976	chr3	-	36373446	36376446	chr3:36374175-36375147	300	0	1	1	1	4	13	4	13	1	1	1	1	1	0	1	0	0	0	1	0	1	0	0	0	1	0	1	0	0	0	1	0	292	285	473	1637	2228	490	378	576	2447	2341
Mir7672	NR_106132	chr14	-	27488094	27491094	chr14:27489089-27489661	352	0	1	0	0	4	5	0	0	1	1	0	1	0	0	1	1	1	1	0	0	0	0	0	0	0	0	0	0	1	0	0	0	244	223	417	1903	3071	421	266	510	1991	2956
Mir8101	NR_106179	chr11	-	102090464	102093464	chr11:102091320-102092016	93	1	1	0	0	0	1	0	0	1	0	1	1	1	1	1	1	1	1	0	0	0	0	0	0	0	0	0	0	0	0	0	0	145	130	244	790	815	183	242	414	1209	1040
Zfp941	NM_001001180	chr7	-	148007077	148010077	chr7:148194458-148195638	187038	1	0	0	0	195	182	63	43	0	0	0	0	0	0	0	0	0	0	0	0	0	0	0	0	0	0	0	0	0	0	0	0	76	88	130	274	376	48	98	128	258	344
Tmem204	NM_001001183	chr17	-	25217059	25220059	chr17:25218704-25219970	1266	0	0	0	0	452	472	452	472	0	0	0	0	0	0	0	0	0	0	0	0	0	0	0	0	0	0	0	0	0	0	0	0	69	133	268	186	51	47	108	160	188	71
Slc35d2	NM_001001321	chr13	-	64229638	64232638	chr13:64313149-64313651	82809	1	0	0	0	475	488	356	360	0	0	0	0	0	0	0	0	0	0	0	0	0	0	0	0	0	0	0	0	0	0	0	0	124	168	283	536	507	144	118	177	399	463
Tas2r143	NM_001001452	chr6	+	42348236	42351236	chr6:42299096-42300506	50267	1	0	0	0	2	4	0	0	0	0	0	0	0	0	0	0	0	0	0	0	0	0	0	0	0	0	0	0	0	0	0	0	64	77	122	53	69	20	94	106	52	56
BC056474	NM_001001493	chr8	+	87602861	87605861	chr8:87642900-87644152	38805	1	0	0	0	330	319	40	32	0	0	0	0	0	0	0	0	0	0	0	0	0	0	0	0	0	0	0	0	0	0	0	0	233	253	492	1559	2320	220	201	444	1547	2239
Tnip3	NM_001001495	chr6	+	65538391	65541391	chr6:65553827-65554690	13931	1	0	0	0	19	18	17	14	0	0	0	0	0	0	0	0	0	0	0	0	0	0	0	0	0	0	0	0	0	0	0	0	56	83	95	53	44	31	90	97	49	53
Prrxl1	NM_001001796	chr14	+	33411112	33414112	chr14:34123572-34124640	710891	1	0	0	0	4	1	4	1	0	0	0	0	0	0	0	0	0	0	0	0	0	0	0	0	0	0	0	0	0	0	0	0	57	51	47	60	40	15	60	47	61	50
Olfr221	NM_001001808	chr14	-	52654784	52657784	chr14:52502802-52503764	152500	1	0	0	0	0	0	0	0	0	0	0	0	0	0	0	0	0	0	0	0	0	0	0	0	0	0	0	0	0	0	0	0	34	59	53	65	57	16	69	66	63	75
Tmem151a	NM_001001885	chr19	-	5084477	5087477	chr19:4927307-4928748	157681	1	0	0	0	26	32	5	6	0	0	0	0	0	0	0	0	0	0	0	0	0	0	0	0	0	0	0	0	0	0	0	0	60	73	110	363	262	42	95	148	336	301
Utp14b	NM_001001981	chr1	+	78652399	78655399	chr1:79002274-79002570	348028	1	0	1	0	940	1224	925	1207	0	0	0	0	0	0	0	0	0	0	0	0	0	0	0	0	0	0	0	0	0	0	0	0	112	114	238	845	1128	94	116	192	666	1076
A430105I19Rik	NM_001001982	chr2	-	118587397	118590397	chr2:118213867-118214762	374242	1	0	0	0	546	393	132	59	0	0	0	0	0	0	0	0	0	0	0	0	0	0	0	0	0	0	0	0	0	0	0	0	175	360	555	850	251	124	161	345	487	251
Hspa2	NM_001002012	chr12	+	77503162	77506162	chr12:77504503-77505724	88	0	0	0	0	526	552	0	0	0	0	0	0	0	0	0	0	0	0	0	0	0	0	0	0	0	0	0	0	0	0	0	0	101	143	275	842	922	138	129	276	734	908
Gpr126	NM_001002268	chr10	-	14263842	14266842	chr10:14214889-14215111	49760	1	0	0	0	11045	10377	6633	5904	0	0	0	0	0	0	0	0	0	0	0	0	0	0	0	0	0	0	0	0	0	0	0	0	138	256	437	1133	1613	102	69	168	625	1593
4932416K20Rik	NM_001002775	chr8	+	107317136	107320136	chr8:107812822-107813752	493956	1	0	0	0	0	0	0	0	0	0	0	0	0	0	0	0	0	0	0	0	0	0	0	0	0	0	0	0	0	0	0	0	47	59	74	43	38	13	66	63	52	68
Rab44	NM_001002786	chr17	+	29270000	29273000	chr17:29238447-29245986	31104	1	0	0	0	622	583	622	583	0	0	0	0	0	0	0	0	0	0	0	0	0	0	0	0	0	0	0	0	0	0	0	0	66	62	146	129	64	47	85	145	115	75
Ccin	NM_001002787	chr4	+	43994375	43997375	chr4:43969931-43971002	25980	1	0	1	1	13	39	0	0	0	0	0	0	0	0	0	0	0	0	0	0	0	0	0	0	0	0	0	0	0	0	0	0	68	74	120	218	54	27	80	107	207	46
Pram1	NM_001002842	chr17	+	33773000	33776000	chr17:33820982-33821925	46442	1	0	1	1	281	394	224	312	0	0	0	0	0	0	0	0	0	0	0	0	0	0	0	0	0	0	0	0	0	0	0	0	104	82	140	105	44	35	117	134	82	45
Cltc	NM_001003908	chr11	-	86569994	86572994	chr11:86631915-86632930	61425	1	0	1	0	22484	26662	4844	8750	1	1	1	0	1	0	0	0	0	0	0	0	0	0	0	0	0	0	0	0	0	0	0	0	291	344	600	2279	3457	540	503	664	3119	3924
Usp7	NM_001003918	chr16	-	8737435	8740435	chr16:8830928-8831853	92854	1	0	0	0	6149	6151	2940	3018	0	0	0	0	0	0	0	0	0	0	0	0	0	0	0	0	0	0	0	0	0	0	0	0	164	89	239	1157	1757	138	73	167	973	1906
Tmem259	NM_001003949	chr10	-	79446075	79449075	chr10:79450646-79451798	4159	1	0	0	0	1176	1024	317	268	0	0	0	0	0	0	0	0	0	0	0	0	0	0	0	0	0	0	0	0	0	0	0	0	190	205	414	1361	1332	236	147	386	1230	1332
Crtc1	NM_001004062	chr8	-	72962472	72965472	chr8:73046658-73047663	83684	1	0	0	0	1933	1811	1339	1192	0	0	0	0	0	0	0	0	0	0	0	0	0	0	0	0	0	0	0	0	0	0	0	0	134	177	328	864	772	140	185	350	858	817
Usp22	NM_001004143	chr11	-	60987561	60990561	chr11:60988069-60989360	178	0	0	1	1	4470	4554	721	795	0	0	0	0	0	0	0	0	0	0	0	0	0	0	0	0	0	0	0	0	0	0	0	0	105	158	302	1183	1819	133	114	275	990	1914
A4galt	NM_001004150	chr15	-	83081204	83084204	chr15:83045755-83046932	35768	1	0	0	0	690	596	284	224	0	0	0	0	0	0	0	0	0	0	0	0	0	0	0	0	0	0	0	0	0	0	0	0	107	145	261	672	761	79	153	217	664	687
Scarf1	NM_001004157	chr11	+	75325042	75328042	chr11:75273555-75275424	52252	1	0	1	1	31	58	22	44	0	0	0	0	0	0	0	0	0	0	0	0	0	0	0	0	0	0	0	0	0	0	0	0	61	98	89	168	80	25	73	117	126	72
AA467197	NM_001004174	chr2	+	122461622	122464622	chr2:122454616-122455582	8644	1	0	0	0	11	14	2	6	0	0	0	0	0	0	0	0	0	0	0	0	0	0	0	0	0	0	0	0	0	0	0	0	78	45	55	164	57	32	44	61	155	79
Maml3	NM_001004176	chr3	-	51907928	51910928	chr3:51473894-51475068	434523	1	0	0	0	8765	8740	8284	8268	0	0	0	0	0	0	0	0	0	0	0	0	0	0	0	0	0	0	0	0	0	0	0	0	128	139	217	1054	1270	133	120	221	1096	1386
Fam222a	NM_001004180	chr5	+	115016259	115019259	chr5:114819810-114821185	197676	1	0	1	0	24	46	18	39	0	0	0	0	0	0	0	0	0	0	0	0	0	0	0	0	0	0	0	0	0	0	0	0	37	38	58	250	207	35	42	54	202	230
Whamm	NM_001004185	chr7	+	88714177	88717177	chr7:88347022-88348142	368596	1	0	0	0	260	216	148	100	0	0	0	0	0	0	0	0	0	0	0	0	0	0	0	0	0	0	0	0	0	0	0	0	91	88	174	511	625	70	64	119	436	673
Nuak1	NM_001004363	chr10	-	83902216	83905216	chr10:84001144-84001769	98161	1	0	0	0	5199	3565	3022	1259	0	0	0	0	0	0	0	0	0	0	0	0	0	0	0	0	0	0	0	0	0	0	0	0	286	386	659	2834	3615	315	273	465	1959	3341
Cxxc4	NM_001004367	chr3	+	133897458	133900458	chr3:133904421-133904830	5122	0	0	0	0	12	7	7	3	0	0	0	0	0	0	0	0	0	0	0	0	0	0	0	0	0	0	0	0	0	0	0	0	38	39	63	187	282	33	36	62	129	292
Tacc2	NM_001004468	chr7	+	137718997	137721997	chr7:137661472-137662320	59067	1	0	0	0	2780	2538	2141	1892	0	0	0	0	0	0	0	0	0	0	0	0	0	0	0	0	0	0	0	0	0	0	0	0	112	107	198	278	148	29	56	83	186	156
Ypel2	NM_001005341	chr11	-	86806264	86809264	chr11:86921875-86922995	115043	1	0	0	0	661	584	374	285	0	0	0	0	0	0	0	0	0	0	0	0	0	0	0	0	0	0	0	0	0	0	0	0	109	115	269	865	1268	80	66	140	707	1232
Ypel4	NM_001005342	chr2	+	84572360	84575360	chr2:84490476-84491426	83416	1	0	0	0	237	198	187	160	0	0	0	0	0	0	0	0	0	0	0	0	0	0	0	0	0	0	0	0	0	0	0	0	138	134	250	780	576	116	127	225	524	595
Mtus1	NM_001005863	chr8	-	42218080	42221080	chr8:42210823-42212483	7279	1	0	0	0	2393	2078	1325	1026	0	0	0	0	0	0	0	0	0	0	0	0	0	0	0	0	0	0	0	0	0	0	0	0	134	117	227	924	1554	78	72	175	662	1547
Zbtb9	NM_001005916	chr17	+	27108123	27111123	chr17:27075984-27077040	33627	1	0	0	0	455	512	3	3	0	0	0	0	0	0	0	0	0	0	0	0	0	0	0	0	0	0	0	0	0	0	0	0	151	117	330	1407	1615	202	138	308	1473	1553
Slc25a42	NM_001007570	chr8	-	72735180	72738180	chr8:72736123-72737135	260	0	0	0	0	190	168	114	100	0	0	0	0	0	0	0	0	0	0	0	0	0	0	0	0	0	0	0	0	0	0	0	0	173	152	237	825	827	119	85	180	675	811
2810408M09Rik	NM_001007581	chr2	-	165317814	165320814	chr2:165354319-165355501	35980	1	0	0	0	314	217	33	29	0	0	0	0	0	0	0	0	0	0	0	0	0	0	0	0	0	0	0	0	0	0	0	0	98	158	253	862	833	155	138	260	888	955
Rtp2	NM_001008230	chr16	-	23929880	23932880	chr16:24282032-24283049	351577	1	0	0	0	0	0	0	0	0	0	0	0	0	0	0	0	0	0	0	0	0	0	0	0	0	0	0	0	0	0	0	0	71	48	71	60	49	35	61	75	58	59
Asap3	NM_001008232	chr4	+	135760279	135763279	chr4:135734381-135735131	27523	1	0	0	0	766	660	339	236	0	0	0	0	0	0	0	0	0	0	0	0	0	0	0	0	0	0	0	0	0	0	0	0	135	133	283	854	762	99	98	197	701	774
Aox2	NM_001008419	chr1	+	58333169	58336169	chr1:58641840-58642926	307246	1	0	0	0	52	53	52	52	0	0	0	0	0	0	0	0	0	0	0	0	0	0	0	0	0	0	0	0	0	0	0	0	61	73	111	120	56	30	70	75	100	72
Cdsn	NM_001008424	chr17	+	35687072	35690072	chr17:35653341-35654382	35282	1	0	0	0	220	229	18	17	0	0	0	0	0	0	0	0	0	0	0	0	0	0	0	0	0	0	0	0	0	0	0	0	102	247	304	337	86	72	175	275	266	69
Zfp760	NM_001008501	chr17	+	21842707	21845707	chr17:21843936-21845237	92	1	0	0	0	992	999	372	378	0	0	0	0	0	0	0	0	0	0	0	0	0	0	0	0	0	0	0	0	0	0	0	0	222	164	270	823	773	257	114	247	695	761
Zfyve26	NM_001008550	chr12	-	80396269	80399269	chr12:80269157-80270104	127810	1	0	0	0	2483	2320	901	707	0	0	0	0	0	0	0	0	0	0	0	0	0	0	0	0	0	0	0	0	0	0	0	0	142	112	199	734	1356	125	86	165	615	1450
4921501E09Rik	NM_001009544	chr17	-	33204003	33207003	chr17:33391427-33392653	187109	1	0	0	0	0	0	0	0	0	0	0	0	0	0	0	0	0	0	0	0	0	0	0	0	0	0	0	0	0	0	0	0	25	53	48	36	57	14	55	49	43	63
Unc13d	NM_001009573	chr11	-	115938275	115941275	chr11:115794535-115795465	144363	1	0	1	1	50	108	31	77	0	0	0	0	0	0	0	0	0	0	0	0	0	0	0	0	0	0	0	0	0	0	0	0	85	106	161	203	69	65	126	210	205	83
Armcx5	NM_001009575	chrX	+	132275230	132278230	chrX:132276666-132277730	57	0	0	0	0	382	396	327	337	0	0	0	0	0	0	0	0	0	0	0	0	0	0	0	0	0	0	0	0	0	0	0	0	163	104	133	533	882	104	107	159	566	845
Mdc1	NM_001010833	chr17	+	35976442	35979442	chr17:36007125-36008328	29368	1	0	0	0	2893	2902	235	188	0	0	0	0	0	0	0	0	0	0	0	0	0	0	0	0	0	0	0	0	0	0	0	0	124	155	264	610	750	104	139	274	484	674
Rnase13	NM_001011687	chr14	-	52541448	52544448	chr14:52502802-52503764	39164	1	0	0	0	0	0	0	0	0	0	0	0	0	0	0	0	0	0	0	0	0	0	0	0	0	0	0	0	0	0	0	0	113	75	95	112	71	34	89	115	134	83
Olfr225	NM_001011740	chr11	+	59424467	59427467	chr11:59347604-59348581	78373	1	0	0	0	0	0	0	0	0	0	0	0	0	0	0	0	0	0	0	0	0	0	0	0	0	0	0	0	0	0	0	0	124	72	121	170	59	25	91	139	156	50
Olfr222	NM_001011789	chr11	-	59384240	59387240	chr11:59347604-59348581	37146	1	0	0	0	0	0	0	0	0	0	0	0	0	0	0	0	0	0	0	0	0	0	0	0	0	0	0	0	0	0	0	0	66	70	63	89	58	22	50	75	91	79
Olfr524	NM_001011814	chr7	-	147387667	147390667	chr7:147266133-147267182	122106	1	0	0	0	0	0	0	0	0	0	0	0	0	0	0	0	0	0	0	0	0	0	0	0	0	0	0	0	0	0	0	0	48	69	51	58	58	29	60	75	65	63
Rnase12	NM_001011875	chr14	-	51675917	51678917	chr14:51550508-51551347	125702	1	0	0	0	0	0	0	0	0	0	0	0	0	0	0	0	0	0	0	0	0	0	0	0	0	0	0	0	0	0	0	0	24	65	68	60	47	24	62	60	46	69
Rnase11	NM_001011877	chr14	-	51668838	51671838	chr14:51550508-51551347	118623	1	0	0	0	0	0	0	0	0	0	0	0	0	0	0	0	0	0	0	0	0	0	0	0	0	0	0	0	0	0	0	0	79	80	70	76	65	30	62	73	54	64
Sctr	NM_001012322	chr1	+	121901556	121904556	chr1:121733873-121734638	169322	1	0	0	0	7	5	6	5	0	0	0	0	0	0	0	0	0	0	0	0	0	0	0	0	0	0	0	0	0	0	0	0	60	55	64	158	86	27	54	84	133	76
Ecm2	NM_001012324	chr13	+	49598178	49601178	chr13:49641277-49642238	41568	1	0	0	0	841	876	841	876	0	0	0	0	0	0	0	0	0	0	0	0	0	0	0	0	0	0	0	0	0	0	0	0	79	146	171	165	85	26	66	73	121	76
Zbtb18	NM_001012330	chr1	+	179372791	179375791	chr1:179633132-179634245	258912	1	0	0	0	726	678	28	15	0	0	0	0	0	0	0	0	0	0	0	0	0	0	0	0	0	0	0	0	0	0	0	0	61	68	82	181	99	35	76	95	191	117
Bpifb1	NM_001012392	chr2	+	154014553	154017553	chr2:154011139-154012133	4900	0	0	0	0	2	2	2	2	0	0	0	0	0	0	0	0	0	0	0	0	0	0	0	0	0	0	0	0	0	0	0	0	43	71	63	81	64	11	63	79	67	49
AU022252	NM_001012400	chr4	-	118904329	118907329	chr4:118904855-118905763	36	1	0	0	0	410	348	82	54	0	0	0	0	0	0	0	0	0	0	0	0	0	0	0	0	0	0	0	0	0	0	0	0	148	124	250	1152	1963	136	92	204	1296	1953
Hspb6	NM_001012401	chr7	+	31336320	31339320	chr7:31337616-31338666	96	0	0	0	0	236	222	12	10	0	0	0	0	0	0	0	0	0	0	0	0	0	0	0	0	0	0	0	0	0	0	0	0	135	289	403	1044	603	152	210	350	809	634
Cxcl12	NM_001012477	chr6	+	117116552	117119552	chr6:116856366-116857268	261848	1	0	0	0	26325	23132	1861	877	0	0	0	0	0	0	0	0	0	0	0	0	0	0	0	0	0	0	0	0	0	0	0	0	326	390	687	2697	3612	227	112	295	1350	3656
Aym1	NM_001012726	chr5	+	113784313	113787313	chr5:113579959-113580930	205910	1	0	0	0	0	0	0	0	0	0	0	0	0	0	0	0	0	0	0	0	0	0	0	0	0	0	0	0	0	0	0	0	46	49	49	100	55	14	47	57	98	47
Adcy5	NM_001012765	chr16	+	35153721	35156721	chr16:35109648-35111303	45453	1	0	1	1	88	159	72	133	0	0	0	0	0	0	0	0	0	0	0	0	0	0	0	0	0	0	0	0	0	0	0	0	35	39	50	133	72	16	45	52	132	86
Ear12	NM_001012766	chr14	+	44678551	44681551	chr14:44688719-44689923	8749	0	0	0	0	0	0	0	0	0	0	0	0	0	0	0	0	0	0	0	0	0	0	0	0	0	0	0	0	0	0	0	0	59	62	76	76	57	26	66	64	79	75
Npcd	NM_001013360	chr15	-	79663763	79666763	chr15:79571211-79572388	92929	1	0	0	0	7563	7042	6138	5748	0	0	0	0	0	0	0	0	0	0	0	0	0	0	0	0	0	0	0	0	0	0	0	0	119	209	428	1371	1365	170	121	232	963	1415
Dtx3l	NM_001013371	chr16	-	35938113	35941113	chr16:35318972-35320274	619497	1	0	0	0	1520	1344	70	45	0	0	0	0	0	0	0	0	0	0	0	0	0	0	0	0	0	0	0	0	0	0	0	0	242	257	328	1354	2026	174	173	302	1160	2090
Nrp	NM_001013372	chr12	-	88783967	88786967	chr12:88782902-88783809	1490	0	0	0	0	118	116	93	98	0	0	0	0	0	0	0	0	0	0	0	0	0	0	0	0	0	0	0	0	0	0	0	0	289	294	397	1706	3176	343	366	407	1869	3008
Arhgef39	NM_001013377	chr4	-	43511532	43514532	chr4:43505770-43506564	6373	1	0	0	0	238	282	59	76	0	0	0	0	0	0	0	0	0	0	0	0	0	0	0	0	0	0	0	0	0	0	0	0	168	126	227	573	484	69	103	165	384	442
Inip	NM_001013577	chr4	-	59795727	59798727	chr4:59768914-59770045	27303	1	0	0	0	1015	768	346	231	0	0	0	0	0	0	0	0	0	0	0	0	0	0	0	0	0	0	0	0	0	0	0	0	219	138	247	1114	2018	153	134	242	1181	2057
Ercc6l2	NM_001013608	chr13	+	63914627	63917627	chr13:63665662-63666622	250378	1	0	0	0	2626	2384	1293	1085	0	0	0	0	0	0	0	0	0	0	0	0	0	0	0	0	0	0	0	0	0	0	0	0	118	218	345	926	846	117	199	283	878	763
Gas2l2	NM_001013759	chr11	-	83242023	83245023	chr11:83115614-83116733	126803	1	0	0	0	1	4	1	4	0	0	0	0	0	0	0	0	0	0	0	0	0	0	0	0	0	0	0	0	0	0	0	0	53	50	83	86	67	44	68	87	124	59
Gm4952	NM_001013762	chr19	+	12672505	12675505	chr19:12547369-12548723	126441	1	0	0	0	12	16	11	15	0	0	0	0	0	0	0	0	0	0	0	0	0	0	0	0	0	0	0	0	0	0	0	0	88	53	65	68	42	8	66	60	78	78
Capn11	NM_001013767	chr17	-	45795258	45798258	chr17:45709131-45710644	86485	1	0	0	0	55	75	54	73	0	0	0	0	0	0	0	0	0	0	0	0	0	0	0	0	0	0	0	0	0	0	0	0	59	57	85	126	48	35	82	74	115	51
Zscan26	NM_001013786	chr13	-	21544596	21547596	chr13:21499911-21501181	45017	1	0	0	0	2190	2093	546	444	0	0	0	0	0	0	0	0	0	0	0	0	0	0	0	0	0	0	0	0	0	0	0	0	127	182	255	931	1330	197	188	271	888	1288
Fam169b	NM_001013811	chr7	+	75416724	75419724	chr7:75297756-75298882	120340	1	0	0	0	377	350	281	232	0	0	0	0	0	0	0	0	0	0	0	0	0	0	0	0	0	0	0	0	0	0	0	0	57	115	186	87	41	35	72	80	47	44
Amt	NM_001013814	chr9	+	108197252	108200252	chr9:108420015-108421062	221241	1	0	0	0	113	85	43	35	0	0	0	0	0	0	0	0	0	0	0	0	0	0	0	0	0	0	0	0	0	0	0	0	60	76	101	165	57	49	64	96	129	61
Krtap4-16	NM_001013823	chr11	-	99711919	99714919	chr11:99673266-99673559	39457	1	0	0	0	0	0	0	0	0	0	0	0	0	0	0	0	0	0	0	0	0	0	0	0	0	0	0	0	0	0	0	0	67	51	58	49	57	21	52	60	46	63
Shf	NM_001013829	chr2	-	122193654	122196654	chr2:122454616-122455582	260322	1	0	0	0	300	346	196	242	0	0	0	0	0	0	0	0	0	0	0	0	0	0	0	0	0	0	0	0	0	0	0	0	56	80	201	741	772	65	95	184	716	781
4930404N11Rik	NM_001014836	chr10	-	80827565	80830565	chr10:80782627-80784172	45010	1	0	0	0	306	255	203	178	0	0	0	0	0	0	0	0	0	0	0	0	0	0	0	0	0	0	0	0	0	0	0	0	66	86	173	271	65	34	90	126	210	79
Zmynd12	NM_001014900	chr4	+	119093288	119096288	chr4:118904855-118905763	189921	1	0	0	0	54	29	53	27	0	0	0	0	0	0	0	0	0	0	0	0	0	0	0	0	0	0	0	0	0	0	0	0	138	249	379	1026	1172	143	201	295	891	1103
Snx13	NM_001014973	chr12	+	35729860	35732860	chr12:35732183-35733169	728	0	0	0	0	5569	4575	3448	2482	0	0	0	0	0	0	0	0	0	0	0	0	0	0	0	0	0	0	0	0	0	0	0	0	216	252	466	1586	1917	213	235	403	1481	1930
Espl1	NM_001014976	chr15	+	102124723	102127723	chr15:102235557-102237069	109438	1	0	1	0	1609	1768	387	467	0	0	0	0	0	0	0	0	0	0	0	0	0	0	0	0	0	0	0	0	0	0	0	0	122	118	122	566	959	71	101	163	539	950
Zfyve28	NM_001015039	chr5	-	34629973	34632973	chr5:34548141-34549278	82262	1	0	0	0	191	173	157	135	0	0	0	0	0	0	0	0	0	0	0	0	0	0	0	0	0	0	0	0	0	0	0	0	71	58	80	348	229	21	64	65	312	228
E130308A19Rik	NM_001015681	chr4	+	59637082	59640082	chr4:59664754-59665932	26253	1	0	0	0	6392	5995	5196	4760	0	0	0	0	0	0	0	0	0	0	0	0	0	0	0	0	0	0	0	0	0	0	0	0	71	101	172	630	840	67	85	129	474	879
Tyw1	NM_001015876	chr5	+	130730906	130733906	chr5:130648008-130648843	84590	1	0	0	0	1182	1123	606	545	0	0	0	0	0	0	0	0	0	0	0	0	0	0	0	0	0	0	0	0	0	0	0	0	198	85	172	764	845	87	86	192	657	907
C2cd3	NM_001017985	chr7	+	107518742	107521742	chr7:107519988-107521876	208	0	0	0	0	2573	2409	1073	938	0	0	0	0	0	0	0	0	0	0	0	0	0	0	0	0	0	0	0	0	0	0	0	0	169	146	269	1128	1467	213	119	304	1094	1609
Adamts15	NM_001024139	chr9	-	30729037	30732037	chr9:31019240-31019650	289423	1	0	0	0	28	26	5	4	0	0	0	0	0	0	0	0	0	0	0	0	0	0	0	0	0	0	0	0	0	0	0	0	69	51	80	232	238	13	46	71	197	274
Diras2	NM_001024474	chr13	-	52625205	52628205	chr13:53076890-53078083	451260	1	0	0	0	127	116	19	5	0	0	0	0	0	0	0	0	0	0	0	0	0	0	0	0	0	0	0	0	0	0	0	0	99	69	106	246	136	46	64	84	182	146
Cep170b	NM_001024602	chr12	+	113958384	113961384	chr12:114238664-114239677	278683	1	0	1	0	3502	3932	622	913	0	0	0	0	0	0	0	0	0	0	0	0	0	0	0	0	0	0	0	0	0	0	0	0	71	190	309	963	943	124	174	364	996	1071
Pdp2	NM_001024606	chr8	+	107113367	107116367	chr8:107812822-107813752	697725	1	0	0	0	337	373	6	11	0	0	0	0	0	0	0	0	0	0	0	0	0	0	0	0	0	0	0	0	0	0	0	0	98	161	165	602	908	88	110	169	484	827
Cpa2	NM_001024698	chr6	+	30489641	30492641	chr6:30497690-30498650	6413	0	0	0	0	76	28	61	20	0	0	0	0	0	0	0	0	0	0	0	0	0	0	0	0	0	0	0	0	0	0	0	0	80	92	168	61	53	25	72	89	81	51
C1ql4	NM_001024702	chr15	-	98917159	98920159	chr15:98860045-98861246	57497	1	0	1	1	3	22	3	19	0	0	0	0	0	0	0	0	0	0	0	0	0	0	0	0	0	0	0	0	0	0	0	0	28	54	98	185	71	30	71	89	163	58
Gm3696	NM_001024712	chr14	-	7936971	7939971	chr14:7937660-7938809	225	0	0	0	0	109	81	109	81	0	0	0	0	0	0	0	0	0	0	0	0	0	0	0	0	0	0	0	0	0	0	0	0	84	112	122	474	537	46	64	100	405	533
Gal3st3	NM_001024717	chr19	+	5296330	5299330	chr19:5294899-5296088	2780	0	0	0	0	10	12	2	3	0	0	0	0	0	0	0	0	0	0	0	0	0	0	0	0	0	0	0	0	0	0	0	0	99	82	98	202	87	36	65	107	198	84
Ankrd34a	NM_001024851	chr3	+	96398558	96401558	chr3:96404457-96406127	4979	1	0	0	0	46	36	3	5	0	0	0	0	0	0	0	0	0	0	0	0	0	0	0	0	0	0	0	0	0	0	0	0	116	202	318	1163	802	127	133	306	978	798
Ddx49	NM_001024922	chr8	-	72825351	72828351	chr8:72757451-72758579	67985	1	0	0	0	1147	1152	503	496	0	0	0	0	0	0	0	0	0	0	0	0	0	0	0	0	0	0	0	0	0	0	0	0	288	264	385	1725	2973	294	265	444	1776	2926
Cyb5d2	NM_001024926	chr11	-	72608341	72611341	chr11:72606037-72606921	2821	0	0	0	0	302	306	132	114	0	0	0	0	0	0	0	0	0	0	0	0	0	0	0	0	0	0	0	0	0	0	0	0	147	327	489	1592	2294	172	327	457	1387	2199
Zfp563	NM_001024950	chr17	+	33224311	33227311	chr17:33391427-33392653	165801	1	0	0	0	595	478	195	100	0	0	0	0	0	0	0	0	0	0	0	0	0	0	0	0	0	0	0	0	0	0	0	0	114	202	249	490	495	90	155	186	387	518
Rc3h1	NM_001024952	chr1	+	162834541	162837541	chr1:162836009-162836976	25	0	0	0	0	5322	5471	1361	1232	1	0	1	1	0	0	0	0	0	0	0	0	0	0	0	0	0	0	0	0	0	0	0	0	162	144	226	978	1310	149	199	291	1080	1472
Pbx4	NM_001024954	chr8	+	72354602	72357602	chr8:72239847-72241561	116148	1	0	0	0	259	212	227	181	0	0	0	0	0	0	0	0	0	0	0	0	0	0	0	0	0	0	0	0	0	0	0	0	85	104	175	426	471	61	82	144	376	452
Arl14ep	NM_001025102	chr2	-	106813554	106816554	chr2:106351121-106352119	462977	1	0	0	0	2482	2199	689	520	0	0	0	0	0	0	0	0	0	0	0	0	0	0	0	0	0	0	0	0	0	0	0	0	140	236	328	798	1356	78	187	263	751	1234
Efcab4a	NM_001025103	chr7	+	148644992	148647992	chr7:148642279-148643152	4098	0	0	0	0	41	60	25	34	0	0	0	0	0	0	0	0	0	0	0	0	0	0	0	0	0	0	0	0	0	0	0	0	54	83	98	224	70	23	67	119	182	70
LOC547349	NM_001025208	chr17	+	35400723	35403723	chr17:35378899-35379699	23478	1	0	0	0	2643	2572	2409	2341	0	0	0	0	0	0	0	0	0	0	0	0	0	0	0	0	0	0	0	0	0	0	0	0	82	80	71	136	68	41	76	72	120	81
Trp53i11	NM_001025246	chr2	+	93025740	93028740	chr2:93117124-93118342	90051	1	0	0	0	168	148	31	21	0	0	0	0	0	0	0	0	0	0	0	0	0	0	0	0	0	0	0	0	0	0	0	0	110	63	103	425	627	52	44	95	473	611
Miip	NM_001025365	chr4	-	147241828	147244828	chr4:147188384-147189392	53859	1	0	0	0	450	396	177	134	0	0	0	0	0	0	0	0	0	0	0	0	0	0	0	0	0	0	0	0	0	0	0	0	218	115	266	1136	2036	156	86	237	983	2031
Sema3g	NM_001025379	chr14	+	32029058	32032058	chr14:32030638-32031498	1	0	0	0	0	55	58	4	5	0	0	0	0	0	0	0	0	0	0	0	0	0	0	0	0	0	0	0	0	0	0	0	0	87	108	196	339	71	58	94	147	218	56
Gpr17	NM_001025381	chr18	-	32108290	32111290	chr18:32161569-32161926	52398	1	0	0	0	130	51	115	43	0	0	0	0	0	0	0	0	0	0	0	0	0	0	0	0	0	0	0	0	0	0	0	0	44	67	104	90	70	32	74	81	108	40
Tas2r137	NM_001025385	chr6	+	40439236	40442236	chr6:40499462-40504279	61717	1	0	0	0	4	8	0	0	0	0	0	0	0	0	0	0	0	0	0	0	0	0	0	0	0	0	0	0	0	0	0	0	72	52	73	54	65	30	70	69	43	51
Btbd3	NM_001025431	chr2	+	138080319	138083319	chr2:136828938-136829435	1253137	1	0	0	0	1098	912	425	199	0	0	0	0	0	0	0	0	0	0	0	0	0	0	0	0	0	0	0	0	0	0	0	0	99	108	181	578	976	55	59	102	369	894
Aptx	NM_001025444	chr4	-	40649227	40652227	chr4:40792309-40793300	142535	1	0	0	0	635	656	301	286	0	0	0	0	0	0	0	0	0	0	0	0	0	0	0	0	0	0	0	0	0	0	0	0	233	288	387	935	1098	216	273	403	936	1044
Bpifb9b	NM_001025574	chr2	+	154130979	154133979	chr2:154189168-154189561	56487	1	0	0	0	24	31	22	27	0	0	0	0	0	0	0	0	0	0	0	0	0	0	0	0	0	0	0	0	0	0	0	0	39	65	61	34	63	16	59	59	58	59
Maf	NM_001025577	chr8	-	118229794	118232794	chr8:117857448-117858592	372857	1	0	0	0	507	448	0	0	0	0	0	0	0	0	0	0	0	0	0	0	0	0	0	0	0	0	0	0	0	0	0	0	99	168	351	1468	1710	100	71	184	975	1883
Tmem171	NM_001025606	chr13	-	99463786	99466786	chr13:99355596-99356772	108585	1	0	0	0	2	2	2	2	0	0	0	0	0	0	0	0	0	0	0	0	0	0	0	0	0	0	0	0	0	0	0	0	68	67	97	79	46	18	57	84	92	59
Szrd1	NM_001025608	chr4	-	140694711	140697711	chr4:141128978-141130334	433719	1	0	0	0	3264	3207	739	758	0	0	0	0	0	0	0	0	0	0	0	0	0	0	0	0	0	0	0	0	0	0	0	0	199	140	296	1193	1551	212	172	324	1333	1606
Snx22	NM_001025612	chr9	-	65916538	65919538	chr9:65907285-65908254	9874	1	0	0	0	5573	5278	116	108	0	0	0	0	0	0	0	0	0	0	0	0	0	0	0	0	0	0	0	0	0	0	0	0	74	61	97	319	218	26	84	85	251	246
Otud7b	NM_001025614	chr3	+	95906449	95909449	chr3:95788754-95789801	119088	1	0	0	0	5945	5796	3224	3126	0	0	0	0	0	0	0	0	0	0	0	0	0	0	0	0	0	0	0	0	0	0	0	0	167	206	329	1242	1561	243	237	319	1358	1579
Entpd5	NM_001026214	chr12	-	85748979	85751979	chr12:85791516-85792936	42099	1	0	0	0	914	847	168	115	0	0	0	0	0	0	0	0	0	0	0	0	0	0	0	0	0	0	0	0	0	0	0	0	86	105	125	490	585	70	87	126	495	574
Urb2	NM_001029876	chr8	+	126545372	126548372	chr8:126814513-126815643	267642	1	0	1	1	1461	1684	293	456	0	0	0	0	0	0	0	0	0	0	0	0	0	0	0	0	0	0	0	0	0	0	0	0	73	56	74	131	67	28	74	109	139	58
Mex3a	NM_001029890	chr3	+	88334316	88337316	chr3:88296290-88297531	39327	1	0	0	0	2191	2185	0	0	0	0	0	0	0	0	0	0	0	0	0	0	0	0	0	0	0	0	0	0	0	0	0	0	219	283	412	1983	2460	215	196	290	1544	2607
Trim38	NM_001029935	chr13	+	23872409	23875409	chr13:23852722-23854506	20937	1	0	0	0	4	3	2	1	0	0	0	0	0	0	0	0	0	0	0	0	0	0	0	0	0	0	0	0	0	0	0	0	57	39	72	52	44	25	75	76	64	52
Rilp	NM_001029938	chr11	+	75321595	75324595	chr11:75273555-75275424	48805	1	0	0	0	36	46	11	15	0	0	0	0	0	0	0	0	0	0	0	0	0	0	0	0	0	0	0	0	0	0	0	0	99	140	268	457	148	68	98	212	362	139
Safb2	NM_001029979	chr17	-	56723006	56726006	chr17:56748703-56750047	25329	1	0	1	1	1990	2543	1376	1873	1	0	1	0	0	0	0	0	0	0	0	0	0	0	0	0	0	0	0	0	0	0	0	0	218	250	431	1886	2588	262	385	467	1931	2503
Mettl17	NM_001029990	chr14	+	52502516	52505516	chr14:52502802-52503764	1232	0	0	0	0	366	231	195	85	0	0	0	0	0	0	0	0	0	0	0	0	0	0	0	0	0	0	0	0	0	0	0	0	131	95	188	777	1463	121	69	141	645	1311
Mcat	NM_001030014	chr15	-	83385141	83388141	chr15:83365717-83366662	20000	1	0	0	0	523	424	147	79	0	0	0	0	0	0	0	0	0	0	0	0	0	0	0	0	0	0	0	0	0	0	0	0	114	158	320	662	660	78	130	211	562	591
Prr7	NM_001030296	chr13	+	55563627	55566627	chr13:55545253-55546954	19685	1	0	1	1	233	403	209	377	0	0	0	0	0	0	0	0	0	0	0	0	0	0	0	0	0	0	0	0	0	0	0	0	66	116	205	500	307	65	104	167	356	223
Pmp2	NM_001030305	chr3	-	10182885	10185885	chr3:10143828-10144691	39739	1	0	0	0	2	1	0	0	0	0	0	0	0	0	0	0	0	0	0	0	0	0	0	0	0	0	0	0	0	0	0	0	53	80	99	51	42	10	72	72	55	38
Gm166	NM_001033040	chr7	-	134731109	134734109	chr7:134716333-134717169	15367	1	0	0	0	189	193	36	38	1	0	1	1	0	0	0	0	0	0	0	0	0	0	0	0	0	0	0	0	0	0	0	0	138	122	247	1058	1448	161	164	327	1045	1400
Lrrc14b	NM_001033042	chr13	-	74500448	74503448	chr13:74488534-74489179	12746	1	0	0	0	388	369	221	208	0	0	0	0	0	0	0	0	0	0	0	0	0	0	0	0	0	0	0	0	0	0	0	0	70	83	114	89	71	25	73	105	97	52
Bbs1	NM_001033128	chr19	-	4905627	4908627	chr19:4927307-4928748	21167	1	0	0	0	500	464	131	117	0	0	0	0	0	0	0	0	0	0	0	0	0	0	0	0	0	0	0	0	0	0	0	0	57	84	114	333	471	74	72	109	398	464
Ecscr	NM_001033141	chr18	-	35880145	35883145	chr18:35826389-35827684	54015	1	0	0	0	25	20	9	6	0	0	0	0	0	0	0	0	0	0	0	0	0	0	0	0	0	0	0	0	0	0	0	0	59	96	132	137	33	29	61	102	97	39
1190002N15Rik	NM_001033145	chr9	-	94437500	94440500	chr9:94438539-94439618	666	0	0	0	0	1341	1316	223	202	0	0	0	0	0	0	0	0	0	0	0	0	0	0	0	0	0	0	0	0	0	0	0	0	114	145	277	1071	1474	124	66	209	871	1395
Tradd	NM_001033161	chr8	-	107787494	107790494	chr8:107812822-107813752	24598	1	0	0	0	300	273	61	49	0	0	0	0	0	0	0	0	0	0	0	0	0	0	0	0	0	0	0	0	0	0	0	0	164	117	218	826	979	99	114	217	734	938
Shcbp1l	NM_001033162	chr1	+	155270338	155273338	chr1:155038505-155039568	233246	1	0	1	1	281	383	249	341	0	0	0	0	0	0	0	0	0	0	0	0	0	0	0	0	0	0	0	0	0	0	0	0	52	101	120	239	199	13	79	100	253	223
Slc22a23	NM_001033167	chr13	-	34436051	34439051	chr13:34787934-34789104	351942	1	0	0	0	247	227	177	157	0	0	0	0	0	0	0	0	0	0	0	0	0	0	0	0	0	0	0	0	0	0	0	0	56	38	86	324	256	22	41	63	299	230
1700066B19Rik	NM_001033168	chr18	+	35884642	35887642	chr18:35826389-35827684	59512	1	0	0	0	1	1	0	1	0	0	0	0	0	0	0	0	0	0	0	0	0	0	0	0	0	0	0	0	0	0	0	0	61	54	97	100	53	23	80	100	70	54
Fam83e	NM_001033170	chr7	+	52974589	52977589	chr7:52973081-52974045	3232	1	0	1	1	38	99	18	58	0	0	0	0	0	0	0	0	0	0	0	0	0	0	0	0	0	0	0	0	0	0	0	0	62	60	109	193	72	39	59	119	187	68
Osbp	NM_001033174	chr19	+	12038333	12041333	chr19:11685462-11686725	354282	1	0	1	1	3619	3805	1202	1421	0	0	0	0	0	0	0	0	0	0	0	0	0	0	0	0	0	0	0	0	0	0	0	0	150	132	212	795	1349	124	126	273	817	1539
Cln6	NM_001033175	chr9	+	62684593	62687593	chr9:62572653-62573718	113372	1	0	0	0	855	756	796	710	0	0	0	0	0	0	0	0	0	0	0	0	0	0	0	0	0	0	0	0	0	0	0	0	169	140	224	721	597	150	118	206	634	562
1700039E15Rik	NM_001033176	chr7	+	52536242	52539242	chr7:52650422-52651833	113056	1	0	0	0	0	2	0	2	0	0	0	0	0	0	0	0	0	0	0	0	0	0	0	0	0	0	0	0	0	0	0	0	51	60	60	73	42	18	49	67	95	48
C78339	NM_001033192	chr13	+	46762890	46765890	chr13:46666967-46668080	97285	1	0	0	0	531	559	155	142	0	0	0	0	0	0	0	0	0	0	0	0	0	0	0	0	0	0	0	0	0	0	0	0	93	170	221	539	682	100	140	184	405	686
Rpusd3	NM_001033204	chr6	-	113368334	113371334	chr6:113401330-113402404	32550	1	0	1	1	211	399	97	251	0	0	0	0	0	0	0	0	0	0	0	0	0	0	0	0	0	0	0	0	0	0	0	0	171	211	321	1167	810	120	122	276	1076	852
Nlrc5	NM_001033207	chr8	+	96994662	96997662	chr8:97015504-97016632	19335	1	0	0	0	1013	1051	483	546	0	0	0	0	0	0	0	0	0	0	0	0	0	0	0	0	0	0	0	0	0	0	0	0	73	72	94	67	47	27	92	97	83	38
Ttc7b	NM_001033213	chr12	-	101758032	101761032	chr12:101963067-101964100	204400	1	0	0	0	6319	5890	5598	5097	0	0	0	0	0	0	0	0	0	0	0	0	0	0	0	0	0	0	0	0	0	0	0	0	96	131	256	661	679	72	69	113	533	650
Cblb	NM_001033238	chr16	+	52029661	52032661	chr16:52031097-52031823	18	0	0	0	0	5850	5536	4786	4386	0	0	0	0	0	0	0	0	0	0	0	0	0	0	0	0	0	0	0	0	0	0	0	0	188	202	404	1289	1770	200	170	320	1036	1904
Cln5	NM_001033242	chr14	+	103467432	103470432	chr14:102145545-102146661	1323415	1	0	0	0	1440	1465	106	124	0	0	0	0	0	0	0	0	0	0	0	0	0	0	0	0	0	0	0	0	0	0	0	0	148	192	295	814	802	131	123	261	638	785
Ccdc114	NM_001033243	chr7	+	53181767	53184767	chr7:53069554-53070271	114023	1	0	0	0	95	96	91	94	0	0	0	0	0	0	0	0	0	0	0	0	0	0	0	0	0	0	0	0	0	0	0	0	49	47	41	48	54	7	58	56	46	39
Zfp583	NM_001033249	chr7	-	6281036	6284036	chr7:6282572-6283343	869	0	0	0	0	203	179	85	78	0	0	0	0	0	0	0	0	0	0	0	0	0	0	0	0	0	0	0	0	0	0	0	0	135	199	313	875	775	93	171	293	841	807
Lemd1	NM_001033250	chr1	+	134086012	134089012	chr1:134184275-134185186	96622	1	0	0	0	42	51	39	45	0	0	0	0	0	0	0	0	0	0	0	0	0	0	0	0	0	0	0	0	0	0	0	0	57	55	99	192	126	29	62	73	214	128
Pak6	NM_001033254	chr2	+	118487312	118490312	chr2:118213867-118214762	275157	1	0	0	0	181	157	94	72	0	0	0	0	0	0	0	0	0	0	0	0	0	0	0	0	0	0	0	0	0	0	0	0	115	137	201	328	191	50	110	154	277	181
Spata5l1	NM_001033256	chr2	+	122454360	122457360	chr2:122454616-122455582	1382	0	0	0	0	50	40	0	0	0	0	0	0	0	0	0	0	0	0	0	0	0	0	0	0	0	0	0	0	0	0	0	0	95	125	276	799	1108	101	141	203	721	1073
March9	NM_001033262	chr10	-	126496240	126499240	chr10:126520212-126521365	23592	1	0	0	0	114	103	7	7	0	0	0	0	0	0	0	0	0	0	0	0	0	0	0	0	0	0	0	0	0	0	0	0	58	43	84	239	150	24	41	74	165	180
Agap2	NM_001033263	chr10	+	126513962	126516962	chr10:126520212-126521365	4870	1	0	0	0	219	189	30	22	0	0	0	0	0	0	0	0	0	0	0	0	0	0	0	0	0	0	0	0	0	0	0	0	41	53	93	379	194	30	40	83	281	209
Tmem55b	NM_001033271	chr14	-	51549524	51552524	chr14:51550508-51551347	689	0	0	0	0	2215	2234	283	312	0	0	0	0	0	0	0	0	0	0	0	0	0	0	0	0	0	0	0	0	0	0	0	0	146	208	416	1176	1274	176	214	391	1092	1300
5031439G07Rik	NM_001033273	chr15	-	84817401	84820401	chr15:84872473-84873878	54745	1	0	1	0	2760	3012	633	911	0	0	0	0	0	0	0	0	0	0	0	0	0	0	0	0	0	0	0	0	0	0	0	0	121	125	313	1117	1119	136	156	322	1104	1247
Kmt2d	NM_001033276	chr15	-	98700636	98703636	chr15:98860045-98861246	159024	1	0	1	0	7271	7842	960	982	0	0	0	0	0	0	0	0	0	0	0	0	0	0	0	0	0	0	0	0	0	0	0	0	316	220	479	2239	2909	442	246	494	2259	3117
Cdc42bpa	NM_001033285	chr1	+	181889219	181892219	chr1:181898652-181900829	8844	1	0	0	0	14459	13291	8935	7835	0	0	0	0	0	0	0	0	0	0	0	0	0	0	0	0	0	0	0	0	0	0	0	0	208	111	248	1132	1849	212	80	155	911	1859
Espnl	NM_001033292	chr1	+	93216651	93219651	chr1:92954017-92955110	264090	1	0	1	0	12	53	9	46	0	0	0	0	0	0	0	0	0	0	0	0	0	0	0	0	0	0	0	0	0	0	0	0	39	68	88	127	64	42	91	95	109	66
Sel1l2	NM_001033296	chr2	-	140214446	140217446	chr2:140205466-140206462	9426	0	0	0	0	89	89	88	88	0	0	0	0	0	0	0	0	0	0	0	0	0	0	0	0	0	0	0	0	0	0	0	0	47	33	48	48	44	18	43	44	33	49
Gm561	NM_001033297	chr2	+	144417800	144420800	chr2:143990646-143991755	428589	1	0	0	0	73	59	4	3	0	0	0	0	0	0	0	0	0	0	0	0	0	0	0	0	0	0	0	0	0	0	0	0	107	85	103	497	549	85	69	88	397	590
Fhdc1	NM_001033301	chr3	-	84283361	84286361	chr3:84330581-84331722	46711	1	0	0	0	1027	892	373	205	0	0	0	0	0	0	0	0	0	0	0	0	0	0	0	0	0	0	0	0	0	0	0	0	124	236	383	1526	2053	175	147	304	1462	2057
Gm129	NM_001033302	chr3	-	95685151	95688151	chr3:95788754-95789801	103208	1	0	0	0	72	78	25	28	0	0	0	0	0	0	0	0	0	0	0	0	0	0	0	0	0	0	0	0	0	0	0	0	105	97	154	598	728	102	129	205	588	811
Fbxl18	NM_001033312	chr5	-	143655917	143658917	chr5:143659553-143660607	3102	1	0	0	0	592	485	273	165	0	0	0	0	0	0	0	0	0	0	0	0	0	0	0	0	0	0	0	0	0	0	0	0	164	258	424	1494	1927	206	209	340	1273	1756
Hipk4	NM_001033315	chr7	+	28306279	28309279	chr7:28275453-28276583	32265	1	0	0	0	203	192	141	130	0	0	0	0	0	0	0	0	0	0	0	0	0	0	0	0	0	0	0	0	0	0	0	0	46	83	92	84	39	14	70	90	85	75
Cnga4	NM_001033317	chr7	+	112551081	112554081	chr7:112548206-112549273	4393	1	0	0	0	2	1	0	0	0	0	0	0	0	0	0	0	0	0	0	0	0	0	0	0	0	0	0	0	0	0	0	0	61	59	48	71	60	18	72	95	83	62
Rltpr	NM_001033320	chr8	+	108212805	108215805	chr8:108089376-108090715	124810	1	0	1	1	65	103	29	62	0	0	0	0	0	0	0	0	0	0	0	0	0	0	0	0	0	0	0	0	0	0	0	0	51	65	67	67	63	25	75	79	87	64
Syndig1l	NM_001033334	chr12	-	86038757	86041757	chr12:86113567-86114726	74376	1	0	0	0	1	1	1	1	0	0	0	0	0	0	0	0	0	0	0	0	0	0	0	0	0	0	0	0	0	0	0	0	77	38	17	25	51	6	27	31	18	47
Gm614	NM_001033362	chrX	-	98458331	98461331	chrX:98527882-98528741	69070	1	0	0	0	2	2	2	1	0	0	0	0	0	0	0	0	0	0	0	0	0	0	0	0	0	0	0	0	0	0	0	0	64	59	59	32	47	13	60	53	64	48
Cdhr2	NM_001033364	chr13	+	54800823	54803823	chr13:54326444-54328009	475420	1	0	0	0	4	6	4	6	0	0	0	0	0	0	0	0	0	0	0	0	0	0	0	0	0	0	0	0	0	0	0	0	66	68	78	107	41	31	49	89	120	59
Nlrc4	NM_001033367	chr17	-	74857448	74860448	chr17:74926966-74928290	69142	1	0	0	0	360	380	358	377	0	0	0	0	0	0	0	0	0	0	0	0	0	0	0	0	0	0	0	0	0	0	0	0	47	46	41	55	48	17	69	66	46	55
A230046K03Rik	NM_001033375	chr10	+	83004685	83007685	chr10:82615061-82616234	391059	1	0	0	0	5471	5567	2869	2949	0	0	0	0	0	0	0	0	0	0	0	0	0	0	0	0	0	0	0	0	0	0	0	0	94	146	204	600	889	166	159	203	703	846
Dcp1b	NM_001033379	chr6	+	119123270	119126270	chr6:119124905-119126210	395	1	0	0	0	874	789	739	646	0	0	0	0	0	0	0	0	0	0	0	0	0	0	0	0	0	0	0	0	0	0	0	0	57	156	198	604	914	96	131	191	527	908
Cacna2d4	NM_001033382	chr6	+	119184543	119187543	chr6:119124905-119126210	60876	1	0	1	1	26	45	21	30	0	0	0	0	0	0	0	0	0	0	0	0	0	0	0	0	0	0	0	0	0	0	0	0	73	65	91	74	49	11	72	89	102	76
Zfp865	NM_001033383	chr7	+	4969977	4972977	chr7:4866529-4867774	104909	1	0	0	0	1483	1551	1069	1128	0	0	0	0	0	0	0	0	0	0	0	0	0	0	0	0	0	0	0	0	0	0	0	0	231	286	445	1253	1241	243	333	430	1343	1165
Ipcef1	NM_001033391	chr10	+	3321355	3324355	chr10:3325900-3327359	3432	0	0	0	0	30	30	30	30	0	0	0	0	0	0	0	0	0	0	0	0	0	0	0	0	0	0	0	0	0	0	0	0	44	47	84	18	25	26	43	91	26	41
Krt26	NM_001033397	chr11	-	99198279	99201279	chr11:98907961-98909059	290754	1	0	0	0	1	0	1	0	0	0	0	0	0	0	0	0	0	0	0	0	0	0	0	0	0	0	0	0	0	0	0	0	52	45	40	34	28	9	60	57	58	50
Lgr6	NM_001033409	chr1	-	137000853	137003853	chr1:137244001-137245118	242746	1	0	0	0	15	9	13	8	0	0	0	0	0	0	0	0	0	0	0	0	0	0	0	0	0	0	0	0	0	0	0	0	75	36	48	99	59	38	41	54	91	62
Tmem211	NM_001033428	chr5	+	113653928	113656928	chr5:113579959-113580930	75525	1	0	0	0	1	2	1	2	0	0	0	0	0	0	0	0	0	0	0	0	0	0	0	0	0	0	0	0	0	0	0	0	89	159	189	333	80	63	117	165	304	63
Trim75	NM_001033429	chr8	-	67510543	67513543	chr8:67190048-67191162	320951	1	0	0	0	1	3	0	2	0	0	0	0	0	0	0	0	0	0	0	0	0	0	0	0	0	0	0	0	0	0	0	0	65	47	57	53	46	22	75	76	44	51
Kdm7a	NM_001033430	chr6	-	39155772	39158772	chr6:39154774-39155667	1330	0	0	0	0	1943	2083	790	730	0	0	0	0	0	0	0	0	0	0	0	0	0	0	0	0	0	0	0	0	0	0	0	0	117	139	232	836	1085	97	144	189	789	981
Tmem102	NM_001033433	chr11	-	69618126	69621126	chr11:69651078-69652535	32787	1	0	0	0	11	7	2	1	0	0	0	0	0	0	0	0	0	0	0	0	0	0	0	0	0	0	0	0	0	0	0	0	91	61	110	342	141	42	72	118	274	132
Garem	NM_001033445	chr18	-	21457640	21460640	chr18:21458447-21459577	312	0	0	0	0	5200	4731	4308	3825	0	0	0	0	0	0	0	0	0	0	0	0	0	0	0	0	0	0	0	0	0	0	0	0	87	76	195	645	778	85	49	133	529	809
Ap5b1	NM_001033448	chr19	+	5566073	5569073	chr19:5488136-5489906	78914	1	0	0	0	250	271	2	2	0	0	0	0	0	0	0	0	0	0	0	0	0	0	0	0	0	0	0	0	0	0	0	0	113	210	317	1015	721	200	247	421	1086	722
Nom1	NM_001033457	chr5	+	29759206	29762206	chr5:29760617-29761780	45	0	0	0	0	1405	1393	512	497	1	0	0	0	1	0	0	0	0	0	0	0	0	0	0	0	0	0	0	0	0	0	0	0	139	232	298	1030	1916	157	268	363	1180	1772
Foxr1	NM_001033469	chr9	-	44247951	44250951	chr9:44294764-44295462	46118	1	0	0	0	0	2	0	2	0	0	0	0	0	0	0	0	0	0	0	0	0	0	0	0	0	0	0	0	0	0	0	0	53	36	66	59	35	16	63	67	64	71
Rnf207	NM_001033489	chr4	-	151691734	151694734	chr4:151699428-151700217	7153	0	0	0	0	97	77	37	33	0	0	0	0	0	0	0	0	0	0	0	0	0	0	0	0	0	0	0	0	0	0	0	0	55	107	131	345	123	36	77	124	279	154
Gramd2	NM_001033498	chr9	+	59553570	59556570	chr9:59503280-59504728	51398	1	0	0	0	39	48	22	35	0	0	0	0	0	0	0	0	0	0	0	0	0	0	0	0	0	0	0	0	0	0	0	0	53	123	175	113	60	12	87	136	96	66
Kcnk6	NM_001033525	chr7	-	30016541	30019541	chr7:29965013-29966015	51933	1	0	0	0	164	150	17	11	0	0	0	0	0	0	0	0	0	0	0	0	0	0	0	0	0	0	0	0	0	0	0	0	58	72	125	236	198	37	90	97	235	169
Ccdc102a	NM_001033533	chr8	-	97440998	97443998	chr8:97523827-97524890	82328	1	0	0	0	1647	1608	670	637	0	0	0	0	0	0	0	0	0	0	0	0	0	0	0	0	0	0	0	0	0	0	0	0	242	260	441	1450	1343	256	238	459	1316	1479
Layn	NM_001033534	chr9	-	50884199	50887199	chr9:50774403-50775399	110272	1	0	0	0	533	529	234	222	0	0	0	0	0	0	0	0	0	0	0	0	0	0	0	0	0	0	0	0	0	0	0	0	153	128	285	944	1171	153	125	287	843	1181
Slc47a2	NM_001033542	chr11	-	61155362	61158362	chr11:60988069-60989360	167621	1	0	0	0	3	4	3	4	0	0	0	0	0	0	0	0	0	0	0	0	0	0	0	0	0	0	0	0	0	0	0	0	45	47	57	79	41	26	52	44	85	62
Il20rb	NM_001033543	chr9	-	100385892	100388892	chr9:101152522-101153855	766733	1	0	1	1	580	681	509	592	0	0	0	0	0	0	0	0	0	0	0	0	0	0	0	0	0	0	0	0	0	0	0	0	52	57	71	65	53	10	65	83	78	63
2310061I04Rik	NM_001033630	chr17	-	36033323	36036323	chr17:36040069-36041231	6114	0	0	0	0	148	133	62	51	0	0	0	0	0	0	0	0	0	0	0	0	0	0	0	0	0	0	0	0	0	0	0	0	80	128	288	697	454	53	87	219	495	496
Ifitm6	NM_001033632	chr7	-	148201791	148204791	chr7:148194458-148195638	7674	0	0	0	0	1	2	0	0	0	0	0	0	0	0	0	0	0	0	0	0	0	0	0	0	0	0	0	0	0	0	0	0	57	84	137	72	48	33	86	131	56	49
Slc2a13	NM_001033633	chr15	-	91402692	91405692	chr15:91307750-91308574	95278	1	0	0	0	2862	2767	2436	2335	0	0	0	0	0	0	0	0	0	0	0	0	0	0	0	0	0	0	0	0	0	0	0	0	91	40	118	331	296	27	55	75	289	305
Gm5544	NM_001033779	chr3	+	97732095	97735095	chr3:97828054-97829233	94593	1	0	1	1	32	64	32	62	0	0	0	0	0	0	0	0	0	0	0	0	0	0	0	0	0	0	0	0	0	0	0	0	55	72	103	179	67	31	78	106	143	56
Zfp872	NM_001033813	chr9	+	21990609	21993609	chr9:21904126-21905862	88070	1	0	0	0	7	8	2	4	0	0	0	0	0	0	0	0	0	0	0	0	0	0	0	0	0	0	0	0	0	0	0	0	86	110	137	276	203	49	98	133	279	199
4930432M17Rik	NM_001033814	chr3	+	121371680	121374680	chr3:121349209-121350324	23874	1	0	0	0	2	2	0	0	0	0	0	0	0	0	0	0	0	0	0	0	0	0	0	0	0	0	0	0	0	0	0	0	87	150	293	112	69	57	115	175	77	58
Adamts17	NM_001033877	chr7	+	73982620	73985620	chr7:73730840-73731804	253264	1	0	0	0	527	516	492	488	0	0	0	0	0	0	0	0	0	0	0	0	0	0	0	0	0	0	0	0	0	0	0	0	62	49	120	301	327	25	47	73	278	291
Clpsl2	NM_001034871	chr17	+	28684431	28687431	chr17:28827719-28828742	141858	1	0	0	0	0	1	0	1	0	0	0	0	0	0	0	0	0	0	0	0	0	0	0	0	0	0	0	0	0	0	0	0	81	39	60	107	54	34	55	84	100	80
Ccdc24	NM_001034876	chr4	-	117544075	117547075	chr4:117755845-117757211	211413	1	0	1	1	173	255	55	99	0	0	0	0	0	0	0	0	0	0	0	0	0	0	0	0	0	0	0	0	0	0	0	0	67	70	96	130	59	28	67	99	112	65
Gm5464	NM_001034881	chr14	+	67485686	67488686	chr14:67627527-67628068	140153	1	0	0	0	21	9	0	0	0	0	0	0	0	0	0	0	0	0	0	0	0	0	0	0	0	0	0	0	0	0	0	0	176	186	291	866	1260	88	123	192	540	1253
Pnpla1	NM_001034885	chr17	+	28993355	28996355	chr17:28827719-28828742	167064	1	0	0	0	10	7	10	7	0	0	0	0	0	0	0	0	0	0	0	0	0	0	0	0	0	0	0	0	0	0	0	0	57	47	62	61	63	3	71	67	45	75
Gm16432	NM_001034899	chr1	+	179919565	179922565	chr1:179912844-179913862	8165	0	0	0	0	87	89	86	87	0	0	0	0	0	0	0	0	0	0	0	0	0	0	0	0	0	0	0	0	0	0	0	0	42	48	38	38	45	25	42	39	50	28
Nrbf2	NM_001036293	chr10	-	66747029	66750029	chr10:66999526-67001236	252524	1	0	1	0	753	1164	573	949	1	0	1	0	1	0	0	0	0	0	0	0	0	0	0	0	0	0	0	0	0	0	0	0	98	146	283	650	851	181	228	335	894	977
Agap1	NM_001037136	chr1	+	91349385	91352385	chr1:90370540-90372018	980194	1	0	0	0	18720	18125	16339	15854	0	0	0	0	0	0	0	0	0	0	0	0	0	0	0	0	0	0	0	0	0	0	0	0	97	140	223	870	1131	99	168	209	850	1114
Tomm40l	NM_001037170	chr1	-	173151645	173154645	chr1:173152224-173153219	80	1	0	0	0	475	435	98	79	0	0	0	0	0	0	0	0	0	0	0	0	0	0	0	0	0	0	0	0	0	0	0	0	111	177	259	748	836	138	122	259	757	812
Oosp2	NM_001037634	chr19	-	11734049	11737049	chr19:11685462-11686725	48998	1	0	0	0	4	3	4	3	0	0	0	0	0	0	0	0	0	0	0	0	0	0	0	0	0	0	0	0	0	0	0	0	40	48	59	28	50	18	71	59	48	62
Rusc2	NM_001037709	chr4	+	43392853	43395853	chr4:43406895-43408187	12667	1	0	0	0	4698	3714	2765	1608	0	0	0	0	0	0	0	0	0	0	0	0	0	0	0	0	0	0	0	0	0	0	0	0	259	330	551	1558	1229	235	207	386	1143	1164
Cgn	NM_001037711	chr3	-	94589437	94592437	chr3:94604098-94605128	14271	1	0	0	0	41	43	14	11	0	0	0	0	0	0	0	0	0	0	0	0	0	0	0	0	0	0	0	0	0	0	0	0	104	53	80	396	436	47	76	99	385	468
4921506M07Rik	NM_001037743	chr12	+	58663101	58666101	chr12:58673016-58673470	8126	0	0	0	0	197	211	172	185	0	0	0	0	0	0	0	0	0	0	0	0	0	0	0	0	0	0	0	0	0	0	0	0	54	62	52	41	29	19	53	56	29	54
Ccdc107	NM_001037913	chr4	+	43504236	43507236	chr4:43505770-43506564	77	1	0	0	0	268	235	59	40	0	0	0	0	0	0	0	0	0	0	0	0	0	0	0	0	0	0	0	0	0	0	0	0	178	105	256	1039	957	163	98	254	909	922
Mcidas	NM_001037914	chr13	+	113782075	113785075	chr13:113968004-113968807	184418	1	0	0	0	2	3	2	2	0	0	0	0	0	0	0	0	0	0	0	0	0	0	0	0	0	0	0	0	0	0	0	0	36	43	37	152	82	20	46	44	101	73
Lipt1	NM_001037918	chr1	+	37927050	37930050	chr1:37345467-37346570	583053	1	0	0	0	148	122	19	13	0	0	0	0	0	0	0	0	0	0	0	0	0	0	0	0	0	0	0	0	0	0	0	0	151	200	331	563	604	132	86	248	447	565
Wdr93	NM_001037927	chr7	+	86886048	86889048	chr7:86887524-86888566	49	0	0	0	0	30	21	26	19	0	0	0	0	0	0	0	0	0	0	0	0	0	0	0	0	0	0	0	0	0	0	0	0	109	138	163	345	664	64	115	139	414	651
Gm11992	NM_001037928	chr11	+	8946594	8949594	chr11:8839796-8840728	108339	1	0	0	0	4	2	2	1	0	0	0	0	0	0	0	0	0	0	0	0	0	0	0	0	0	0	0	0	0	0	0	0	63	65	100	197	133	15	64	79	166	157
Ctsa	NM_001038492	chr2	+	164656371	164659371	chr2:164658505-164659651	692	1	0	0	0	4305	4160	526	501	0	0	0	0	0	0	0	0	0	0	0	0	0	0	0	0	0	0	0	0	0	0	0	0	211	253	414	1384	1718	188	154	373	1205	1749
Arsi	NM_001038499	chr18	+	61069893	61072893	chr18:60808300-60809340	263050	1	0	0	0	713	616	105	61	0	0	0	0	0	0	0	0	0	0	0	0	0	0	0	0	0	0	0	0	0	0	0	0	141	189	303	645	414	52	92	169	343	381
Kdm3a	NM_001038695	chr6	-	71581911	71584911	chr6:71580812-71582049	1530	0	0	1	1	3647	4392	2001	2575	0	0	0	0	0	0	0	0	0	0	0	0	0	0	0	0	0	0	0	0	0	0	0	0	143	188	322	893	1279	208	205	360	1012	1364
Kif5a	NM_001039000	chr10	-	126699419	126702419	chr10:126557796-126558739	142166	1	0	0	0	117	116	40	42	0	0	0	0	0	0	0	0	0	0	0	0	0	0	0	0	0	0	0	0	0	0	0	0	70	67	87	295	175	26	56	93	190	171
Nhlrc4	NM_001039038	chr17	-	26080876	26083876	chr17:26056613-26057706	24842	1	0	0	0	1	4	0	1	0	0	0	0	0	0	0	0	0	0	0	0	0	0	0	0	0	0	0	0	0	0	0	0	63	105	115	163	58	21	92	97	81	52
Trim58	NM_001039047	chr11	+	58451966	58454966	chr11:58147874-58148955	305609	1	0	0	0	12	13	12	13	0	0	0	0	0	0	0	0	0	0	0	0	0	0	0	0	0	0	0	0	0	0	0	0	27	53	66	82	40	7	42	46	75	48
Rbms2	NM_001039080	chr10	-	127616353	127619353	chr10:127740076-127740576	123013	1	0	0	0	3263	3180	862	785	0	0	0	0	0	0	0	0	0	0	0	0	0	0	0	0	0	0	0	0	0	0	0	0	93	153	201	335	160	95	95	189	284	146
Rasa4	NM_001039103	chr5	+	136557785	136560785	chr5:136437859-136439002	121379	1	0	0	0	517	500	280	268	0	0	0	0	0	0	0	0	0	0	0	0	0	0	0	0	0	0	0	0	0	0	0	0	122	155	256	948	1135	104	90	191	873	1131
Trpm1	NM_001039104	chr7	+	71296720	71299720	chr7:71205883-71206772	92276	1	0	0	0	14	15	14	15	0	0	0	0	0	0	0	0	0	0	0	0	0	0	0	0	0	0	0	0	0	0	0	0	29	61	89	84	43	24	73	121	74	65
Acsbg2	NM_001039114	chr17	-	57012870	57015870	chr17:56812130-56812965	201252	1	0	0	0	5	9	5	8	0	0	0	0	0	0	0	0	0	0	0	0	0	0	0	0	0	0	0	0	0	0	0	0	47	69	80	96	79	31	64	82	85	72
Zkscan4	NM_001039115	chr13	+	21568717	21571717	chr13:21499911-21501181	70138	1	0	0	0	113	90	20	7	0	0	0	0	0	0	0	0	0	0	0	0	0	0	0	0	0	0	0	0	0	0	0	0	88	148	186	440	452	86	84	148	327	454
Cep350	NM_001039184	chr1	-	157819385	157822385	chr1:158403973-158404902	584189	1	0	0	0	7166	6957	2624	2420	0	0	0	0	0	0	0	0	0	0	0	0	0	0	0	0	0	0	0	0	0	0	0	0	186	203	318	1216	1494	195	179	279	1170	1577
Spink14	NM_001039218	chr18	+	44185522	44188522	chr18:43628617-43629733	558312	1	0	0	0	0	0	0	0	0	0	0	0	0	0	0	0	0	0	0	0	0	0	0	0	0	0	0	0	0	0	0	0	41	45	56	29	47	27	45	59	36	46
Gm14137	NM_001039223	chr2	+	118998244	119001244	chr2:119705133-119706265	705433	1	0	0	0	40	32	40	32	0	0	0	0	0	0	0	0	0	0	0	0	0	0	0	0	0	0	0	0	0	0	0	0	86	179	334	298	70	131	186	315	327	64
Pde4dip	NM_001039376	chr3	-	97691630	97694630	chr3:97580134-97580491	112355	1	0	1	0	3425	3508	938	1023	0	0	0	0	0	0	0	0	0	0	0	0	0	0	0	0	0	0	0	0	0	0	0	0	51	61	93	293	204	46	67	78	274	153
Plekhm3	NM_001039493	chr1	-	65002398	65005398	chr1:64924750-64926304	77721	1	0	0	0	2431	2453	1568	1559	0	0	0	0	0	0	0	0	0	0	0	0	0	0	0	0	0	0	0	0	0	0	0	0	103	131	170	503	697	68	89	127	401	702
Ccdc108	NM_001039495	chr1	-	74981173	74984173	chr1:75121080-75122080	139561	1	0	0	0	4	3	4	3	0	0	0	0	0	0	0	0	0	0	0	0	0	0	0	0	0	0	0	0	0	0	0	0	37	47	38	50	52	31	36	55	54	49
Wfdc10	NM_001039501	chr2	+	164479545	164482545	chr2:164658505-164659651	177518	1	0	0	0	0	0	0	0	0	0	0	0	0	0	0	0	0	0	0	0	0	0	0	0	0	0	0	0	0	0	0	0	53	53	36	64	35	16	49	83	43	48
Krtap1-4	NM_001039502	chr11	-	99443991	99446991	chr11:99673266-99673559	228469	1	0	0	0	0	0	0	0	0	0	0	0	0	0	0	0	0	0	0	0	0	0	0	0	0	0	0	0	0	0	0	0	57	92	211	50	49	16	70	114	80	52
Dhps	NM_001039514	chr8	+	87593655	87596655	chr8:87642900-87644152	48011	1	0	0	0	357	364	105	112	0	0	0	0	0	0	0	0	0	0	0	0	0	0	0	0	0	0	0	0	0	0	0	0	104	241	316	628	897	141	257	327	667	910
Arl4a	NM_001039515	chr12	-	40763574	40766574	chr12:40764504-40765349	368	0	0	0	0	268	247	2	6	0	0	0	0	0	0	0	0	0	0	0	0	0	0	0	0	0	0	0	0	0	0	0	0	127	83	163	600	882	98	95	138	649	908
Gtf2a2	NM_001039519	chr9	+	69858354	69861354	chr9:70054616-70055804	194754	1	0	0	0	1243	1257	747	779	0	0	0	0	0	0	0	0	0	0	0	0	0	0	0	0	0	0	0	0	0	0	0	0	169	116	280	808	1027	186	145	260	790	1021
Zfp784	NM_001039532	chr7	-	4989048	4992048	chr7:4866529-4867774	122980	1	0	0	0	148	136	19	22	0	0	0	0	0	0	0	0	0	0	0	0	0	0	0	0	0	0	0	0	0	0	0	0	138	155	230	570	582	88	140	205	462	551
Evi5l	NM_001039578	chr8	+	4164566	4167566	chr8:4165714-4166664	153	0	0	0	0	287	248	139	102	0	0	0	0	0	0	0	0	0	0	0	0	0	0	0	0	0	0	0	0	0	0	0	0	84	64	152	522	751	53	64	140	552	694
Edem3	NM_001039644	chr1	+	153600503	153603503	chr1:153216443-153217520	385548	1	0	0	0	4442	4087	1134	919	0	0	0	0	0	0	0	0	0	0	0	0	0	0	0	0	0	0	0	0	0	0	0	0	163	135	261	967	1813	177	122	234	1068	1699
Oprm1	NM_001039652	chr10	-	3556940	3559940	chr10:3325900-3327359	231151	1	0	0	0	45	45	45	45	0	0	0	0	0	0	0	0	0	0	0	0	0	0	0	0	0	0	0	0	0	0	0	0	63	34	44	42	41	20	46	43	18	41
Krt40	NM_001039666	chr11	-	99403472	99406472	chr11:99673266-99673559	268988	1	0	0	0	0	0	0	0	0	0	0	0	0	0	0	0	0	0	0	0	0	0	0	0	0	0	0	0	0	0	0	0	45	68	91	48	53	20	63	76	48	62
Iffo1	NM_001039669	chr6	+	125093268	125096268	chr6:125116128-125117235	21405	1	0	0	0	821	782	306	281	0	0	0	0	0	0	0	0	0	0	0	0	0	0	0	0	0	0	0	0	0	0	0	0	216	219	430	1367	1272	131	116	357	1055	1171
Slc39a2	NM_001039676	chr14	+	52511284	52514284	chr14:52502802-52503764	10000	0	0	0	0	17	10	4	3	0	0	0	0	0	0	0	0	0	0	0	0	0	0	0	0	0	0	0	0	0	0	0	0	68	71	91	145	60	44	99	106	164	69
Zfp869	NM_001039965	chr8	-	72239801	72242801	chr8:72239847-72241561	347	1	0	1	0	1297	1382	259	338	0	0	0	0	0	0	0	0	0	0	0	0	0	0	0	0	0	0	0	0	0	0	0	0	126	295	342	1043	1236	177	327	344	993	1196
Sytl2	NM_001040085	chr7	+	97448864	97451864	chr7:97366315-97367348	84040	1	0	0	0	1895	1698	643	613	0	0	0	0	0	0	0	0	0	0	0	0	0	0	0	0	0	0	0	0	0	0	0	0	131	133	217	857	956	99	77	165	632	916
Setd1b	NM_001040398	chr5	+	123590201	123593201	chr5:123584147-123585098	7641	1	0	0	0	1322	1395	0	0	0	0	0	0	0	0	0	0	0	0	0	0	0	0	0	0	0	0	0	0	0	0	0	0	191	197	374	1682	1488	239	174	360	1482	1613
Thsd4	NM_001040426	chr9	-	60357842	60360842	chr9:60374428-60375524	16136	1	0	0	0	303	298	253	243	0	0	0	0	0	0	0	0	0	0	0	0	0	0	0	0	0	0	0	0	0	0	0	0	61	48	58	65	51	18	69	61	63	63
BC051019	NM_001040700	chr7	-	116866285	116869285	chr7:116679617-116680753	187114	1	0	0	0	34	28	26	22	0	0	0	0	0	0	0	0	0	0	0	0	0	0	0	0	0	0	0	0	0	0	0	0	52	75	99	47	52	23	73	76	44	66
Akap1	NM_001042541	chr11	-	88724900	88727900	chr11:88717281-88719234	7978	0	0	0	0	1805	1397	608	277	0	0	0	0	0	0	0	0	0	0	0	0	0	0	0	0	0	0	0	0	0	0	0	0	218	208	369	1505	2186	223	172	349	1319	2050
Arrdc3	NM_001042591	chr13	+	81020682	81023682	chr13:80787106-80788500	235081	1	0	1	0	1501	4614	349	2012	0	0	0	0	0	0	0	0	0	0	0	0	0	0	0	0	0	0	0	0	0	0	0	0	255	154	360	1298	2263	255	123	295	1195	2335
Tbc1d17	NM_001042655	chr7	-	52103449	52106449	chr7:52103723-52104682	351	1	0	0	0	1003	816	323	196	0	0	0	0	0	0	0	0	0	0	0	0	0	0	0	0	0	0	0	0	0	0	0	0	175	295	459	1477	1831	264	263	423	1338	1922
Prss57	NM_001042710	chr10	-	79250730	79253730	chr10:79158456-79159623	92665	1	0	0	0	88	97	2	3	0	0	0	0	0	0	0	0	0	0	0	0	0	0	0	0	0	0	0	0	0	0	0	0	76	68	124	280	69	45	69	136	183	75
Proc	NM_001042767	chr18	-	32298224	32301224	chr18:32332389-32333335	33758	1	0	0	0	11	15	9	14	0	0	0	0	0	0	0	0	0	0	0	0	0	0	0	0	0	0	0	0	0	0	0	0	64	125	211	269	66	73	147	278	311	93
Sema3b	NM_001042779	chr9	-	107510572	107513572	chr9:107489734-107490097	21565	1	0	0	0	614	543	137	104	0	0	0	0	0	0	0	0	0	0	0	0	0	0	0	0	0	0	0	0	0	0	0	0	101	310	412	475	188	75	150	253	286	185
Cacna1i	NM_001044308	chr15	+	80115667	80118667	chr15:80085081-80087030	31159	1	0	0	0	10	12	6	7	0	0	0	0	0	0	0	0	0	0	0	0	0	0	0	0	0	0	0	0	0	0	0	0	55	41	55	110	43	7	55	51	108	64
Clpx	NM_001044389	chr9	+	65140066	65143066	chr9:65048980-65050471	92118	1	0	0	0	1442	1267	608	455	0	0	0	0	0	0	0	0	0	0	0	0	0	0	0	0	0	0	0	0	0	0	0	0	276	194	402	1812	2556	214	186	441	1903	2507
Banf2	NM_001044750	chr2	+	143856837	143859837	chr2:143740324-143742696	117774	1	0	0	0	5	2	5	2	0	0	0	0	0	0	0	0	0	0	0	0	0	0	0	0	0	0	0	0	0	0	0	0	44	70	56	39	52	12	67	65	52	54
Raph1	NM_001045513	chr1	-	60622609	60625609	chr1:60881087-60881893	258009	1	0	1	1	2754	3373	2495	3117	0	0	0	0	0	0	0	0	0	0	0	0	0	0	0	0	0	0	0	0	0	0	0	0	135	119	210	790	1249	156	132	222	862	1258
Akna	NM_001045514	chr4	-	63063479	63066479	chr4:63063322-63064511	624	1	0	0	0	504	507	245	223	0	0	0	0	0	0	0	0	0	0	0	0	0	0	0	0	0	0	0	0	0	0	0	0	150	351	505	580	121	136	234	379	469	126
Prss38	NM_001045521	chr11	-	59188155	59191155	chr11:59272412-59272939	83494	1	0	0	0	2	2	2	2	0	0	0	0	0	0	0	0	0	0	0	0	0	0	0	0	0	0	0	0	0	0	0	0	44	53	67	83	69	29	74	80	75	66
AK129341	NM_001045524	chr9	-	8133294	8136294	chr9:7965211-7966252	168549	1	0	0	0	199	194	150	145	0	0	0	0	0	0	0	0	0	0	0	0	0	0	0	0	0	0	0	0	0	0	0	0	58	57	80	222	249	24	47	61	197	289
Hsf5	NM_001045527	chr11	+	87428665	87431665	chr11:87562494-87563697	132406	1	0	1	1	265	339	250	317	0	0	0	0	0	0	0	0	0	0	0	0	0	0	0	0	0	0	0	0	0	0	0	0	28	58	61	41	33	2	57	46	23	43
Morc3	NM_001045529	chr16	+	93830365	93833365	chr16:93831961-93832706	26	0	0	0	0	2702	2662	1354	1242	0	0	0	0	0	0	0	0	0	0	0	0	0	0	0	0	0	0	0	0	0	0	0	0	103	113	218	566	875	105	122	209	491	933
Zzef1	NM_001045536	chr11	+	72607727	72610727	chr11:72606037-72606921	3207	0	0	0	0	6440	6001	3761	3285	0	0	0	0	0	0	0	0	0	0	0	0	0	0	0	0	0	0	0	0	0	0	0	0	177	317	494	1712	2567	196	326	469	1511	2441
Zfp952	NM_001045559	chr17	+	33128083	33131083	chr17:32924520-32925786	204880	1	0	0	0	462	342	168	97	0	0	0	0	0	0	0	0	0	0	0	0	0	0	0	0	0	0	0	0	0	0	0	0	175	132	206	712	1327	97	98	158	636	1204
Idnk	NM_001048060	chr13	+	58257009	58260009	chr13:58384434-58385447	125908	1	0	0	0	262	276	117	131	0	0	0	0	0	0	0	0	0	0	0	0	0	0	0	0	0	0	0	0	0	0	0	0	132	124	244	836	1338	116	124	299	851	1334
Nfyc	NM_001048168	chr4	-	120503184	120506184	chr4:120683335-120684677	179760	1	0	0	0	3606	3236	3035	2659	0	0	0	0	0	0	0	0	0	0	0	0	0	0	0	0	0	0	0	0	0	0	0	0	46	57	81	89	70	20	62	58	108	48
Cerkl	NM_001048176	chr2	-	79268145	79271145	chr2:78491542-78492648	777035	1	0	0	0	94	78	87	68	0	0	0	0	0	0	0	0	0	0	0	0	0	0	0	0	0	0	0	0	0	0	0	0	107	73	75	160	192	64	67	73	173	207
Krtap4-1	NM_001048196	chr11	-	99488553	99491553	chr11:99673266-99673559	183907	1	0	0	0	0	0	0	0	0	0	0	0	0	0	0	0	0	0	0	0	0	0	0	0	0	0	0	0	0	0	0	0	48	74	99	51	43	5	68	59	33	46
Lyrm9	NM_001076681	chr11	+	78638096	78641096	chr11:78176918-78178166	462647	1	0	0	0	95	78	17	8	0	0	0	0	0	0	0	0	0	0	0	0	0	0	0	0	0	0	0	0	0	0	0	0	67	79	143	325	281	38	38	62	265	271
Cbx5	NM_001076789	chr15	-	103069247	103072247	chr15:103102425-103103662	32966	1	0	0	0	18564	17953	1799	1633	0	0	0	0	0	0	0	0	0	0	0	0	0	0	0	0	0	0	0	0	0	0	0	0	213	211	356	1266	1458	252	196	378	1188	1364
Slc1a2	NM_001077514	chr2	+	102496839	102499839	chr2:102284470-102285611	213901	1	0	0	0	109	112	58	50	0	0	0	0	0	0	0	0	0	0	0	0	0	0	0	0	0	0	0	0	0	0	0	0	56	51	49	252	192	28	40	52	226	165
Dysf	NM_001077694	chr6	+	83956591	83959591	chr6:83960103-83961459	2104	1	0	0	0	9909	9607	7028	6666	0	0	0	0	0	0	0	0	0	0	0	0	0	0	0	0	0	0	0	0	0	0	0	0	293	459	711	1729	1210	255	219	450	1123	1222
Fmnl1	NM_001077698	chr11	+	103030451	103033451	chr11:102993971-102994836	38031	1	0	0	0	18	23	7	12	0	0	0	0	0	0	0	0	0	0	0	0	0	0	0	0	0	0	0	0	0	0	0	0	45	58	78	153	69	14	59	79	144	119
Acn9	NM_001077713	chr6	+	6904017	6907017	chr6:6905544-6906317	125	0	0	0	0	555	513	492	443	0	0	0	0	0	0	0	0	0	0	0	0	0	0	0	0	0	0	0	0	0	0	0	0	148	157	176	801	977	166	98	156	767	1099
Hoxb3	NM_001079869	chr11	+	96182439	96185439	chr11:96156374-96157263	27623	1	0	0	0	1107	798	732	516	0	0	0	0	0	0	0	0	0	0	0	0	0	0	0	0	0	0	0	0	0	0	0	0	64	54	72	108	43	35	71	85	109	51
Vamp1	NM_001080557	chr6	+	125163598	125166598	chr6:125164808-125165890	238	0	0	0	0	74	54	14	13	0	0	0	0	0	0	0	0	0	0	0	0	0	0	0	0	0	0	0	0	0	0	0	0	83	94	133	514	567	45	90	138	452	646
Cib3	NM_001080812	chr8	-	74735736	74738736	chr8:74684433-74685544	51682	1	0	0	0	0	2	0	1	0	0	0	0	0	0	0	0	0	0	0	0	0	0	0	0	0	0	0	0	0	0	0	0	68	56	79	105	69	17	90	87	81	56
Gipr	NM_001080815	chr7	-	19750476	19753476	chr7:19734154-19735696	16803	1	0	0	0	5	5	4	5	0	0	0	0	0	0	0	0	0	0	0	0	0	0	0	0	0	0	0	0	0	0	0	0	48	59	67	129	48	40	44	82	141	55
Znrf3	NM_001080924	chr11	-	5343850	5346850	chr11:5228090-5229418	116086	1	0	0	0	3575	3214	3160	2803	0	0	0	0	0	0	0	0	0	0	0	0	0	0	0	0	0	0	0	0	0	0	0	0	77	78	131	500	543	80	61	102	443	551
Med13	NM_001080931	chr11	-	86170027	86173027	chr11:86384722-86385923	214334	1	0	1	0	10217	10590	3438	3753	0	0	0	0	0	0	0	0	0	0	0	0	0	0	0	0	0	0	0	0	0	0	0	0	207	123	244	1303	1573	220	157	274	1331	1690
Gm6484	NM_001080940	chr9	+	21637953	21640953	chr9:21608438-21609045	31205	1	0	0	0	34	38	34	38	0	0	0	0	0	0	0	0	0	0	0	0	0	0	0	0	0	0	0	0	0	0	0	0	66	87	131	165	57	17	102	127	160	73
Larp4	NM_001080948	chr15	+	99798495	99801495	chr15:99852927-99854076	52953	1	0	0	0	4632	4707	1347	1318	0	0	0	0	0	0	0	0	0	0	0	0	0	0	0	0	0	0	0	0	0	0	0	0	47	70	113	108	80	49	71	88	90	79
Ttc5	NM_001080949	chr14	-	51404195	51407195	chr14:51426676-51428102	21893	1	0	0	0	1044	869	414	270	0	0	0	0	0	0	0	0	0	0	0	0	0	0	0	0	0	0	0	0	0	0	0	0	137	82	145	614	1193	113	68	143	511	1151
Thg1l	NM_001080969	chr11	-	45767996	45770996	chr11:45900293-45901227	131743	1	0	0	0	228	192	99	71	0	0	0	0	0	0	0	0	0	0	0	0	0	0	0	0	0	0	0	0	0	0	0	0	82	148	190	475	465	123	144	214	515	485
Rsbn1l	NM_001080977	chr5	-	20456640	20459640	chr5:20419393-20420241	37853	1	0	0	0	1950	1768	1163	983	0	0	0	0	0	0	0	0	0	0	0	0	0	0	0	0	0	0	0	0	0	0	0	0	184	110	245	977	1498	129	108	181	1004	1496
4632434I11Rik	NM_001080995	chr7	-	100021742	100024742	chr7:99785140-99786199	237017	1	0	0	0	620	742	148	184	1	0	0	0	1	0	0	0	0	0	0	0	0	0	0	0	0	0	0	0	0	0	0	0	215	220	361	1193	1440	292	289	405	1443	1334
Srgap2	NM_001081011	chr1	-	133422938	133425938	chr1:133423662-133424809	734	1	0	0	0	9370	9174	7412	7102	0	0	0	0	0	0	0	0	0	0	0	0	0	0	0	0	0	0	0	0	0	0	0	0	175	248	464	1909	3077	166	199	396	1661	3066
Ccdc171	NM_001081012	chr4	+	83169448	83172448	chr4:83171803-83172820	867	0	0	0	0	1282	1235	1157	1113	0	0	0	0	0	0	0	0	0	0	0	0	0	0	0	0	0	0	0	0	0	0	0	0	121	149	238	891	1315	136	89	191	783	1256
Sipa1l3	NM_001081028	chr7	-	30289479	30292479	chr7:30077271-30078051	212870	1	0	0	0	2532	2505	1864	1769	0	0	0	0	0	0	0	0	0	0	0	0	0	0	0	0	0	0	0	0	0	0	0	0	50	86	151	123	40	31	105	146	135	60
Fbxo11	NM_001081034	chr17	-	88463625	88466625	chr17:88862692-88863626	398602	1	0	1	0	5753	6515	3680	4400	0	0	0	0	0	0	0	0	0	0	0	0	0	0	0	0	0	0	0	0	0	0	0	0	131	110	272	1246	1588	195	137	231	1285	1757
Coq10a	NM_001081040	chr10	-	127806093	127809093	chr10:127774172-127775122	32432	1	0	0	0	302	338	134	144	0	0	0	0	0	0	0	0	0	0	0	0	0	0	0	0	0	0	0	0	0	0	0	0	169	182	278	913	744	109	182	287	889	682
Slc25a18	NM_001081048	chr6	+	120721785	120724785	chr6:121123115-121124368	399936	1	0	1	1	138	506	119	453	0	0	0	0	0	0	0	0	0	0	0	0	0	0	0	0	0	0	0	0	0	0	0	0	53	96	100	96	68	20	79	85	88	61
Pard3b	NM_001081050	chr1	+	61683397	61686397	chr1:61825934-61827129	141043	1	0	0	0	21997	21615	20613	20266	0	0	0	0	0	0	0	0	0	0	0	0	0	0	0	0	0	0	0	0	0	0	0	0	71	144	231	557	793	55	92	123	409	785
Itga10	NM_001081053	chr3	+	96447506	96450506	chr3:96404457-96406127	43967	1	0	1	1	242	260	78	114	0	0	0	0	0	0	0	0	0	0	0	0	0	0	0	0	0	0	0	0	0	0	0	0	55	74	133	127	55	44	80	154	128	60
Ccno	NM_001081062	chr13	+	113776009	113779009	chr13:113968004-113968807	190484	1	0	0	0	16	20	2	5	0	0	0	0	0	0	0	0	0	0	0	0	0	0	0	0	0	0	0	0	0	0	0	0	69	57	115	502	339	47	67	135	459	317
Cep76	NM_001081073	chr18	-	67799990	67802990	chr18:67608616-67609444	191744	1	0	0	0	663	701	185	198	0	0	0	0	0	0	0	0	0	0	0	0	0	0	0	0	0	0	0	0	0	0	0	0	202	216	365	1168	1537	152	219	295	1083	1556
Phf3	NM_001081080	chr1	-	30919101	30922101	chr1:31006583-31007397	86867	1	0	0	0	7049	6703	2390	2024	0	0	0	0	0	0	0	0	0	0	0	0	0	0	0	0	0	0	0	0	0	0	0	0	85	53	59	32	31	13	41	52	24	27
Cep152	NM_001081091	chr2	-	125449849	125452849	chr2:125886304-125887256	435873	1	0	0	0	1236	1078	823	678	0	0	0	0	0	0	0	0	0	0	0	0	0	0	0	0	0	0	0	0	0	0	0	0	141	82	180	613	1085	87	64	137	635	1131
Arfip1	NM_001081093	chr3	-	84385547	84388547	chr3:84330581-84331722	55473	1	0	0	0	4683	4560	2733	2622	0	0	0	0	0	0	0	0	0	0	0	0	0	0	0	0	0	0	0	0	0	0	0	0	280	200	401	1811	2740	356	199	417	1811	2766
Znhit6	NM_001081094	chr3	+	145237171	145240171	chr3:145314211-145317112	75722	1	0	0	0	879	518	667	329	0	0	0	0	0	0	0	0	0	0	0	0	0	0	0	0	0	0	0	0	0	0	0	0	156	180	341	1132	1747	134	158	279	1046	1636
Lamtor4	NM_001081108	chr5	+	138694709	138697709	chr5:138696107-138697468	145	0	0	0	0	458	412	79	53	0	0	0	0	0	0	0	0	0	0	0	0	0	0	0	0	0	0	0	0	0	0	0	0	181	201	307	1035	1136	146	133	294	832	1107
Ankrd26	NM_001081112	chr6	-	118511274	118514274	chr6:118668536-118669576	156684	1	0	0	0	1443	1310	625	387	0	0	0	0	0	0	0	0	0	0	0	0	0	0	0	0	0	0	0	0	0	0	0	0	156	237	341	1351	1452	210	135	272	1069	1353
4931429I11Rik	NM_001081121	chr9	-	40771195	40774195	chr9:40431789-40432792	340071	1	0	0	0	9	14	9	14	0	0	0	0	0	0	0	0	0	0	0	0	0	0	0	0	0	0	0	0	0	0	0	0	57	48	44	86	52	26	44	59	62	58
Cep63	NM_001081122	chr9	-	102527454	102530454	chr9:102744466-102745726	216630	1	0	0	0	1110	912	718	546	0	0	0	0	0	0	0	0	0	0	0	0	0	0	0	0	0	0	0	0	0	0	0	0	152	275	430	1399	1259	204	241	360	1125	1157
Kif16b	NM_001081133	chr2	-	142726200	142729200	chr2:142728398-142729369	1736	0	0	0	0	4069	3958	3091	2987	0	0	0	0	0	0	0	0	0	0	0	0	0	0	0	0	0	0	0	0	0	0	0	0	84	117	153	486	628	78	95	142	401	587
Awat1	NM_001081136	chrX	+	97765585	97768585	chrX:98527882-98528741	760816	1	0	0	0	0	0	0	0	0	0	0	0	0	0	0	0	0	0	0	0	0	0	0	0	0	0	0	0	0	0	0	0	61	62	63	49	47	17	56	62	47	48
Ankrd35	NM_001081139	chr3	+	96472053	96475053	chr3:96404457-96406127	68514	1	0	0	0	41	35	16	10	0	0	0	0	0	0	0	0	0	0	0	0	0	0	0	0	0	0	0	0	0	0	0	0	80	58	126	190	130	20	62	111	191	139
Kcnq4	NM_001081142	chr4	-	120418781	120421781	chr4:120288080-120289228	131133	1	0	0	0	6	8	6	6	0	0	0	0	0	0	0	0	0	0	0	0	0	0	0	0	0	0	0	0	0	0	0	0	30	41	67	113	70	25	49	50	113	95
Oxtr	NM_001081147	chr6	-	112438802	112441802	chr6:112460097-112461190	20785	1	0	0	0	16	11	3	3	0	0	0	0	0	0	0	0	0	0	0	0	0	0	0	0	0	0	0	0	0	0	0	0	45	46	59	166	56	22	58	65	158	78
Npat	NM_001081152	chr9	+	53343151	53346151	chr9:53344477-53345354	251	0	0	1	0	3895	4303	1347	1664	0	0	0	0	0	0	0	0	0	0	0	0	0	0	0	0	0	0	0	0	0	0	0	0	246	168	394	1632	2443	305	161	357	1668	2467
Trnp1	NM_001081156	chr4	-	133053465	133056465	chr4:133054248-133055206	87	1	0	0	0	179	169	31	20	0	0	0	0	0	0	0	0	0	0	0	0	0	0	0	0	0	0	0	0	0	0	0	0	87	71	117	426	330	63	70	114	386	247
Chsy1	NM_001081163	chr7	+	73252400	73255400	chr7:73322669-73323711	68752	1	0	0	0	5391	4558	1898	1379	0	0	0	0	0	0	0	0	0	0	0	0	0	0	0	0	0	0	0	0	0	0	0	0	93	122	241	971	1177	155	128	263	882	1155
Fam26d	NM_001081165	chr10	-	33763119	33766119	chr10:33738962-33740155	24607	1	0	0	0	14	9	14	9	0	0	0	0	0	0	0	0	0	0	0	0	0	0	0	0	0	0	0	0	0	0	0	0	84	97	92	61	48	10	65	65	58	55
B3gnt6	NM_001081167	chr7	-	105346985	105349985	chr7:105353122-105353484	5315	1	0	0	0	6	13	5	11	0	0	0	0	0	0	0	0	0	0	0	0	0	0	0	0	0	0	0	0	0	0	0	0	48	58	37	44	38	23	50	41	27	53
Lama5	NM_001081171	chr2	-	179959564	179962564	chr2:179964834-179965902	4839	1	0	0	0	7006	6931	1277	1101	0	0	0	0	0	0	0	0	0	0	0	0	0	0	0	0	0	0	0	0	0	0	0	0	87	112	229	660	926	87	133	225	622	918
Polr3g	NM_001081176	chr13	-	81849012	81852012	chr13:81796414-81797480	53037	1	0	0	0	206	223	88	73	0	0	0	0	0	0	0	0	0	0	0	0	0	0	0	0	0	0	0	0	0	0	0	0	166	126	257	1099	1755	68	75	160	726	1711
Heatr5b	NM_001081179	chr17	-	79233721	79236721	chr17:79574647-79575405	340276	1	0	0	0	1857	1768	543	460	0	0	0	0	0	0	0	0	0	0	0	0	0	0	0	0	0	0	0	0	0	0	0	0	148	128	289	1372	1868	166	88	224	1285	1834
9430016H08Rik	NM_001081181	chr1	+	57461391	57464391	chr1:57463412-57464357	622	0	0	0	0	465	387	211	137	0	0	0	0	0	0	0	0	0	0	0	0	0	0	0	0	0	0	0	0	0	0	0	0	252	368	424	1628	2674	266	377	437	1706	2610
Atp8b2	NM_001081182	chr3	-	89766254	89769254	chr3:90000137-90001172	233362	1	0	1	1	4138	4677	817	1263	1	1	1	1	1	0	0	0	0	0	0	0	0	0	0	0	0	0	0	0	0	0	0	0	377	311	543	2027	2740	612	509	748	2708	2727
1110037F02Rik	NM_001081183	chr4	+	11411104	11414104	chr4:11412560-11413277	25	0	0	0	0	4876	4743	1747	1661	0	0	0	0	0	0	0	0	0	0	0	0	0	0	0	0	0	0	0	0	0	0	0	0	156	145	243	923	1499	174	193	297	1043	1513
Htra4	NM_001081187	chr8	-	26148434	26151434	chr8:25974805-25975866	174043	1	0	1	1	18	40	12	30	0	0	0	0	0	0	0	0	0	0	0	0	0	0	0	0	0	0	0	0	0	0	0	0	77	52	72	203	100	41	56	73	183	111
Lemd3	NM_001081193	chr10	-	120415386	120418386	chr10:120335520-120337167	80378	1	0	1	0	1856	1918	1057	1238	1	0	1	0	1	0	0	0	0	0	0	0	0	0	0	0	0	0	0	0	0	0	0	0	126	149	265	1061	1527	160	241	321	1308	1677
Kcnh4	NM_001081194	chr11	-	100620092	100623092	chr11:100631631-100632805	11139	1	0	0	0	6	8	5	6	0	0	0	0	0	0	0	0	0	0	0	0	0	0	0	0	0	0	0	0	0	0	0	0	44	53	38	63	50	21	33	71	81	64
Arid4a	NM_001081195	chr12	+	72114953	72117953	chr12:72116355-72117220	420	1	0	0	0	1739	1735	891	874	0	0	0	0	0	0	0	0	0	0	0	0	0	0	0	0	0	0	0	0	0	0	0	0	165	147	298	1143	2183	178	147	304	1121	2277
Sbno1	NM_001081203	chr5	-	124874923	124877923	chr5:124932684-124933894	57305	1	0	1	0	7987	8378	1985	2292	1	0	1	0	0	0	0	0	0	0	0	0	0	0	0	0	0	0	0	0	0	0	0	0	161	211	359	1350	2023	237	317	456	1494	1981
Mrpl44	NM_001081210	chr1	+	79770592	79773592	chr1:79755582-79756938	16332	1	0	0	0	370	309	42	19	0	0	0	0	0	0	0	0	0	0	0	0	0	0	0	0	0	0	0	0	0	0	0	0	117	148	198	740	1113	101	127	185	622	1023
Phip	NM_001081216	chr9	-	82868096	82871096	chr9:82196759-82197792	671849	1	0	0	0	21228	18732	10995	8686	0	0	0	0	0	0	0	0	0	0	0	0	0	0	0	0	0	0	0	0	0	0	0	0	196	138	320	1142	1056	129	76	151	580	1269
Ercc6	NM_001081221	chr14	+	33324706	33327706	chr14:34123572-34124640	797297	1	0	0	0	4268	4178	2751	2589	0	0	0	0	0	0	0	0	0	0	0	0	0	0	0	0	0	0	0	0	0	0	0	0	94	225	352	601	946	77	211	298	563	892
Tln2	NM_001081242	chr9	-	67406510	67409510	chr9:66925664-66926813	481292	1	0	0	0	5116	5149	3246	3148	0	0	0	0	0	0	0	0	0	0	0	0	0	0	0	0	0	0	0	0	0	0	0	0	95	58	84	28	65	45	96	101	49	89
Fbxo43	NM_001081253	chr15	-	36093639	36096639	chr15:36211585-36212456	117381	1	0	0	0	3	2	2	1	0	0	0	0	0	0	0	0	0	0	0	0	0	0	0	0	0	0	0	0	0	0	0	0	70	44	71	241	233	49	42	72	239	243
Fam186b	NM_001081254	chr15	-	99116611	99119611	chr15:99163047-99164035	45986	1	0	1	0	17	33	14	26	0	0	0	0	0	0	0	0	0	0	0	0	0	0	0	0	0	0	0	0	0	0	0	0	59	64	66	71	61	21	55	92	63	60
Kdm3b	NM_001081256	chr18	+	34934661	34937661	chr18:35019811-35021552	84089	1	0	0	0	5169	4929	2045	1879	0	0	0	0	0	0	0	0	0	0	0	0	0	0	0	0	0	0	0	0	0	0	0	0	194	134	255	979	1372	162	84	170	768	1399
Mfsd7b	NM_001081259	chr1	-	192849069	192852069	chr1:192898756-192900038	49289	1	0	1	0	786	878	306	387	0	0	0	0	0	0	0	0	0	0	0	0	0	0	0	0	0	0	0	0	0	0	0	0	124	170	331	1086	1253	101	127	273	964	1281
Tnks1bp1	NM_001081260	chr2	+	84888616	84891616	chr2:84890947-84892021	879	0	0	0	0	6723	6753	1572	1488	0	0	0	0	0	0	0	0	0	0	0	0	0	0	0	0	0	0	0	0	0	0	0	0	158	180	362	948	674	217	211	369	980	743
Prss53	NM_001081268	chr7	-	135033484	135036484	chr7:134888683-134889975	144933	1	0	0	0	234	208	53	40	0	0	0	0	0	0	0	0	0	0	0	0	0	0	0	0	0	0	0	0	0	0	0	0	76	106	172	187	64	46	89	169	173	76
1700009P17Rik	NM_001081275	chr1	+	173049791	173052791	chr1:173152224-173153219	100934	1	0	0	0	21	28	8	16	0	0	0	0	0	0	0	0	0	0	0	0	0	0	0	0	0	0	0	0	0	0	0	0	60	68	89	130	52	31	90	120	113	71
Fat1	NM_001081286	chr8	+	46033561	46036561	chr8:46059080-46060034	24111	1	0	0	0	41634	42445	6173	5430	0	0	0	0	0	0	0	0	0	0	0	0	0	0	0	0	0	0	0	0	0	0	0	0	51	61	133	89	51	63	59	111	56	51
Prrc2c	NM_001081290	chr1	-	164669687	164672687	chr1:164500114-164501145	170048	1	0	1	1	14135	15907	3976	5324	1	0	1	0	0	0	0	0	0	0	0	0	0	0	0	0	0	0	0	0	0	0	0	0	189	157	351	1490	1892	314	224	348	1581	2129
Rprd2	NM_001081293	chr3	-	95621876	95624876	chr3:95491615-95492716	130715	1	0	0	0	3494	3343	1473	1416	0	0	0	0	0	0	0	0	0	0	0	0	0	0	0	0	0	0	0	0	0	0	0	0	265	350	558	1763	1900	332	316	489	1699	1788
Lphn2	NM_001081298	chr3	-	148616599	148619599	chr3:148474719-148475636	142403	1	0	0	0	16492	15688	10898	10244	0	0	0	0	0	0	0	0	0	0	0	0	0	0	0	0	0	0	0	0	0	0	0	0	60	56	53	36	37	27	40	72	35	44
Olfr455	NM_001081301	chr6	-	42488019	42491019	chr6:42299096-42300506	189050	1	0	0	0	3	3	0	0	0	0	0	0	0	0	0	0	0	0	0	0	0	0	0	0	0	0	0	0	0	0	0	0	120	217	370	84	59	15	104	110	70	64
Atf6	NM_001081304	chr1	-	172796902	172799902	chr1:173152224-173153219	354823	1	0	0	0	3666	3767	1819	1910	1	0	0	0	1	0	0	0	0	0	0	0	0	0	0	0	0	0	0	0	0	0	0	0	203	121	201	1094	1963	164	117	220	1252	1959
Ppp1r12b	NM_001081307	chr1	-	136851517	136854517	chr1:136720034-136721226	131928	1	0	0	0	4759	4291	4504	4054	0	0	0	0	0	0	0	0	0	0	0	0	0	0	0	0	0	0	0	0	0	0	0	0	134	129	233	752	998	143	102	179	731	1076
Mphosph9	NM_001081323	chr5	-	124776981	124779981	chr5:124777107-124778411	401	1	0	0	0	2145	2117	1162	1096	0	0	0	0	0	0	0	0	0	0	0	0	0	0	0	0	0	0	0	0	0	0	0	0	217	160	355	1337	1414	195	145	302	1177	1390
Neto2	NM_001081324	chr8	-	88213908	88216908	chr8:87642900-87644152	571240	1	0	0	0	1234	1279	413	445	0	0	0	0	0	0	0	0	0	0	0	0	0	0	0	0	0	0	0	0	0	0	0	0	51	50	57	33	43	13	64	86	26	61
Agl	NM_001081326	chr3	-	116510084	116513084	chr3:116538346-116539692	27987	1	0	0	0	2422	2244	1071	932	0	0	0	0	0	0	0	0	0	0	0	0	0	0	0	0	0	0	0	0	0	0	0	0	167	137	224	861	1018	118	157	241	831	919
Dnah2	NM_001081330	chr11	-	69361610	69364610	chr11:69475222-69476614	113224	1	0	0	0	93	116	73	96	0	0	0	0	0	0	0	0	0	0	0	0	0	0	0	0	0	0	0	0	0	0	0	0	64	90	127	231	102	27	83	112	188	143
Slc9a5	NM_001081332	chr8	+	107870157	107873157	chr8:107812822-107813752	59063	1	0	0	0	901	829	330	310	0	0	0	0	0	0	0	0	0	0	0	0	0	0	0	0	0	0	0	0	0	0	0	0	147	167	363	1429	2039	101	120	292	1335	1997
Plekhg4	NM_001081333	chr8	+	107897280	107900280	chr8:107812822-107813752	86186	1	0	0	0	262	289	50	61	0	0	0	0	0	0	0	0	0	0	0	0	0	0	0	0	0	0	0	0	0	0	0	0	43	71	151	98	53	18	70	101	100	60
Cul9	NM_001081335	chr17	-	46682337	46685337	chr17:46692682-46693944	9921	0	0	1	1	528	776	253	479	0	0	0	0	0	0	0	0	0	0	0	0	0	0	0	0	0	0	0	0	0	0	0	0	81	107	145	330	249	27	77	123	279	257
Dgkh	NM_001081336	chr14	-	79123896	79126896	chr14:79132471-79133387	7810	1	0	0	0	2599	2487	2304	2170	0	0	0	0	0	0	0	0	0	0	0	0	0	0	0	0	0	0	0	0	0	0	0	0	91	183	256	700	745	51	124	193	580	784
Setd2	NM_001081340	chr9	+	110433100	110436100	chr9:110313188-110314265	121453	1	0	1	0	9329	9647	3028	3319	0	0	0	0	0	0	0	0	0	0	0	0	0	0	0	0	0	0	0	0	0	0	0	0	182	188	312	1457	1551	189	221	341	1328	1622
Chd2	NM_001081345	chr7	-	80685632	80688632	chr7:80682041-80683197	3937	1	0	0	0	12802	13028	9819	10026	0	0	0	0	0	0	0	0	0	0	0	0	0	0	0	0	0	0	0	0	0	0	0	0	179	105	252	726	1012	280	100	211	809	1112
Ttc37	NM_001081352	chr13	+	76234181	76237181	chr13:76137514-76138767	98106	1	0	0	0	3280	2832	1961	1486	0	0	0	0	0	0	0	0	0	0	0	0	0	0	0	0	0	0	0	0	0	0	0	0	222	140	285	1093	1951	194	131	259	1008	1895
Map4k3	NM_001081357	chr17	-	81126433	81129433	chr17:81171741-81173031	44970	1	0	0	0	22055	19392	17934	15279	0	0	0	0	0	0	0	0	0	0	0	0	0	0	0	0	0	0	0	0	0	0	0	0	291	366	510	1725	2013	273	219	346	1368	1877
Camsap2	NM_001081360	chr1	-	138241681	138244681	chr1:138293843-138294797	51570	1	0	0	0	5512	5574	1807	1826	0	0	0	0	0	0	0	0	0	0	0	0	0	0	0	0	0	0	0	0	0	0	0	0	203	121	282	1206	1618	213	129	225	1171	1772
Cenpf	NM_001081363	chr1	-	191510965	191513965	chr1:192751938-192752718	1240399	1	0	1	0	6411	7225	709	1299	0	0	0	0	0	0	0	0	0	0	0	0	0	0	0	0	0	0	0	0	0	0	0	0	248	83	160	720	1180	125	63	139	711	1195
Prss36	NM_001081374	chr7	-	135089239	135092239	chr7:134888683-134889975	200688	1	0	0	0	138	112	69	43	0	0	0	0	0	0	0	0	0	0	0	0	0	0	0	0	0	0	0	0	0	0	0	0	75	68	94	122	77	23	71	95	129	70
1810013L24Rik	NM_001081400	chr16	+	8828192	8831192	chr16:8830928-8831853	1097	0	0	0	0	9282	9189	6894	6777	0	0	0	0	0	0	0	0	0	0	0	0	0	0	0	0	0	0	0	0	0	0	0	0	141	228	454	1716	2426	239	196	381	1608	2698
Plb1	NM_001081407	chr5	+	32539456	32542456	chr5:32498008-32499049	42846	1	0	0	0	15	24	10	15	0	0	0	0	0	0	0	0	0	0	0	0	0	0	0	0	0	0	0	0	0	0	0	0	72	99	125	83	77	46	85	133	84	88
Agmat	NM_001081408	chr4	+	141300589	141303589	chr4:141322569-141323784	20740	1	0	0	0	8	8	8	7	0	0	0	0	0	0	0	0	0	0	0	0	0	0	0	0	0	0	0	0	0	0	0	0	60	86	86	108	70	44	57	79	90	53
Unc13b	NM_001081413	chr4	+	43069855	43072855	chr4:43052518-43054173	18517	1	0	0	0	880	832	631	604	0	0	0	0	0	0	0	0	0	0	0	0	0	0	0	0	0	0	0	0	0	0	0	0	70	35	65	121	140	15	47	55	108	129
Gltscr1	NM_001081418	chr7	-	16583844	16586844	chr7:16683192-16684081	98743	1	0	0	0	967	943	690	638	0	0	0	0	0	0	0	0	0	0	0	0	0	0	0	0	0	0	0	0	0	0	0	0	28	54	122	69	40	28	58	120	83	59
Rbm24	NM_001081425	chr13	+	46511668	46514668	chr13:46596891-46597911	83782	1	0	0	0	22	24	10	7	0	0	0	0	0	0	0	0	0	0	0	0	0	0	0	0	0	0	0	0	0	0	0	0	93	69	87	334	361	29	45	83	326	337
Osbpl7	NM_001081434	chr11	+	96910133	96913133	chr11:97175898-97177244	264369	1	0	0	0	411	352	208	144	0	0	0	0	0	0	0	0	0	0	0	0	0	0	0	0	0	0	0	0	0	0	0	0	149	159	322	1156	1298	173	148	295	1100	1207
Rcan1	NM_001081549	chr16	-	92465414	92468414	chr16:92428427-92429313	37514	1	0	0	0	963	1014	544	578	0	0	0	0	0	0	0	0	0	0	0	0	0	0	0	0	0	0	0	0	0	0	0	0	57	98	140	429	473	81	75	86	351	448
Pik3r6	NM_001081566	chr11	+	68314520	68317520	chr11:68436504-68437900	120701	1	0	0	0	4	6	4	6	0	0	0	0	0	0	0	0	0	0	0	0	0	0	0	0	0	0	0	0	0	0	0	0	54	73	91	125	78	23	91	113	110	88
Ccnd3	NM_001081636	chr17	+	47639999	47642999	chr17:47301766-47302923	339694	1	0	0	0	2060	2214	697	752	0	0	0	0	0	0	0	0	0	0	0	0	0	0	0	0	0	0	0	0	0	0	0	0	123	224	271	314	154	37	223	306	294	172
Nacad	NM_001081652	chr11	-	6505057	6508057	chr11:6371580-6372969	133788	1	0	1	1	273	428	55	124	0	0	0	0	0	0	0	0	0	0	0	0	0	0	0	0	0	0	0	0	0	0	0	0	69	101	155	433	314	77	119	170	396	302
Dact3	NM_001081655	chr7	+	17458665	17461665	chr7:17459988-17460734	155	1	0	0	0	405	333	143	138	0	0	0	0	0	0	0	0	0	0	0	0	0	0	0	0	0	0	0	0	0	0	0	0	168	160	277	945	903	158	129	248	806	982
Dytn	NM_001081658	chr1	-	63732501	63735501	chr1:64167688-64169736	434793	1	0	0	0	7	5	7	5	0	0	0	0	0	0	0	0	0	0	0	0	0	0	0	0	0	0	0	0	0	0	0	0	39	49	48	37	53	7	55	37	48	77
Tomt	NM_001081679	chr7	-	109053873	109056873	chr7:109044415-109045836	9636	0	0	0	0	171	171	107	113	0	0	0	0	0	0	0	0	0	0	0	0	0	0	0	0	0	0	0	0	0	0	0	0	159	326	423	1136	1279	265	325	513	1186	1242
Zfp72	NM_001081680	chr13	-	74513014	74516014	chr13:74488534-74489179	25312	1	0	0	0	103	105	12	8	0	0	0	0	0	0	0	0	0	0	0	0	0	0	0	0	0	0	0	0	0	0	0	0	86	49	50	23	53	20	61	64	34	73
Tmprss9	NM_001081688	chr10	+	80340560	80343560	chr10:80288598-80289754	53408	1	0	0	0	39	39	29	29	0	0	0	0	0	0	0	0	0	0	0	0	0	0	0	0	0	0	0	0	0	0	0	0	49	59	83	139	63	13	77	78	98	62
Zfp664	NM_001081750	chr5	+	125341074	125344074	chr5:125441680-125442661	99065	1	0	0	0	2728	2481	490	340	0	0	0	0	0	0	0	0	0	0	0	0	0	0	0	0	0	0	0	0	0	0	0	0	69	96	203	745	1109	30	93	136	629	1053
Sap25	NM_001081962	chr5	+	138080700	138083700	chr5:138041452-138042827	40675	1	0	0	0	62	75	5	13	0	0	0	0	0	0	0	0	0	0	0	0	0	0	0	0	0	0	0	0	0	0	0	0	62	72	100	128	69	16	76	95	144	85
9430020K01Rik	NM_001081963	chr18	+	4632926	4635926	chr18:4737295-4738414	102925	1	0	0	0	5237	5182	821	606	0	0	0	0	0	0	0	0	0	0	0	0	0	0	0	0	0	0	0	0	0	0	0	0	140	155	318	1116	1364	112	131	223	891	1299
Apol8	NM_001081970	chr15	-	77584659	77587659	chr15:77628693-77630038	43676	1	0	1	1	35	214	0	0	0	0	0	0	0	0	0	0	0	0	0	0	0	0	0	0	0	0	0	0	0	0	0	0	67	91	143	173	57	14	73	97	175	56
Popdc2	NM_001081984	chr16	+	38360258	38363258	chr16:38522149-38523621	160506	1	0	0	0	24	23	16	15	0	0	0	0	0	0	0	0	0	0	0	0	0	0	0	0	0	0	0	0	0	0	0	0	49	107	112	109	50	18	74	115	90	65
Pigyl	NM_001082532	chr9	+	21959289	21962289	chr9:21904126-21905862	56750	1	0	0	0	156	134	5	3	0	0	0	0	0	0	0	0	0	0	0	0	0	0	0	0	0	0	0	0	0	0	0	0	122	122	232	891	661	71	92	210	853	634
Mkl1	NM_001082536	chr15	-	81020187	81023187	chr15:81020792-81021866	678	0	0	0	0	8884	8098	7679	6900	0	0	0	0	0	0	0	0	0	0	0	0	0	0	0	0	0	0	0	0	0	0	0	0	261	208	432	1711	2212	210	148	371	1321	2256
Neurl2	NM_001082974	chr2	-	164658096	164661096	chr2:164658505-164659651	31	1	0	0	0	109	105	35	28	0	0	0	0	0	0	0	0	0	0	0	0	0	0	0	0	0	0	0	0	0	0	0	0	188	245	393	1307	1631	185	144	362	1158	1691
Sdr39u1	NM_001082975	chr14	-	56518069	56521069	chr14:56459582-56460367	59110	1	0	1	1	504	573	209	251	0	0	0	0	0	0	0	0	0	0	0	0	0	0	0	0	0	0	0	0	0	0	0	0	77	170	179	313	181	49	114	169	294	191
Pphln1	NM_001083114	chr15	+	93226780	93229780	chr15:93167484-93168607	60692	1	0	0	0	4029	3959	2492	2465	0	0	0	0	0	0	0	0	0	0	0	0	0	0	0	0	0	0	0	0	0	0	0	0	232	129	283	1335	1752	250	170	296	1399	1840
Gbp7	NM_001083312	chr3	+	142191299	142194299	chr3:142102210-142104143	89941	1	0	0	0	750	651	83	57	0	0	0	0	0	0	0	0	0	0	0	0	0	0	0	0	0	0	0	0	0	0	0	0	132	145	213	750	1201	97	82	162	598	1242
Nup88	NM_001083331	chr11	-	70782475	70785475	chr11:70758713-70759498	24125	1	0	0	0	2325	2163	791	691	0	0	0	0	0	0	0	0	0	0	0	0	0	0	0	0	0	0	0	0	0	0	0	0	230	179	363	1461	2317	237	197	417	1611	2419
Tns3	NM_001083587	chr11	-	8563538	8566538	chr11:8343350-8344250	220714	1	0	0	0	13885	12389	8126	6677	0	0	0	0	0	0	0	0	0	0	0	0	0	0	0	0	0	0	0	0	0	0	0	0	187	259	380	1248	1321	121	97	193	720	1400
Rusc1	NM_001083807	chr3	-	88896285	88899285	chr3:88787473-88788714	109197	1	0	1	0	300	408	53	113	0	0	0	0	0	0	0	0	0	0	0	0	0	0	0	0	0	0	0	0	0	0	0	0	70	97	171	500	228	80	71	177	342	228
Hiatl1	NM_001083901	chr13	-	65213290	65216290	chr13:65818809-65820596	605995	1	0	0	0	3016	3062	879	922	0	0	0	0	0	0	0	0	0	0	0	0	0	0	0	0	0	0	0	0	0	0	0	0	189	189	303	977	1281	181	162	280	1026	1176
1600014C10Rik	NM_001085385	chr7	+	38966235	38969235	chr7:39015016-39016129	47395	1	0	0	0	510	433	103	68	0	0	0	0	0	0	0	0	0	0	0	0	0	0	0	0	0	0	0	0	0	0	0	0	151	174	331	1065	844	180	139	279	934	836
Tspyl5	NM_001085421	chr15	-	33616638	33619638	chr15:33264962-33265979	352118	1	0	0	0	273	232	0	0	0	0	0	0	0	0	0	0	0	0	0	0	0	0	0	0	0	0	0	0	0	0	0	0	116	161	229	311	249	35	103	176	260	223
Rere	NM_001085492	chr4	+	149654024	149657024	chr4:150172592-150173901	517147	1	0	0	0	20637	18235	17739	15318	0	0	0	0	0	0	0	0	0	0	0	0	0	0	0	0	0	0	0	0	0	0	0	0	183	184	333	1107	1339	227	139	228	1067	1457
Ndufaf6	NM_001085493	chr4	-	11002352	11005352	chr4:11412560-11413277	409725	1	0	0	0	402	254	339	196	0	0	0	0	0	0	0	0	0	0	0	0	0	0	0	0	0	0	0	0	0	0	0	0	108	129	151	521	658	90	92	154	506	668
Myom3	NM_001085509	chr4	+	135313629	135316629	chr4:135577431-135578285	262112	1	0	0	0	5	9	5	9	0	0	0	0	0	0	0	0	0	0	0	0	0	0	0	0	0	0	0	0	0	0	0	0	40	77	85	123	69	60	83	115	127	67
Krtap1-3	NM_001085526	chr11	-	99451691	99454691	chr11:99673266-99673559	220769	1	0	0	0	0	0	0	0	0	0	0	0	0	0	0	0	0	0	0	0	0	0	0	0	0	0	0	0	0	0	0	0	76	66	94	40	46	18	62	73	36	60
Trabd2b	NM_001085549	chr4	+	114077328	114080328	chr4:114659825-114660098	580632	1	0	0	0	703	690	634	627	0	0	0	0	0	0	0	0	0	0	0	0	0	0	0	0	0	0	0	0	0	0	0	0	47	66	119	288	239	28	50	88	228	258
Myadm	NM_001093764	chr7	+	3287038	3290038	chr7:3292350-3293340	3861	1	0	1	1	4118	4333	300	473	0	0	0	0	0	0	0	0	0	0	0	0	0	0	0	0	0	0	0	0	0	0	0	0	181	212	355	994	988	195	178	325	837	934
Trerf1	NM_001097623	chr17	+	47275890	47278890	chr17:47301766-47302923	24413	1	0	0	0	4496	4177	4110	3797	0	0	0	0	0	0	0	0	0	0	0	0	0	0	0	0	0	0	0	0	0	0	0	0	178	178	277	1172	1319	77	80	157	763	1320
Pdp1	NM_001098230	chr4	-	11892597	11895597	chr4:11803047-11803858	90144	1	0	0	0	3419	2794	222	60	0	0	0	0	0	0	0	0	0	0	0	0	0	0	0	0	0	0	0	0	0	0	0	0	108	150	268	831	987	129	93	199	615	1032
Pik3c2b	NM_001099276	chr1	+	134940588	134943588	chr1:134942952-134943899	834	1	0	0	0	573	449	342	209	0	0	0	0	0	0	0	0	0	0	0	0	0	0	0	0	0	0	0	0	0	0	0	0	67	116	152	583	551	55	77	108	386	472
1700042G07Rik	NM_001099295	chr4	+	115843976	115846976	chr4:115796013-115796890	49580	1	0	0	0	0	0	0	0	0	0	0	0	0	0	0	0	0	0	0	0	0	0	0	0	0	0	0	0	0	0	0	0	79	109	178	104	51	27	101	135	96	69
Duox1	NM_001099297	chr2	+	122139407	122142407	chr2:122454616-122455582	313569	1	0	1	0	50	114	34	88	0	0	0	0	0	0	0	0	0	0	0	0	0	0	0	0	0	0	0	0	0	0	0	0	54	50	43	30	29	17	50	66	38	51
Gm11569	NM_001099312	chr11	-	99664760	99667760	chr11:99673266-99673559	7700	0	0	0	0	0	0	0	0	0	0	0	0	0	0	0	0	0	0	0	0	0	0	0	0	0	0	0	0	0	0	0	0	53	54	73	42	58	11	59	67	62	47
Gm11554	NM_001099313	chr11	-	99670206	99673206	chr11:99673266-99673559	2254	0	0	0	0	0	1	0	1	0	0	0	0	0	0	0	0	0	0	0	0	0	0	0	0	0	0	0	0	0	0	0	0	53	54	73	42	58	11	59	67	62	47
Msmp	NM_001099314	chr4	-	43596366	43599366	chr4:43570916-43572251	25735	1	0	0	0	349	343	184	172	0	0	0	0	0	0	0	0	0	0	0	0	0	0	0	0	0	0	0	0	0	0	0	0	97	126	215	247	47	35	86	159	158	75
Gm12942	NM_001099319	chr4	+	126801286	126804286	chr4:126645289-126645952	157693	1	0	0	0	120	106	46	36	0	0	0	0	0	0	0	0	0	0	0	0	0	0	0	0	0	0	0	0	0	0	0	0	78	138	193	467	565	61	115	168	411	533
Rapgef2	NM_001099624	chr3	-	78948797	78951797	chr3:78914340-78915079	35172	1	0	1	0	3843	4033	1939	2088	0	0	0	0	0	0	0	0	0	0	0	0	0	0	0	0	0	0	0	0	0	0	0	0	71	112	197	248	73	49	77	139	201	84
Htr3a	NM_001099644	chr9	-	48718204	48721204	chr9:48515110-48516019	203256	1	0	0	0	0	1	0	1	0	0	0	0	0	0	0	0	0	0	0	0	0	0	0	0	0	0	0	0	0	0	0	0	69	49	48	106	47	30	64	65	81	54
Scgb1c1	NM_001099742	chr7	+	148029463	148032463	chr7:148194458-148195638	163652	1	0	0	0	3	6	2	4	0	0	0	0	0	0	0	0	0	0	0	0	0	0	0	0	0	0	0	0	0	0	0	0	97	65	77	157	61	59	66	90	148	46
Trmt61a	NM_001099793	chr12	+	112914315	112917315	chr12:112920679-112921483	4736	1	0	0	0	366	328	93	81	0	0	0	0	0	0	0	0	0	0	0	0	0	0	0	0	0	0	0	0	0	0	0	0	145	274	370	1167	1622	124	214	354	1113	1628
2210404O07Rik	NM_001099917	chr10	+	80853808	80856808	chr10:80782627-80784172	72253	1	0	0	0	26	25	18	15	0	0	0	0	0	0	0	0	0	0	0	0	0	0	0	0	0	0	0	0	0	0	0	0	89	89	163	212	47	21	82	132	218	75
Wfikkn1	NM_001100454	chr17	-	26016803	26019803	chr17:26056613-26057706	39229	1	0	0	0	53	66	16	14	0	0	0	0	0	0	0	0	0	0	0	0	0	0	0	0	0	0	0	0	0	0	0	0	48	85	126	161	78	36	90	136	147	69
Tmem221	NM_001100462	chr8	-	74081770	74084770	chr8:74134718-74135148	52200	1	0	0	0	8	6	2	3	0	0	0	0	0	0	0	0	0	0	0	0	0	0	0	0	0	0	0	0	0	0	0	0	45	56	103	197	92	16	70	88	170	117
Adat3	NM_001100606	chr10	+	80063624	80066624	chr10:80084130-80085502	19103	1	0	0	0	189	193	188	193	0	0	0	0	0	0	0	0	0	0	0	0	0	0	0	0	0	0	0	0	0	0	0	0	199	341	497	1468	1277	260	376	594	1529	1223
Gm11564	NM_001100614	chr11	-	99675980	99678980	chr11:99673266-99673559	3518	0	0	0	0	0	0	0	0	0	0	0	0	0	0	0	0	0	0	0	0	0	0	0	0	0	0	0	0	0	0	0	0	65	64	74	68	70	14	86	83	49	81
Slc35g2	NM_001101483	chr9	-	100470504	100473504	chr9:101152522-101153855	682121	1	0	0	0	87	72	45	38	0	0	0	0	0	0	0	0	0	0	0	0	0	0	0	0	0	0	0	0	0	0	0	0	75	86	76	223	308	38	74	102	212	334
Fam71f2	NM_001101486	chr6	+	29229140	29232140	chr6:29717368-29718450	486795	1	0	0	0	12	14	7	11	0	0	0	0	0	0	0	0	0	0	0	0	0	0	0	0	0	0	0	0	0	0	0	0	98	79	109	172	42	24	80	105	136	56
Gsg1l	NM_001101488	chr7	-	133224925	133227925	chr7:133264824-133265951	39571	1	0	0	0	56	53	56	48	0	0	0	0	0	0	0	0	0	0	0	0	0	0	0	0	0	0	0	0	0	0	0	0	40	44	26	70	48	12	36	23	58	70
Gm7244	NM_001101597	chr9	+	31076985	31079985	chr9:31069447-31070518	8951	1	0	0	0	15	18	0	0	0	0	0	0	0	0	0	0	0	0	0	0	0	0	0	0	0	0	0	0	0	0	0	0	81	80	107	94	52	30	78	114	70	58
Isoc2a	NM_001101598	chr7	+	4826654	4829654	chr7:4866529-4867774	38412	1	0	0	0	225	229	93	92	0	0	0	0	0	0	0	0	0	0	0	0	0	0	0	0	0	0	0	0	0	0	0	0	115	78	166	476	478	92	84	159	500	413
Gm7616	NM_001101600	chr9	+	59797100	59800100	chr9:60084813-60085833	286193	1	0	0	0	1	1	1	1	0	0	0	0	0	0	0	0	0	0	0	0	0	0	0	0	0	0	0	0	0	0	0	0	69	77	121	135	65	18	71	93	106	79
Gm14446	NM_001101605	chr19	-	34675458	34678458	chr19:34996333-34997111	320113	1	0	0	0	23	24	8	8	0	0	0	0	0	0	0	0	0	0	0	0	0	0	0	0	0	0	0	0	0	0	0	0	86	97	145	68	58	24	100	130	57	64
Gm8817	NM_001101606	chrX	-	163507302	163510302	chrX:163604073-163605030	96386	1	0	0	0	0	0	0	0	0	0	0	0	0	0	0	0	0	0	0	0	0	0	0	0	0	0	0	0	0	0	0	0	38	47	48	42	39	10	46	58	43	52
Tmem207	NM_001101640	chr16	-	26525857	26528857	chr16:26447369-26448607	78980	1	0	0	0	2	5	2	5	0	0	0	0	0	0	0	0	0	0	0	0	0	0	0	0	0	0	0	0	0	0	0	0	43	44	58	41	43	16	35	32	34	37
Prlh	NM_001101647	chr1	+	92847684	92850684	chr1:92954017-92955110	104875	1	0	0	0	0	0	0	0	0	0	0	0	0	0	0	0	0	0	0	0	0	0	0	0	0	0	0	0	0	0	0	0	68	66	82	142	57	25	84	103	146	47
Acp5	NM_001102405	chr9	-	21939190	21942190	chr9:21904126-21905862	35651	1	0	0	0	43	38	3	3	0	0	0	0	0	0	0	0	0	0	0	0	0	0	0	0	0	0	0	0	0	0	0	0	76	93	113	127	57	43	78	96	107	71
Aplp2	NM_001102456	chr9	-	31018400	31021400	chr9:31019240-31019650	60	0	0	1	1	10267	10632	2166	2539	0	0	0	0	0	0	0	0	0	0	0	0	0	0	0	0	0	0	0	0	0	0	0	0	105	102	224	838	991	88	60	148	568	1012
Alkbh1	NM_001102565	chr12	-	88783789	88786789	chr12:88782902-88783809	1312	0	0	0	0	2293	2016	1756	1562	0	0	0	0	0	0	0	0	0	0	0	0	0	0	0	0	0	0	0	0	0	0	0	0	292	292	393	1715	3166	356	366	408	1873	2992
Smyd4	NM_001102611	chr11	+	75159934	75162934	chr11:75216705-75217903	55426	1	0	0	0	1092	854	673	442	0	0	0	0	0	0	0	0	0	0	0	0	0	0	0	0	0	0	0	0	0	0	0	0	188	174	311	1232	1692	163	105	315	1069	1516
Kbtbd8	NM_001102670	chr6	+	95065873	95068873	chr6:94727654-94729219	339203	1	0	0	0	123	120	11	9	0	0	0	0	0	0	0	0	0	0	0	0	0	0	0	0	0	0	0	0	0	0	0	0	64	78	104	329	461	49	64	105	318	432
Vmn2r107	NM_001104569	chr17	+	20480388	20483388	chr17:21081646-21082720	599933	1	0	0	0	3	4	3	4	0	0	0	0	0	0	0	0	0	0	0	0	0	0	0	0	0	0	0	0	0	0	0	0	42	37	44	17	40	20	37	26	20	37
Vmn2r3	NM_001104614	chr3	-	64090339	64093339	chr3:63696514-63697904	394435	1	0	0	0	3	4	2	4	0	0	0	0	0	0	0	0	0	0	0	0	0	0	0	0	0	0	0	0	0	0	0	0	45	45	41	25	41	15	54	52	26	49
AW209491	NM_001104646	chr13	+	14720511	14723511	chr13:14047651-14048546	674563	1	0	0	0	298	272	39	23	0	0	0	0	0	0	0	0	0	0	0	0	0	0	0	0	0	0	0	0	0	0	0	0	107	138	215	601	804	76	126	158	630	836
Sv2b	NM_001109753	chr7	-	82452272	82455272	chr7:82702708-82704305	249828	1	0	0	0	61	71	60	70	0	0	0	0	0	0	0	0	0	0	0	0	0	0	0	0	0	0	0	0	0	0	0	0	49	44	53	73	71	36	40	62	80	68
Srrt	NM_001109910	chr5	-	137747902	137750902	chr5:137754903-137756023	6548	0	0	1	0	3431	3783	1135	1435	0	0	0	0	0	0	0	0	0	0	0	0	0	0	0	0	0	0	0	0	0	0	0	0	209	212	402	1452	1604	216	175	381	1352	1650
Nrep	NM_001109988	chr18	-	33622683	33625683	chr18:33623261-33624151	58	1	0	0	0	6953	6000	2082	1475	0	0	0	0	0	0	0	0	0	0	0	0	0	0	0	0	0	0	0	0	0	0	0	0	137	157	243	878	968	99	126	161	682	974
Prg4	NM_001110146	chr1	-	152312295	152315295	chr1:152358677-152359614	45825	1	0	0	0	261	242	92	82	0	0	0	0	0	0	0	0	0	0	0	0	0	0	0	0	0	0	0	0	0	0	0	0	61	60	69	44	30	19	51	71	48	57
Yif1b	NM_001110201	chr7	+	30021341	30024341	chr7:30077271-30078051	54266	1	0	0	0	835	819	163	150	0	0	0	0	0	0	0	0	0	0	0	0	0	0	0	0	0	0	0	0	0	0	0	0	114	157	287	735	716	141	206	306	730	688
Keap1	NM_001110305	chr9	-	21042776	21045776	chr9:21171506-21172650	128414	1	0	0	0	1647	1498	165	131	0	0	0	0	0	0	0	0	0	0	0	0	0	0	0	0	0	0	0	0	0	0	0	0	147	219	377	1338	1467	179	217	350	1222	1349
Klra7	NM_001110323	chr6	-	130182340	130185340	chr6:129735520-129736755	446617	1	0	0	0	3	1	3	1	0	0	0	0	0	0	0	0	0	0	0	0	0	0	0	0	0	0	0	0	0	0	0	0	65	38	31	17	47	22	53	42	17	56
Sin3a	NM_001110351	chr9	+	56917846	56920846	chr9:56920369-56922482	1686	0	0	1	1	3500	3885	1373	1704	0	0	0	0	0	0	0	0	0	0	0	0	0	0	0	0	0	0	0	0	0	0	0	0	162	155	339	1255	1683	214	115	253	1105	1612
Capn12	NM_001110807	chr7	+	29664674	29667674	chr7:29715960-29717175	49940	1	0	1	0	599	785	89	255	0	0	0	0	0	0	0	0	0	0	0	0	0	0	0	0	0	0	0	0	0	0	0	0	54	62	90	116	45	33	88	106	102	50
Rbfox2	NM_001110827	chr15	-	77136483	77139483	chr15:77087499-77088849	49248	1	0	0	0	25220	23485	17854	16278	0	0	0	0	0	0	0	0	0	0	0	0	0	0	0	0	0	0	0	0	0	0	0	0	178	111	294	1104	1169	146	98	222	868	1237
Dnpep	NM_001110831	chr1	-	75313212	75316212	chr1:75313491-75315036	173	0	0	0	0	1285	1257	256	241	0	0	0	0	0	0	0	0	0	0	0	0	0	0	0	0	0	0	0	0	0	0	0	0	188	159	285	1189	1530	145	141	303	1176	1480
Prr5l	NM_001110849	chr2	-	101678137	101681137	chr2:102284470-102285611	605799	1	0	0	0	838	812	618	577	0	0	0	0	0	0	0	0	0	0	0	0	0	0	0	0	0	0	0	0	0	0	0	0	30	44	57	41	38	14	37	41	36	45
Runx1	NM_001111021	chr16	-	92825319	92828319	chr16:92828068-92829188	2247	0	0	0	0	9861	10764	6644	7091	0	0	0	0	0	0	0	0	0	0	0	0	0	0	0	0	0	0	0	0	0	0	0	0	90	132	262	158	71	68	142	221	168	71
Runx1t1	NM_001111026	chr4	+	13668448	13671448	chr4:13714441-13715796	44648	1	0	0	0	21563	16976	17786	13393	0	0	0	0	0	0	0	0	0	0	0	0	0	0	0	0	0	0	0	0	0	0	0	0	452	433	675	2239	2485	305	120	320	1290	2680
Cd34	NM_001111059	chr1	+	196763014	196766014	chr1:196802772-196804009	38365	1	0	0	0	880	867	121	85	0	0	0	0	0	0	0	0	0	0	0	0	0	0	0	0	0	0	0	0	0	0	0	0	112	135	175	286	278	41	77	146	210	323
Fkbp8	NM_001111066	chr8	+	73049641	73052641	chr8:73046658-73047663	4483	0	0	0	0	2799	2689	543	436	0	0	0	0	0	0	0	0	0	0	0	0	0	0	0	0	0	0	0	0	0	0	0	0	207	191	305	1245	1496	220	190	361	1178	1365
Cdkn1a	NM_001111099	chr17	+	29225930	29228930	chr17:29238447-29245986	12964	1	0	1	1	756	2449	173	1147	0	0	0	0	0	0	0	0	0	0	0	0	0	0	0	0	0	0	0	0	0	0	0	0	126	334	386	599	374	196	324	417	556	502
Uba3	NM_001111106	chr6	-	97154636	97157636	chr6:97155346-97156206	24	0	0	0	0	2712	2653	1120	1050	0	0	0	0	0	0	0	0	0	0	0	0	0	0	0	0	0	0	0	0	0	0	0	0	133	127	223	897	1176	156	159	265	962	1153
Cmah	NM_001111110	chr13	+	24417272	24420272	chr13:24408557-24409625	9867	0	0	0	0	40	47	32	39	0	0	0	0	0	0	0	0	0	0	0	0	0	0	0	0	0	0	0	0	0	0	0	0	67	56	87	88	57	29	89	92	59	56
Ccdc6	NM_001111121	chr10	+	69557868	69560868	chr10:69880297-69881841	321409	1	0	0	0	4435	4005	1643	1162	0	0	0	0	0	0	0	0	0	0	0	0	0	0	0	0	0	0	0	0	0	0	0	0	130	139	317	1223	1415	133	125	258	967	1485
Sprtn	NM_001111141	chr8	+	127419785	127422785	chr8:127450023-127451297	28814	1	0	0	0	505	503	144	133	0	0	0	0	0	0	0	0	0	0	0	0	0	0	0	0	0	0	0	0	0	0	0	0	138	161	396	1416	1987	107	201	389	1372	1951
Lrrc73	NM_001111142	chr17	+	46389113	46392113	chr17:46692682-46693944	302145	1	0	0	0	33	41	10	18	0	0	0	0	0	0	0	0	0	0	0	0	0	0	0	0	0	0	0	0	0	0	0	0	63	69	142	396	210	37	86	159	329	223
Gm514	NM_001111145	chr9	+	65206866	65209866	chr9:65048980-65050471	158918	1	0	1	1	175	318	168	308	0	0	0	0	0	0	0	0	0	0	0	0	0	0	0	0	0	0	0	0	0	0	0	0	71	51	101	99	91	21	75	98	93	71
Wdfy1	NM_001111279	chr1	-	79757344	79760344	chr1:79755582-79756938	2084	0	0	0	0	2614	1874	2037	1308	0	0	0	0	0	0	0	0	0	0	0	0	0	0	0	0	0	0	0	0	0	0	0	0	218	289	499	1657	2330	218	223	423	1651	2345
Idh1	NM_001111320	chr1	-	65232053	65235053	chr1:64924750-64926304	307376	1	0	0	0	2581	2418	476	281	0	0	0	0	0	0	0	0	0	0	0	0	0	0	0	0	0	0	0	0	0	0	0	0	106	111	189	646	859	147	97	166	547	952
Nedd9	NM_001111324	chr13	-	41581729	41584729	chr13:41738674-41739834	156544	1	0	0	0	3917	3339	1645	1068	0	0	0	0	0	0	0	0	0	0	0	0	0	0	0	0	0	0	0	0	0	0	0	0	29	81	84	50	55	5	62	80	60	59
Cyth2	NM_001112701	chr7	-	53068686	53071686	chr7:53069554-53070271	56	0	0	1	1	963	1403	374	676	0	0	0	0	0	0	0	0	0	0	0	0	0	0	0	0	0	0	0	0	0	0	0	0	177	103	221	1011	875	209	110	198	1017	926
Tnni1	NM_001112702	chr1	+	137694087	137697087	chr1:137630279-137631533	65157	1	0	0	0	5	4	2	2	0	0	0	0	0	0	0	0	0	0	0	0	0	0	0	0	0	0	0	0	0	0	0	0	38	106	130	170	59	16	81	143	165	65
Bicd1	NM_001112796	chr6	+	149355505	149358505	chr6:149136739-149137913	220229	1	0	0	0	1529	1487	1113	1043	0	0	0	0	0	0	0	0	0	0	0	0	0	0	0	0	0	0	0	0	0	0	0	0	143	125	209	639	868	53	99	187	548	913
Tmem194	NM_001113211	chr10	+	127112120	127115120	chr10:127058364-127059385	54911	1	0	0	0	1169	1259	300	294	0	0	0	0	0	0	0	0	0	0	0	0	0	0	0	0	0	0	0	0	0	0	0	0	188	88	213	789	795	150	94	240	831	913
Fam131b	NM_001113327	chr6	-	42273639	42276639	chr6:42299096-42300506	25328	1	0	0	0	1325	1296	44	45	0	0	0	0	0	0	0	0	0	0	0	0	0	0	0	0	0	0	0	0	0	0	0	0	173	136	273	1033	1059	145	98	188	813	964
Phf8	NM_001113354	chrX	+	147953214	147956214	chrX:148237181-148238285	282473	1	0	0	0	1576	1542	824	768	0	0	0	0	0	0	0	0	0	0	0	0	0	0	0	0	0	0	0	0	0	0	0	0	164	139	207	804	1012	173	148	233	760	1102
Amn1	NM_001113424	chr6	-	149136234	149139234	chr6:149136739-149137913	40	0	0	0	0	1296	1147	1188	1027	0	0	0	0	0	0	0	0	0	0	0	0	0	0	0	0	0	0	0	0	0	0	0	0	194	364	428	1013	1671	281	367	504	1033	1536
Ctdsp2	NM_001113470	chr10	+	126413772	126416772	chr10:126415223-126416007	293	1	0	0	0	9016	8056	1473	1003	0	0	0	0	0	0	0	0	0	0	0	0	0	0	0	0	0	0	0	0	0	0	0	0	180	200	363	1303	1680	159	158	285	1180	1859
Col2a1	NM_001113515	chr15	-	97834155	97837155	chr15:97077966-97078837	756812	1	0	0	0	1016	1314	206	310	0	0	0	0	0	0	0	0	0	0	0	0	0	0	0	0	0	0	0	0	0	0	0	0	83	134	201	715	540	92	75	161	502	450
Csf1	NM_001113529	chr3	-	107562387	107565387	chr3:107499348-107499922	63877	1	0	0	0	6651	5838	2066	1169	0	0	0	0	0	0	0	0	0	0	0	0	0	0	0	0	0	0	0	0	0	0	0	0	340	351	639	2324	2888	286	216	407	1875	2817
Lima1	NM_001113545	chr15	-	99704887	99707887	chr15:99676742-99678428	28048	1	0	1	1	9639	12215	4389	6401	0	0	0	0	0	0	0	0	0	0	0	0	0	0	0	0	0	0	0	0	0	0	0	0	106	126	211	532	576	58	82	144	433	459
Stat5b	NM_001113563	chr11	-	100710899	100713899	chr11:100631631-100632805	79666	1	0	0	0	2936	2431	1654	1085	0	0	0	0	0	0	0	0	0	0	0	0	0	0	0	0	0	0	0	0	0	0	0	0	131	159	226	816	747	101	111	179	650	809
Smarcc2	NM_001114096	chr10	+	127894291	127897291	chr10:127926824-127928196	31229	1	0	0	0	4252	3815	1178	952	0	0	0	0	0	0	0	0	0	0	0	0	0	0	0	0	0	0	0	0	0	0	0	0	187	172	367	1572	1790	132	164	283	1398	1838
Qrich1	NM_001114119	chr9	+	108417417	108420417	chr9:108420015-108421062	1076	1	0	1	0	6852	7003	3025	3196	0	0	0	0	0	0	0	0	0	0	0	0	0	0	0	0	0	0	0	0	0	0	0	0	174	247	358	1370	1509	296	251	328	1363	1411
Rps6kb1	NM_001114334	chr11	-	86357309	86360309	chr11:86384722-86385923	27052	1	0	0	0	3796	3224	1765	1379	0	0	0	0	0	0	0	0	0	0	0	0	0	0	0	0	0	0	0	0	0	0	0	0	171	133	297	1207	1518	205	111	253	1259	1458
Pank1	NM_001114339	chr19	-	34952945	34955945	chr19:34996333-34997111	42626	1	0	0	0	729	635	397	303	0	0	0	0	0	0	0	0	0	0	0	0	0	0	0	0	0	0	0	0	0	0	0	0	148	146	301	970	1222	119	112	200	745	1200
Clasp2	NM_001114347	chr9	+	113648590	113651590	chr9:113634950-113636022	15119	1	0	0	0	6284	6296	4337	4300	1	1	0	0	0	0	0	0	0	0	0	0	0	0	0	0	0	0	0	0	0	0	0	0	160	239	361	1520	1730	322	255	409	1602	1737
Zmym4	NM_001114399	chr4	-	126644167	126647167	chr4:126645289-126645952	424	0	0	0	0	7387	6900	5412	4983	0	0	0	0	0	0	0	0	0	0	0	0	0	0	0	0	0	0	0	0	0	0	0	0	120	112	165	513	709	80	109	169	492	735
Jmjd7	NM_001114637	chr2	+	119851218	119854218	chr2:119797284-119798496	55303	1	0	0	0	239	219	76	75	0	0	0	0	0	0	0	0	0	0	0	0	0	0	0	0	0	0	0	0	0	0	0	0	136	196	297	919	745	137	112	269	730	794
Plcl1	NM_001114663	chr1	+	55460789	55463789	chr1:55585119-55586212	122797	1	0	0	0	4589	4407	4373	4170	0	0	0	0	0	0	0	0	0	0	0	0	0	0	0	0	0	0	0	0	0	0	0	0	102	69	137	588	694	43	61	95	342	747
Suv420h2	NM_001115018	chr7	+	4689728	4692728	chr7:4690969-4692053	283	0	0	0	0	463	437	176	155	0	0	0	0	0	0	0	0	0	0	0	0	0	0	0	0	0	0	0	0	0	0	0	0	224	186	299	1059	933	151	129	288	990	1028
Gm101	NM_001115074	chr1	-	121890787	121893787	chr1:121733873-121734638	157553	1	0	0	0	15	13	15	13	0	0	0	0	0	0	0	0	0	0	0	0	0	0	0	0	0	0	0	0	0	0	0	0	60	60	52	42	55	15	49	58	29	60
Fancf	NM_001115087	chr7	-	59116637	59119637	chr7:59168746-59169921	51689	1	0	0	0	255	234	0	0	0	0	0	0	0	0	0	0	0	0	0	0	0	0	0	0	0	0	0	0	0	0	0	0	93	190	288	450	315	42	80	169	317	282
Zbtb44	NM_001115130	chr9	+	30836228	30839228	chr9:31019240-31019650	181232	1	0	0	0	2062	1807	356	234	0	0	0	0	0	0	0	0	0	0	0	0	0	0	0	0	0	0	0	0	0	0	0	0	136	122	186	865	982	109	84	166	603	992
Samd3	NM_001115154	chr10	+	25947512	25950512	chr10:26286823-26288198	338093	1	0	0	0	8	10	6	9	0	0	0	0	0	0	0	0	0	0	0	0	0	0	0	0	0	0	0	0	0	0	0	0	71	58	75	38	37	27	45	60	52	37
Tnrc18	NM_001122730	chr5	-	143578066	143581066	chr5:143584200-143585973	6327	1	0	0	0	13481	12095	7117	5783	0	0	0	0	0	0	0	0	0	0	0	0	0	0	0	0	0	0	0	0	0	0	0	0	448	405	584	2665	2787	481	311	520	2421	2969
Igf2	NM_001122736	chr7	-	149845940	149848940	chr7:149846584-149847525	113	0	0	1	1	20211	19429	180	274	0	0	0	0	0	0	0	0	0	0	0	0	0	0	0	0	0	0	0	0	0	0	0	0	23	44	49	200	131	3	50	53	168	104
Pcdh7	NM_001122758	chr5	+	58107259	58110259	chr5:58259672-58260707	150860	1	0	0	0	15823	15269	12289	11951	0	0	0	0	0	0	0	0	0	0	0	0	0	0	0	0	0	0	0	0	0	0	0	0	242	217	427	1829	2916	169	118	324	1205	2742
Pde7a	NM_001122759	chr3	-	19210322	19213322	chr3:20045356-20045721	834262	1	0	0	0	5893	5398	3884	3314	0	0	0	0	0	0	0	0	0	0	0	0	0	0	0	0	0	0	0	0	0	0	0	0	233	196	372	1644	2004	177	196	364	1423	1939
Lrrc8d	NM_001122768	chr5	+	106126987	106129987	chr5:106304598-106305552	176193	1	0	0	0	2065	1947	2047	1914	0	0	0	0	0	0	0	0	0	0	0	0	0	0	0	0	0	0	0	0	0	0	0	0	49	28	41	114	132	23	31	35	111	124
Klhl25	NM_001122780	chr7	+	82991223	82994223	chr7:82702708-82704305	290121	1	0	0	0	828	669	217	183	0	0	0	0	0	0	0	0	0	0	0	0	0	0	0	0	0	0	0	0	0	0	0	0	123	107	204	910	1115	134	112	209	810	1099
Hoxa10	NM_001122950	chr6	-	52189853	52192853	chr6:52153855-52155022	36370	1	0	0	0	579	476	165	80	0	0	0	0	0	0	0	0	0	0	0	0	0	0	0	0	0	0	0	0	0	0	0	0	162	81	165	672	567	118	66	135	463	671
Rad54l	NM_001122958	chr4	-	115795294	115798294	chr4:115796013-115796890	100	0	0	0	0	756	766	259	287	0	0	0	0	0	0	0	0	0	0	0	0	0	0	0	0	0	0	0	0	0	0	0	0	196	109	190	652	958	117	71	152	663	1041
Gm11563	NM_001126320	chr11	-	99519273	99522273	chr11:99673266-99673559	153187	1	0	0	0	0	0	0	0	0	0	0	0	0	0	0	0	0	0	0	0	0	0	0	0	0	0	0	0	0	0	0	0	55	93	131	80	54	55	104	137	108	68
Gm13157	NM_001127189	chr4	-	147182897	147185897	chr4:147188384-147189392	5070	0	0	0	0	1061	974	592	534	0	0	0	0	0	0	0	0	0	0	0	0	0	0	0	0	0	0	0	0	0	0	0	0	226	218	301	750	1146	123	166	246	618	1088
Snx10	NM_001127349	chr6	+	51471901	51474901	chr6:51419510-51420569	53769	1	0	0	0	1898	1706	1145	1002	0	0	0	0	0	0	0	0	0	0	0	0	0	0	0	0	0	0	0	0	0	0	0	0	87	121	212	522	645	78	96	159	413	734
Eif2b4	NM_001127356	chr5	-	31494512	31497512	chr5:31494887-31496034	51	1	0	0	0	341	326	58	48	0	0	0	0	0	0	0	0	0	0	0	0	0	0	0	0	0	0	0	0	0	0	0	0	307	265	500	2080	2681	335	213	520	2099	2596
Wisp3	NM_001127376	chr10	-	38882600	38885600	chr10:39334184-39335357	451133	1	0	0	0	112	96	98	88	0	0	0	0	0	0	0	0	0	0	0	0	0	0	0	0	0	0	0	0	0	0	0	0	59	63	79	75	63	27	83	60	66	62
Gm1564	NM_001127576	chr11	+	102524898	102527898	chr11:102517099-102518564	8764	0	0	0	0	20	18	7	4	0	0	0	0	0	0	0	0	0	0	0	0	0	0	0	0	0	0	0	0	0	0	0	0	28	41	48	36	32	17	42	42	37	34
Tspan32	NM_001128080	chr7	+	150188950	150191950	chr7:150254557-150255652	64239	1	0	0	0	16	14	13	10	0	0	0	0	0	0	0	0	0	0	0	0	0	0	0	0	0	0	0	0	0	0	0	0	81	115	187	132	44	22	95	138	128	62
Psen2	NM_001128605	chr1	-	182185431	182188431	chr1:182317293-182318339	131307	1	0	0	0	434	408	203	187	0	0	0	0	0	0	0	0	0	0	0	0	0	0	0	0	0	0	0	0	0	0	0	0	110	130	193	877	978	127	84	211	716	972
Tppp2	NM_001128634	chr14	+	52536435	52539435	chr14:52502802-52503764	35151	1	0	0	0	0	0	0	0	0	0	0	0	0	0	0	0	0	0	0	0	0	0	0	0	0	0	0	0	0	0	0	0	53	45	69	50	46	13	60	52	51	53
Igsf9b	NM_001129787	chr9	+	27104812	27107812	chr9:27107782-27108331	1145	0	0	0	0	413	362	152	106	0	0	0	0	0	0	0	0	0	0	0	0	0	0	0	0	0	0	0	0	0	0	0	0	102	108	172	724	1190	98	64	170	676	1269
Smarcd2	NM_001130187	chr11	-	106133286	106136286	chr11:105937139-105938598	196442	1	0	0	0	1136	1142	208	196	0	0	0	0	0	0	0	0	0	0	0	0	0	0	0	0	0	0	0	0	0	0	0	0	166	158	313	1128	1213	173	130	258	1011	1296
Best2	NM_001130194	chr8	-	87537307	87540307	chr8:87503433-87504638	34230	1	0	0	0	10	5	9	5	0	0	0	0	0	0	0	0	0	0	0	0	0	0	0	0	0	0	0	0	0	0	0	0	34	71	106	241	76	50	76	97	200	92
Sema6b	NM_001130456	chr17	-	56278766	56281766	chr17:56301525-56302050	22127	1	0	1	0	25	55	6	21	0	0	0	0	0	0	0	0	0	0	0	0	0	0	0	0	0	0	0	0	0	0	0	0	15	54	65	161	91	42	61	73	136	99
Tcn2	NM_001130458	chr11	-	3831081	3834081	chr11:3813750-3814121	18144	1	0	0	0	1437	1331	146	108	0	0	0	0	0	0	0	0	0	0	0	0	0	0	0	0	0	0	0	0	0	0	0	0	71	94	121	377	269	30	71	116	337	347
Gucy2d	NM_001130693	chr7	+	105586925	105589925	chr7:105353122-105353484	235623	1	0	0	0	10	7	10	7	0	0	0	0	0	0	0	0	0	0	0	0	0	0	0	0	0	0	0	0	0	0	0	0	38	48	56	38	51	12	46	49	33	60
Rfesd	NM_001131069	chr13	-	76155160	76158160	chr13:76137514-76138767	18085	1	0	0	0	290	201	127	57	0	0	0	0	0	0	0	0	0	0	0	0	0	0	0	0	0	0	0	0	0	0	0	0	187	268	351	1015	999	211	250	369	1014	939
Plcxd2	NM_001134480	chr16	-	46009526	46012526	chr16:45928634-45929873	81235	1	0	0	0	574	441	258	113	0	0	0	0	0	0	0	0	0	0	0	0	0	0	0	0	0	0	0	0	0	0	0	0	180	138	231	965	1017	110	97	148	856	1040
Tomm5	NM_001134646	chr4	-	45119985	45122985	chr4:45025016-45025922	95533	1	0	0	0	310	270	39	26	0	0	0	0	0	0	0	0	0	0	0	0	0	0	0	0	0	0	0	0	0	0	0	0	157	188	303	1290	2101	182	168	272	1300	2114
Ost4	NM_001134692	chr5	-	31209161	31212161	chr5:31209662-31211718	786	0	0	0	0	718	662	81	50	0	0	0	0	0	0	0	0	0	0	0	0	0	0	0	0	0	0	0	0	0	0	0	0	316	369	600	1893	1882	410	298	585	1831	1918
2810006K23Rik	NM_001134717	chr5	+	124776097	124779097	chr5:124777107-124778411	517	1	0	0	0	275	237	77	46	0	0	0	0	0	0	0	0	0	0	0	0	0	0	0	0	0	0	0	0	0	0	0	0	195	152	313	1171	1338	196	122	285	1071	1330
Klf14	NM_001135093	chr6	-	30907990	30910990	chr6:30577920-30578822	330772	1	0	0	0	1	0	0	0	0	0	0	0	0	0	0	0	0	0	0	0	0	0	0	0	0	0	0	0	0	0	0	0	26	40	29	28	37	5	47	41	26	54
Gm12250	NM_001135115	chr11	+	57995344	57998344	chr11:58147874-58148955	151011	1	0	0	0	10	8	0	2	0	0	0	0	0	0	0	0	0	0	0	0	0	0	0	0	0	0	0	0	0	0	0	0	72	67	89	96	89	32	69	98	116	69
Smim13	NM_001135577	chr13	+	41343212	41346212	chr13:40954405-40955673	390176	1	0	0	0	1462	1424	139	107	0	0	0	0	0	0	0	0	0	0	0	0	0	0	0	0	0	0	0	0	0	0	0	0	97	158	243	785	976	139	128	214	721	992
3110062M04Rik	NM_001135611	chr6	-	34827065	34830065	chr6:34668849-34669807	158892	1	0	0	0	446	352	86	74	0	0	0	0	0	0	0	0	0	0	0	0	0	0	0	0	0	0	0	0	0	0	0	0	144	226	424	1184	826	166	191	384	974	751
Gfra4	NM_001136063	chr2	-	130867824	130870824	chr2:131077771-131078956	209539	1	0	0	0	126	106	31	27	0	0	0	0	0	0	0	0	0	0	0	0	0	0	0	0	0	0	0	0	0	0	0	0	35	44	69	116	67	21	50	61	93	72
Meis2	NM_001136072	chr2	-	115889794	115892794	chr2:116152549-116153550	262432	1	0	0	0	18993	17879	17169	16043	0	0	0	0	0	0	0	0	0	0	0	0	0	0	0	0	0	0	0	0	0	0	0	0	292	268	609	2345	2726	182	129	358	1548	2802
Enpp2	NM_001136077	chr15	-	54750701	54753701	chr15:54685262-54686623	65628	1	0	0	0	774	716	314	273	0	0	0	0	0	0	0	0	0	0	0	0	0	0	0	0	0	0	0	0	0	0	0	0	93	75	93	238	217	42	53	95	177	249
Hsbp1l1	NM_001136181	chr18	-	80442841	80445841	chr18:80449372-80450242	5971	1	0	0	0	11	20	10	17	0	0	0	0	0	0	0	0	0	0	0	0	0	0	0	0	0	0	0	0	0	0	0	0	43	74	83	55	50	29	79	94	47	52
Slc39a5	NM_001136237	chr10	-	127837280	127840280	chr10:127774172-127775122	63619	1	0	1	1	51	68	16	29	0	0	0	0	0	0	0	0	0	0	0	0	0	0	0	0	0	0	0	0	0	0	0	0	45	65	95	146	69	16	81	93	129	79
Slc4a4	NM_001136260	chr5	+	89314284	89317284	chr5:88982709-88983871	333000	1	0	0	0	4850	4413	3807	3349	0	0	0	0	0	0	0	0	0	0	0	0	0	0	0	0	0	0	0	0	0	0	0	0	74	59	131	517	615	68	65	91	432	627
Gm9992	NM_001142539	chr17	-	7588654	7591654	chr17:7580073-7580315	9533	0	0	0	0	3	1	3	1	0	0	0	0	0	0	0	0	0	0	0	0	0	0	0	0	0	0	0	0	0	0	0	0	97	104	121	108	68	62	121	149	118	92
Fbrsl1	NM_001142642	chr5	-	110876522	110879522	chr5:110564169-110565375	312719	1	0	1	1	2422	3675	2188	3406	0	0	0	0	0	0	0	0	0	0	0	0	0	0	0	0	0	0	0	0	0	0	0	0	130	146	256	784	1055	112	128	256	841	1158
Ttll3	NM_001142732	chr6	+	113337253	113340253	chr6:113327358-113328539	11391	1	0	1	1	1351	2176	724	1446	0	0	0	0	0	0	0	0	0	0	0	0	0	0	0	0	0	0	0	0	0	0	0	0	85	97	140	156	52	21	77	119	139	54
Atat1	NM_001142744	chr17	-	36046013	36049013	chr17:36040069-36041231	6574	1	0	1	1	652	743	429	515	0	0	0	0	0	0	0	0	0	0	0	0	0	0	0	0	0	0	0	0	0	0	0	0	100	217	401	836	755	202	196	418	798	672
Plod2	NM_001142916	chr9	+	92435060	92438060	chr9:92495084-92496118	58476	1	0	0	0	3490	3059	1440	953	0	0	0	0	0	0	0	0	0	0	0	0	0	0	0	0	0	0	0	0	0	0	0	0	175	177	355	1244	1848	185	98	258	1055	1781
Zfp955b	NM_001142957	chr17	+	33424488	33427488	chr17:33425970-33427157	3	0	0	0	0	771	609	195	85	0	0	0	0	0	0	0	0	0	0	0	0	0	0	0	0	0	0	0	0	0	0	0	0	136	169	265	819	1528	133	131	223	819	1539
Ppfia4	NM_001144855	chr1	-	136228505	136231505	chr1:136229042-136230314	258	1	0	1	1	50	68	32	49	0	0	0	0	0	0	0	0	0	0	0	0	0	0	0	0	0	0	0	0	0	0	0	0	80	70	146	254	70	31	64	114	250	75
Gm13718	NM_001145100	chr2	+	84497235	84500235	chr2:84490476-84491426	8291	1	0	0	0	37	23	5	8	0	0	0	0	0	0	0	0	0	0	0	0	0	0	0	0	0	0	0	0	0	0	0	0	38	51	82	87	40	16	44	87	83	65
2310045N01Rik	NM_001145552	chr8	+	72661611	72664611	chr8:72736123-72737135	72829	1	0	0	0	413	319	243	164	0	0	0	0	0	0	0	0	0	0	0	0	0	0	0	0	0	0	0	0	0	0	0	0	227	141	326	1371	1755	219	159	321	1317	1777
Rfx8	NM_001145660	chr1	-	39776834	39779834	chr1:39772974-39774123	4378	0	0	0	0	11	15	11	13	0	0	0	0	0	0	0	0	0	0	0	0	0	0	0	0	0	0	0	0	0	0	0	0	82	105	123	133	81	13	72	107	164	76
2210408I21Rik	NM_001145676	chr13	+	77272796	77275796	chr13:78339238-78340334	1064960	1	0	0	0	3523	3287	3243	3000	0	0	0	0	0	0	0	0	0	0	0	0	0	0	0	0	0	0	0	0	0	0	0	0	163	104	182	873	1200	135	97	175	861	1325
Igsf9	NM_001145800	chr1	+	174410343	174413343	chr1:174431173-174431830	19034	1	0	0	0	171	156	72	47	0	0	0	0	0	0	0	0	0	0	0	0	0	0	0	0	0	0	0	0	0	0	0	0	92	79	129	447	278	59	60	106	436	277
Kifc3	NM_001145831	chr8	-	97665440	97668440	chr8:97523827-97524890	142112	1	0	0	0	1472	1316	794	664	0	0	0	0	0	0	0	0	0	0	0	0	0	0	0	0	0	0	0	0	0	0	0	0	186	232	365	938	833	100	181	331	800	876
Atp6ap1l	NM_001145879	chr13	-	91043960	91046960	chr13:91947171-91947583	902350	1	0	0	0	5	1	4	1	0	0	0	0	0	0	0	0	0	0	0	0	0	0	0	0	0	0	0	0	0	0	0	0	55	37	39	52	38	40	61	43	45	34
Pigv	NM_001145956	chr4	-	133227562	133230562	chr4:133312204-133313330	84190	1	0	0	0	380	319	142	99	0	0	0	0	0	0	0	0	0	0	0	0	0	0	0	0	0	0	0	0	0	0	0	0	194	376	526	1549	1131	230	388	461	1345	1030
Gpr114	NM_001145972	chr8	+	97445593	97448593	chr8:97523827-97524890	76733	1	0	0	0	4	2	3	2	0	0	0	0	0	0	0	0	0	0	0	0	0	0	0	0	0	0	0	0	0	0	0	0	59	48	101	146	51	14	48	81	120	44
Fam98c	NM_001146023	chr7	-	29940229	29943229	chr7:29965013-29966015	24377	1	0	0	0	67	72	23	24	0	0	0	0	0	0	0	0	0	0	0	0	0	0	0	0	0	0	0	0	0	0	0	0	48	55	74	227	441	25	60	85	230	387
Lrrc49	NM_001146046	chr9	-	60534941	60537941	chr9:60374428-60375524	160961	1	0	0	0	1280	1194	854	783	0	0	0	0	0	0	0	0	0	0	0	0	0	0	0	0	0	0	0	0	0	0	0	0	141	141	158	494	653	97	116	195	434	753
Htatip2	NM_001146050	chr7	+	57012475	57015475	chr7:56699904-56700283	314430	1	0	0	0	195	185	76	61	1	0	1	0	0	0	0	0	0	0	0	0	0	0	0	0	0	0	0	0	0	0	0	0	81	84	135	241	278	33	128	202	233	224
Als2cl	NM_001146059	chr9	+	110780677	110783677	chr9:110313188-110314265	469030	1	0	0	0	1128	1045	366	284	0	0	0	0	0	0	0	0	0	0	0	0	0	0	0	0	0	0	0	0	0	0	0	0	163	251	375	797	836	107	160	287	658	782
Msh5	NM_001146215	chr17	-	35182668	35185668	chr17:35187946-35189252	5265	1	0	0	0	112	139	93	108	0	0	0	0	0	0	0	0	0	0	0	0	0	0	0	0	0	0	0	0	0	0	0	0	109	256	385	713	418	160	255	385	646	441
Clcnka	NM_001146307	chr4	-	140953014	140956014	chr4:141128978-141130334	175416	1	0	0	0	5	2	5	2	0	0	0	0	0	0	0	0	0	0	0	0	0	0	0	0	0	0	0	0	0	0	0	0	86	76	93	141	70	15	80	109	143	86
Rnf217	NM_001146349	chr10	-	31328531	31331531	chr10:31734823-31736069	405934	1	0	1	1	4153	4483	3629	4000	0	0	0	0	0	0	0	0	0	0	0	0	0	0	0	0	0	0	0	0	0	0	0	0	148	142	268	886	1207	132	90	177	759	1243
Smtn	NM_001159284	chr11	-	3438295	3441295	chr11:3435195-3436453	3474	1	0	1	1	2772	3087	1709	1938	0	0	0	0	0	0	0	0	0	0	0	0	0	0	0	0	0	0	0	0	0	0	0	0	267	222	456	1214	1431	231	227	487	1380	1669
Morc2a	NM_001159288	chr11	+	3547496	3550496	chr11:3474935-3476032	74062	1	0	0	0	6216	5610	2941	2393	0	0	0	0	0	0	0	0	0	0	0	0	0	0	0	0	0	0	0	0	0	0	0	0	103	158	268	732	1059	110	141	241	706	1084
Gaa	NM_001159324	chr11	+	119127280	119130280	chr11:118914272-118915332	214528	1	0	0	0	6510	6178	485	438	0	0	0	0	0	0	0	0	0	0	0	0	0	0	0	0	0	0	0	0	0	0	0	0	106	207	243	723	830	75	210	315	719	845
Ube2v2	NM_001159351	chr16	-	15593611	15596611	chr16:15252368-15253545	341705	1	0	1	0	1572	1743	987	1175	0	0	0	0	0	0	0	0	0	0	0	0	0	0	0	0	0	0	0	0	0	0	0	0	111	161	193	419	608	135	183	209	435	569
Polq	NM_001159369	chr16	+	37009871	37012871	chr16:36874555-36875442	137294	1	0	0	0	1511	1491	842	782	0	0	0	0	0	0	0	0	0	0	0	0	0	0	0	0	0	0	0	0	0	0	0	0	148	111	170	695	1264	126	86	171	709	1161
Mlx	NM_001159384	chr11	+	100946603	100949603	chr11:100921024-100922169	26959	1	0	0	0	443	488	71	67	0	0	0	0	0	0	0	0	0	0	0	0	0	0	0	0	0	0	0	0	0	0	0	0	130	146	300	1040	854	137	135	280	987	961
Gpatch8	NM_001159492	chr11	-	102416472	102419472	chr11:102417144-102417925	70	0	0	0	0	6367	5796	4158	3645	0	0	0	0	0	0	0	0	0	0	0	0	0	0	0	0	0	0	0	0	0	0	0	0	154	172	336	1093	1534	142	197	269	1038	1528
Ppm1b	NM_001159497	chr17	+	85354080	85357080	chr17:85356021-85357599	1075	0	0	1	1	3651	3830	2367	2617	0	0	0	0	0	0	0	0	0	0	0	0	0	0	0	0	0	0	0	0	0	0	0	0	114	139	240	744	990	105	118	236	749	983
Tnfsf12Tnfsf13	NM_001159503	chr11	-	69508600	69511600	chr11:69475222-69476614	33764	1	0	0	0	449	405	296	261	0	0	0	0	0	0	0	0	0	0	0	0	0	0	0	0	0	0	0	0	0	0	0	0	160	242	390	900	521	115	137	241	676	485
Pfas	NM_001159519	chr11	-	68820962	68823962	chr11:68913015-68914345	91695	1	0	0	0	2665	2522	571	458	0	0	0	0	0	0	0	0	0	0	0	0	0	0	0	0	0	0	0	0	0	0	0	0	102	130	207	586	879	103	133	238	634	954
Shd	NM_001159523	chr17	+	56107904	56110904	chr17:56165453-56166541	56136	1	0	0	0	16	18	6	11	0	0	0	0	0	0	0	0	0	0	0	0	0	0	0	0	0	0	0	0	0	0	0	0	65	67	126	265	78	38	86	72	255	98
Pex19	NM_001159525	chr1	+	174054885	174057885	chr1:174353116-174354371	296879	1	0	0	0	2396	2249	295	185	0	0	0	0	0	0	0	0	0	0	0	0	0	0	0	0	0	0	0	0	0	0	0	0	173	140	249	911	1446	150	87	210	905	1484
Itgb6	NM_001159564	chr2	-	60559660	60562660	chr2:60719581-60720362	159127	1	0	0	0	25	29	21	25	0	0	0	0	0	0	0	0	0	0	0	0	0	0	0	0	0	0	0	0	0	0	0	0	76	79	179	97	45	41	43	85	78	71
Ephb4	NM_001159571	chr5	+	137789336	137792336	chr5:137754903-137756023	35884	1	0	0	0	2939	2813	311	269	0	0	0	0	0	0	0	0	0	0	0	0	0	0	0	0	0	0	0	0	0	0	0	0	175	200	348	1461	1549	125	99	298	1156	1481
Pde1a	NM_001159582	chr2	-	79968569	79971569	chr2:81032890-81033934	1063765	1	0	0	0	3665	3205	3178	2725	0	0	0	0	0	0	0	0	0	0	0	0	0	0	0	0	0	0	0	0	0	0	0	0	71	100	199	270	200	39	42	106	229	245
Fam219a	NM_001159583	chr4	-	41515560	41518560	chr4:41516367-41517252	24	0	0	0	0	841	904	714	760	0	0	0	0	0	0	0	0	0	0	0	0	0	0	0	0	0	0	0	0	0	0	0	0	112	91	175	786	959	124	95	214	745	1001
Pigp	NM_001159620	chr16	-	94590937	94593937	chr16:94748767-94749701	157328	1	0	0	0	535	443	185	136	0	0	0	0	0	0	0	0	0	0	0	0	0	0	0	0	0	0	0	0	0	0	0	0	105	212	315	737	908	98	220	270	671	903
Tasp1	NM_001159640	chr2	-	139891541	139894541	chr2:139850348-139851285	41785	1	0	0	0	3704	3228	3429	2954	0	0	0	0	0	0	0	0	0	0	0	0	0	0	0	0	0	0	0	0	0	0	0	0	135	145	267	669	976	101	166	236	689	998
Zfp217	NM_001159683	chr2	-	169967175	169970175	chr2:169972897-169973928	5258	0	0	1	1	1314	1530	355	395	0	0	0	0	0	0	0	0	0	0	0	0	0	0	0	0	0	0	0	0	0	0	0	0	50	40	48	35	45	23	34	59	36	52
Efcc1	NM_001159697	chr6	+	87678862	87681862	chr6:87824602-87825844	144357	1	0	0	0	3	6	3	5	0	0	0	0	0	0	0	0	0	0	0	0	0	0	0	0	0	0	0	0	0	0	0	0	48	46	44	119	120	17	57	64	154	100
Kctd18	NM_001159865	chr1	-	58025928	58028928	chr1:57463412-57464357	562913	1	0	0	0	811	643	423	296	0	0	0	0	0	0	0	0	0	0	0	0	0	0	0	0	0	0	0	0	0	0	0	0	112	162	277	813	894	135	163	226	776	816
Cenpl	NM_001159930	chr1	+	162999022	163002022	chr1:162836009-162836976	164506	1	0	1	0	433	566	124	237	0	0	0	0	0	0	0	0	0	0	0	0	0	0	0	0	0	0	0	0	0	0	0	0	203	138	316	1441	2338	247	130	307	1324	2244
Kctd10	NM_001159941	chr5	-	114829514	114832514	chr5:114819810-114821185	9931	0	0	0	0	6542	6871	1224	1140	0	0	0	0	0	0	0	0	0	0	0	0	0	0	0	0	0	0	0	0	0	0	0	0	360	408	642	2900	3242	408	375	628	2770	3420
Tor1aip1	NM_001160018	chr1	-	157882610	157885610	chr1:158403973-158404902	520964	1	0	1	0	3352	4005	1359	1992	0	0	0	0	0	0	0	0	0	0	0	0	0	0	0	0	0	0	0	0	0	0	0	0	268	274	483	1709	1534	406	308	516	1822	1570
Fcrla	NM_001160215	chr1	-	172856714	172859714	chr1:173152224-173153219	295011	1	0	0	0	151	153	151	153	0	0	0	0	0	0	0	0	0	0	0	0	0	0	0	0	0	0	0	0	0	0	0	0	49	45	49	39	63	18	52	61	53	79
Pum2	NM_001160219	chr12	+	8679064	8682064	chr12:8406633-8407669	273809	1	0	0	0	15412	15307	8098	8013	0	0	0	0	0	0	0	0	0	0	0	0	0	0	0	0	0	0	0	0	0	0	0	0	223	192	319	976	1181	225	217	281	1049	1228
Cyp2w1	NM_001160265	chr5	+	139826570	139829570	chr5:139820629-139821718	7368	0	0	1	1	5	13	3	10	0	0	0	0	0	0	0	0	0	0	0	0	0	0	0	0	0	0	0	0	0	0	0	0	62	74	146	245	72	36	72	96	194	53
Fam46a	NM_001160379	chr9	-	85219757	85222757	chr9:85488260-85488735	267794	1	0	0	0	4800	4254	90	36	0	0	0	0	0	0	0	0	0	0	0	0	0	0	0	0	0	0	0	0	0	0	0	0	233	294	508	2027	3128	171	116	293	1309	3223
Tmem196	NM_001160385	chr12	+	121182434	121185434	chr12:120692809-120693733	491247	1	0	0	0	24	23	24	23	0	0	0	0	0	0	0	0	0	0	0	0	0	0	0	0	0	0	0	0	0	0	0	0	63	53	52	55	77	13	50	44	57	56
Wfdc9	NM_001160414	chr2	-	164479466	164482466	chr2:164658505-164659651	178597	1	0	0	0	0	0	0	0	0	0	0	0	0	0	0	0	0	0	0	0	0	0	0	0	0	0	0	0	0	0	0	0	53	67	72	83	60	25	74	85	93	57
Apobec3	NM_001160415	chr15	+	79720837	79723837	chr15:79571211-79572388	151003	1	0	0	0	676	680	268	285	0	0	0	0	0	0	0	0	0	0	0	0	0	0	0	0	0	0	0	0	0	0	0	0	180	201	295	1011	1245	127	151	287	806	1242
Optc	NM_001160420	chr1	-	135803576	135806576	chr1:135795396-135796441	8706	1	0	0	0	82	65	31	11	0	0	0	0	0	0	0	0	0	0	0	0	0	0	0	0	0	0	0	0	0	0	0	0	70	205	307	297	62	54	197	270	187	68
Ppp2r3a	NM_001161362	chr9	-	101153162	101156162	chr9:101152522-101153855	535	0	0	0	0	4801	4635	3010	2796	0	0	0	0	0	0	0	0	0	0	0	0	0	0	0	0	0	0	0	0	0	0	0	0	186	113	227	732	827	84	68	130	572	865
Ikbkg	NM_001161424	chrX	+	71636629	71639629	chrX:71514790-71516599	122655	1	0	0	0	3356	3299	1937	1923	0	0	0	0	0	0	0	0	0	0	0	0	0	0	0	0	0	0	0	0	0	0	0	0	141	133	233	683	621	116	151	190	630	631
Islr2	NM_001161541	chr9	-	58051126	58054126	chr9:58006441-58007538	45167	1	0	0	0	6	4	0	2	0	0	0	0	0	0	0	0	0	0	0	0	0	0	0	0	0	0	0	0	0	0	0	0	80	59	79	218	110	28	66	66	183	93
Gcat	NM_001161712	chr15	+	78859303	78862303	chr15:78706661-78708021	153710	1	0	0	0	327	342	68	94	0	0	0	0	0	0	0	0	0	0	0	0	0	0	0	0	0	0	0	0	0	0	0	0	146	77	164	648	748	93	79	174	657	751
Tgm1	NM_001161714	chr14	-	56331329	56334329	chr14:56299902-56301234	31595	1	0	1	1	15	27	9	21	0	0	0	0	0	0	0	0	0	0	0	0	0	0	0	0	0	0	0	0	0	0	0	0	46	99	122	97	69	14	85	122	113	64
Ang	NM_001161731	chr14	+	51708751	51711751	chr14:51550508-51551347	159536	1	0	0	0	333	302	308	272	0	0	0	0	0	0	0	0	0	0	0	0	0	0	0	0	0	0	0	0	0	0	0	0	222	171	353	959	1546	109	90	236	739	1615
St3gal3	NM_001161774	chr4	-	117806551	117809551	chr4:117852044-117853274	45258	1	0	0	0	3327	3187	2919	2778	0	0	0	0	0	0	0	0	0	0	0	0	0	0	0	0	0	0	0	0	0	0	0	0	90	86	178	601	560	91	89	166	525	533
Myh11	NM_001161775	chr16	-	14290501	14293501	chr16:14272423-14273339	18702	1	0	1	1	158	211	54	90	0	0	0	0	0	0	0	0	0	0	0	0	0	0	0	0	0	0	0	0	0	0	0	0	34	63	80	101	54	24	73	72	102	58
Mfap2	NM_001161799	chr4	+	140564338	140567338	chr4:140255039-140256252	310724	1	0	0	0	540	512	99	106	0	0	0	0	0	0	0	0	0	0	0	0	0	0	0	0	0	0	0	0	0	0	0	0	165	223	350	673	572	111	127	276	580	653
Kdm4a	NM_001161823	chr4	-	117851648	117854648	chr4:117852044-117853274	161	0	0	0	0	3898	3528	1184	809	0	0	0	0	0	0	0	0	0	0	0	0	0	0	0	0	0	0	0	0	0	0	0	0	221	247	381	1330	1454	301	186	337	1252	1501
T2	NM_001161832	chr17	+	8563260	8566260	chr17:8449707-8450282	115260	1	0	0	0	361	333	356	327	0	0	0	0	0	0	0	0	0	0	0	0	0	0	0	0	0	0	0	0	0	0	0	0	88	102	119	278	66	83	61	109	160	84
Cblc	NM_001161844	chr7	-	20381158	20384158	chr7:20525614-20526653	143923	1	0	0	0	8	9	8	8	0	0	0	0	0	0	0	0	0	0	0	0	0	0	0	0	0	0	0	0	0	0	0	0	54	76	67	134	59	35	73	63	153	42
Efna1	NM_001162425	chr3	-	89083873	89086873	chr3:89195351-89196022	110815	1	0	0	0	499	441	61	48	0	0	0	0	0	0	0	0	0	0	0	0	0	0	0	0	0	0	0	0	0	0	0	0	218	222	405	1292	1255	197	100	268	1092	1321
Sh3d21	NM_001162533	chr4	-	125839585	125842585	chr4:125779922-125781301	60025	1	0	1	1	142	454	108	353	0	0	0	0	0	0	0	0	0	0	0	0	0	0	0	0	0	0	0	0	0	0	0	0	31	87	105	108	61	44	64	111	62	64
Stk32c	NM_001162540	chr7	-	146398206	146401206	chr7:146405634-146406807	7066	1	0	0	0	91	92	89	89	0	0	0	0	0	0	0	0	0	0	0	0	0	0	0	0	0	0	0	0	0	0	0	0	124	219	252	704	305	120	197	338	715	303
Rnase10	NM_001162863	chr14	+	51625425	51628425	chr14:51550508-51551347	76210	1	0	0	0	25	24	1	0	0	0	0	0	0	0	0	0	0	0	0	0	0	0	0	0	0	0	0	0	0	0	0	0	100	232	444	293	80	132	134	240	191	84
Ttbk1	NM_001162864	chr17	-	46623624	46626624	chr17:46692682-46693944	68634	1	0	0	0	89	81	60	51	0	0	0	0	0	0	0	0	0	0	0	0	0	0	0	0	0	0	0	0	0	0	0	0	71	46	72	149	66	18	47	81	113	71
Rab11fip3	NM_001162869	chr17	-	26205122	26208122	chr17:26056613-26057706	149088	1	0	0	0	3507	3590	2162	2199	0	0	0	0	0	0	0	0	0	0	0	0	0	0	0	0	0	0	0	0	0	0	0	0	207	200	347	1593	1574	170	229	399	1605	1606
Spast	NM_001162870	chr17	+	74736326	74739326	chr17:74926966-74928290	189264	1	0	0	0	2318	2047	769	530	0	0	0	0	0	0	0	0	0	0	0	0	0	0	0	0	0	0	0	0	0	0	0	0	166	144	257	1046	1197	134	117	203	805	1214
Exoc7	NM_001162872	chr11	-	116167052	116170052	chr11:116251757-116252680	84228	1	0	0	0	1353	1211	429	302	0	0	0	0	0	0	0	0	0	0	0	0	0	0	0	0	0	0	0	0	0	0	0	0	154	195	294	927	1286	118	150	262	882	1310
Igsf10	NM_001162884	chr3	-	59147178	59150178	chr3:58881187-58881643	266720	1	0	0	0	8174	7499	413	251	0	0	0	0	0	0	0	0	0	0	0	0	0	0	0	0	0	0	0	0	0	0	0	0	127	209	253	740	830	113	98	173	495	872
Ccdc71l	NM_001162903	chr12	+	33061653	33064653	chr12:33063086-33063832	214	1	0	0	0	353	367	0	0	0	0	0	0	0	0	0	0	0	0	0	0	0	0	0	0	0	0	0	0	0	0	0	0	74	99	169	497	696	43	82	117	378	753
Fam84b	NM_001162926	chr15	-	60655635	60658635	chr15:60523828-60524893	132175	1	0	0	0	336	278	27	17	0	0	0	0	0	0	0	0	0	0	0	0	0	0	0	0	0	0	0	0	0	0	0	0	145	136	307	1155	2015	121	85	185	812	2050
Rmi2	NM_001162932	chr16	+	10833151	10836151	chr16:10785487-10786310	49424	1	0	0	0	340	310	154	135	0	0	0	0	0	0	0	0	0	0	0	0	0	0	0	0	0	0	0	0	0	0	0	0	104	55	100	291	173	46	62	87	242	206
Trappc3l	NM_001162937	chr10	+	33755402	33758402	chr10:33738962-33740155	17890	1	0	0	0	394	311	390	307	0	0	0	0	0	0	0	0	0	0	0	0	0	0	0	0	0	0	0	0	0	0	0	0	93	65	115	111	40	27	44	56	70	50
Mtx3	NM_001162945	chr13	+	93612741	93615741	chr13:94072982-94074137	458850	1	0	0	0	1534	1323	415	274	0	0	0	0	0	0	0	0	0	0	0	0	0	0	0	0	0	0	0	0	0	0	0	0	104	192	188	339	488	27	124	150	283	489
Ccdc81	NM_001162979	chr7	-	97051139	97054139	chr7:97089192-97090136	37668	1	0	0	0	7	11	6	10	0	0	0	0	0	0	0	0	0	0	0	0	0	0	0	0	0	0	0	0	0	0	0	0	65	63	77	73	47	31	57	66	52	52
Cd97	NM_001163031	chr8	-	86264210	86267210	chr8:86240901-86241850	23898	1	0	1	0	890	1001	339	431	0	0	0	0	0	0	0	0	0	0	0	0	0	0	0	0	0	0	0	0	0	0	0	0	72	167	249	531	399	78	174	301	563	395
Eme2	NM_001163102	chr17	-	25031032	25034032	chr17:25073461-25074570	41966	1	0	0	0	308	228	127	80	0	0	0	0	0	0	0	0	0	0	0	0	0	0	0	0	0	0	0	0	0	0	0	0	220	216	429	1870	2085	241	207	426	1802	2089
Ppp1r36	NM_001163103	chr12	+	77516585	77519585	chr12:77504503-77505724	13333	1	0	0	0	15	14	10	10	0	0	0	0	0	0	0	0	0	0	0	0	0	0	0	0	0	0	0	0	0	0	0	0	47	53	102	94	58	18	58	78	66	71
Card6	NM_001163138	chr15	-	5057533	5060533	chr15:5193855-5195370	136208	1	0	0	0	113	108	19	12	0	0	0	0	0	0	0	0	0	0	0	0	0	0	0	0	0	0	0	0	0	0	0	0	107	106	192	389	270	134	114	167	341	307
Hmg20b	NM_001163166	chr10	-	80812202	80815202	chr10:80782627-80784172	29647	1	0	0	0	623	559	148	104	0	0	0	0	0	0	0	0	0	0	0	0	0	0	0	0	0	0	0	0	0	0	0	0	220	179	435	1332	1395	135	171	326	1078	1330
Lix1l	NM_001163170	chr3	+	96403055	96406055	chr3:96404457-96406127	482	1	0	0	0	3188	2805	3177	2793	0	0	0	0	0	0	0	0	0	0	0	0	0	0	0	0	0	0	0	0	0	0	0	0	284	262	499	1378	1086	315	232	460	1247	1188
Fis1	NM_001163243	chr5	+	137427144	137430144	chr5:137394036-137395333	34513	1	0	0	0	1447	1205	504	350	0	0	0	0	0	0	0	0	0	0	0	0	0	0	0	0	0	0	0	0	0	0	0	0	129	135	222	843	1131	95	92	216	803	1122
Lpar5	NM_001163269	chr6	+	125015937	125018937	chr6:124989121-124990264	28236	1	0	1	0	4	12	4	12	0	0	0	0	0	0	0	0	0	0	0	0	0	0	0	0	0	0	0	0	0	0	0	0	59	104	110	138	69	20	96	112	129	77
Zbtb5	NM_001163283	chr4	-	45024284	45027284	chr4:45025016-45025922	166	0	0	0	0	1145	1061	226	185	0	0	0	0	0	0	0	0	0	0	0	0	0	0	0	0	0	0	0	0	0	0	0	0	253	177	351	1564	2244	266	191	368	1393	2265
Susd1	NM_001163288	chr4	-	59450505	59453505	chr4:59411863-59412934	39037	1	0	0	0	189	204	147	165	0	0	0	0	0	0	0	0	0	0	0	0	0	0	0	0	0	0	0	0	0	0	0	0	82	59	82	189	178	13	80	66	177	150
Safb	NM_001163300	chr17	+	56722404	56725404	chr17:56748703-56750047	24931	1	0	0	0	2660	2553	1602	1523	1	0	1	0	0	0	0	0	0	0	0	0	0	0	0	0	0	0	0	0	0	0	0	0	200	257	471	1829	2457	240	377	456	1791	2425
Pex2	NM_001163302	chr3	-	5575248	5578248	chr3:5575706-5576799	18	0	0	0	0	1574	1315	765	482	0	0	0	0	0	0	0	0	0	0	0	0	0	0	0	0	0	0	0	0	0	0	0	0	253	153	355	1175	1153	202	167	280	1028	1035
Rit1	NM_001163310	chr3	+	88518775	88521775	chr3:88296290-88297531	223786	1	0	0	0	770	671	189	128	0	0	0	0	0	0	0	0	0	0	0	0	0	0	0	0	0	0	0	0	0	0	0	0	150	134	253	820	1223	203	122	224	709	1233
Gm11744	NM_001163318	chr11	+	116516421	116519421	chr11:116703422-116705274	185406	1	0	0	0	12	6	10	4	0	0	0	0	0	0	0	0	0	0	0	0	0	0	0	0	0	0	0	0	0	0	0	0	98	162	243	324	151	44	99	142	188	101
Ntng1	NM_001163350	chr3	-	109945390	109948390	chr3:109171262-109172223	774601	1	0	0	0	105	115	99	107	0	0	0	0	0	0	0	0	0	0	0	0	0	0	0	0	0	0	0	0	0	0	0	0	68	36	82	322	365	28	38	62	287	361
Fignl1	NM_001163360	chr11	-	11707965	11710965	chr11:12258369-12259454	549937	1	0	0	0	1793	1667	214	120	0	0	0	0	0	0	0	0	0	0	0	0	0	0	0	0	0	0	0	0	0	0	0	0	186	217	337	1162	897	178	172	302	899	838
Agpat1	NM_001163379	chr17	+	34740805	34743805	chr17:34740266-34741761	1677	0	0	0	0	1171	1102	147	141	0	0	0	0	0	0	0	0	0	0	0	0	0	0	0	0	0	0	0	0	0	0	0	0	177	192	368	1344	1129	219	238	431	1527	1142
Apopt1	NM_001163388	chr12	+	112949479	112952479	chr12:112920679-112921483	30426	1	0	0	0	712	632	468	388	0	0	0	0	0	0	0	0	0	0	0	0	0	0	0	0	0	0	0	0	0	0	0	0	136	162	244	1064	1724	108	198	251	1094	1657
Ptx4	NM_001163416	chr17	+	25255704	25258704	chr17:25218704-25219970	38377	1	0	0	0	0	0	0	0	0	0	0	0	0	0	0	0	0	0	0	0	0	0	0	0	0	0	0	0	0	0	0	0	59	60	71	137	53	25	83	83	127	55
Mov10	NM_001163440	chr3	-	104620481	104623481	chr3:104861460-104862866	240577	1	0	1	1	1236	1451	481	633	0	0	0	0	0	0	0	0	0	0	0	0	0	0	0	0	0	0	0	0	0	0	0	0	157	178	346	1139	1298	127	147	227	980	1403
Mapk8ip3	NM_001163450	chr17	-	25072922	25075922	chr17:25073461-25074570	76	1	0	0	0	3622	3791	2285	2385	0	0	0	0	0	0	0	0	0	0	0	0	0	0	0	0	0	0	0	0	0	0	0	0	193	263	487	1666	1911	226	245	560	1633	2119
Abi3	NM_001163464	chr11	-	95702790	95705790	chr11:95936684-95937874	233540	1	0	0	0	29	34	2	6	0	0	0	0	0	0	0	0	0	0	0	0	0	0	0	0	0	0	0	0	0	0	0	0	65	79	99	131	61	21	75	103	108	74
Rpl30	NM_001163485	chr15	-	34372031	34375031	chr15:34422289-34423855	50158	1	0	1	1	2078	2081	408	467	0	0	0	0	0	0	0	0	0	0	0	0	0	0	0	0	0	0	0	0	0	0	0	0	274	304	500	1737	2400	374	347	482	1974	2455
Extl2	NM_001163515	chr3	+	115708366	115711366	chr3:115731650-115731980	21483	1	0	0	0	1074	1034	189	134	0	0	0	0	0	0	0	0	0	0	0	0	0	0	0	0	0	0	0	0	0	0	0	0	337	225	401	1771	2726	291	233	452	1828	2681
Crb2	NM_001163566	chr2	+	37629768	37632768	chr2:38626462-38627379	995033	1	0	0	0	31	31	7	9	0	0	0	0	0	0	0	0	0	0	0	0	0	0	0	0	0	0	0	0	0	0	0	0	48	46	73	152	54	17	56	72	137	79
Fam102b	NM_001163567	chr3	-	108829525	108832525	chr3:108834990-108836076	4985	1	0	0	0	4971	4849	1161	955	0	0	0	0	0	0	0	0	0	0	0	0	0	0	0	0	0	0	0	0	0	0	0	0	158	100	217	783	1085	131	60	161	646	1052
Prph	NM_001163589	chr15	+	98883604	98886604	chr15:98860045-98861246	24942	1	0	0	0	10	11	0	0	0	0	0	0	0	0	0	0	0	0	0	0	0	0	0	0	0	0	0	0	0	0	0	0	52	59	76	211	72	31	41	68	114	76
Tars2	NM_001163618	chr3	-	95557900	95560900	chr3:95491615-95492716	66739	1	0	0	0	959	983	469	479	0	0	0	0	0	0	0	0	0	0	0	0	0	0	0	0	0	0	0	0	0	0	0	0	150	128	212	643	1012	135	129	197	671	949
Fam151b	NM_001163627	chr13	-	93252986	93255986	chr13:93123939-93125526	129525	1	0	1	1	407	564	369	524	0	0	0	0	0	0	0	0	0	0	0	0	0	0	0	0	0	0	0	0	0	0	0	0	64	123	119	214	132	69	97	138	132	141
Osbpl3	NM_001163645	chr6	-	50405169	50408169	chr6:50369555-50370789	36219	1	0	0	0	7799	7317	5963	5467	0	0	0	0	0	0	0	0	0	0	0	0	0	0	0	0	0	0	0	0	0	0	0	0	228	257	547	2190	2895	205	185	497	2107	3119
Nucb1	NM_001163662	chr7	-	52764778	52767778	chr7:52781203-52782278	16066	1	0	0	0	4790	4600	518	477	0	0	0	0	0	0	0	0	0	0	0	0	0	0	0	0	0	0	0	0	0	0	0	0	216	135	275	1010	1043	170	127	288	923	1055
Mapk9	NM_001163672	chr11	+	49658252	49661252	chr11:49659829-49660450	99	0	0	0	0	2065	1815	926	711	0	0	0	0	0	0	0	0	0	0	0	0	0	0	0	0	0	0	0	0	0	0	0	0	111	134	278	875	883	101	92	204	700	829
Abcc4	NM_001163676	chr14	-	119104441	119107441	chr14:119105456-119106374	332	0	0	0	0	2710	2690	2048	2019	0	0	0	0	0	0	0	0	0	0	0	0	0	0	0	0	0	0	0	0	0	0	0	0	66	116	210	541	651	43	86	159	446	729
Spsb3	NM_001163750	chr17	+	25021618	25024618	chr17:25073461-25074570	50380	1	0	0	0	1088	1041	407	383	0	0	0	0	0	0	0	0	0	0	0	0	0	0	0	0	0	0	0	0	0	0	0	0	202	158	340	1449	2238	266	182	358	1627	2386
4930432K21Rik	NM_001163752	chr8	+	86669936	86672936	chr8:86589980-86591043	81371	1	0	0	0	147	94	107	62	0	0	0	0	0	0	0	0	0	0	0	0	0	0	0	0	0	0	0	0	0	0	0	0	153	262	288	918	1252	148	169	320	879	1305
Wdr90	NM_001163766	chr17	-	25997460	26000460	chr17:25969555-25970666	28496	1	0	0	0	1603	1591	466	459	0	0	0	0	0	0	0	0	0	0	0	0	0	0	0	0	0	0	0	0	0	0	0	0	135	254	391	1132	590	146	267	388	944	567
C530008M17Rik	NM_001163793	chr5	+	77267623	77270623	chr5:76953609-76954918	315261	1	0	0	0	756	799	181	205	0	0	0	0	0	0	0	0	0	0	0	0	0	0	0	0	0	0	0	0	0	0	0	0	37	71	76	105	41	33	64	77	79	63
Vav1	NM_001163816	chr17	+	57416522	57419522	chr17:57388220-57389221	29656	1	0	0	0	10	10	10	10	0	0	0	0	0	0	0	0	0	0	0	0	0	0	0	0	0	0	0	0	0	0	0	0	61	56	61	95	77	23	77	95	111	71
Ppp1r10	NM_001163818	chr17	+	36052140	36055140	chr17:36040069-36041231	13701	1	0	1	0	2343	5300	1093	2801	0	0	0	0	0	0	0	0	0	0	0	0	0	0	0	0	0	0	0	0	0	0	0	0	357	427	532	1884	1543	456	384	514	1867	1606
BC051142	NM_001163855	chr17	+	34533764	34536764	chr17:34740266-34741761	205362	1	0	0	0	19	11	17	10	0	0	0	0	0	0	0	0	0	0	0	0	0	0	0	0	0	0	0	0	0	0	0	0	63	56	57	122	70	33	51	72	106	93
Rpl3l	NM_001163945	chr17	+	24862773	24865773	chr17:24936190-24937618	71791	1	0	0	0	12	7	9	6	0	0	0	0	0	0	0	0	0	0	0	0	0	0	0	0	0	0	0	0	0	0	0	0	76	70	87	205	41	38	71	91	207	66
Ly6e	NM_001164037	chr15	+	74783480	74786480	chr15:74799739-74800698	14801	1	0	0	0	3731	3599	114	111	0	0	0	0	0	0	0	0	0	0	0	0	0	0	0	0	0	0	0	0	0	0	0	0	177	235	321	973	1196	121	144	232	797	1155
Timeless	NM_001164080	chr10	+	127667118	127670118	chr10:127740076-127740576	71248	1	0	0	0	2642	2461	868	708	0	0	0	0	0	0	0	0	0	0	0	0	0	0	0	0	0	0	0	0	0	0	0	0	211	184	347	1252	994	178	160	271	1071	852
Ripk3	NM_001164108	chr14	-	56406694	56409694	chr14:56459582-56460367	52263	1	0	0	0	605	633	54	68	0	0	0	0	0	0	0	0	0	0	0	0	0	0	0	0	0	0	0	0	0	0	0	0	135	126	156	437	562	69	118	179	446	590
Tcf3	NM_001164149	chr10	-	79895398	79898398	chr10:79896309-79897234	446	0	0	0	0	3391	3118	1252	1062	0	0	0	0	0	0	0	0	0	0	0	0	0	0	0	0	0	0	0	0	0	0	0	0	177	261	378	1509	1571	291	243	339	1317	1577
Tsen34	NM_001164205	chr7	+	3643211	3646211	chr7:3644196-3645725	83	1	0	1	1	1396	1445	247	317	0	0	0	0	0	0	0	0	0	0	0	0	0	0	0	0	0	0	0	0	0	0	0	0	265	225	476	1770	1763	367	223	450	1699	1739
Fbxl16	NM_001164225	chr17	+	25944029	25947029	chr17:25969555-25970666	23933	1	0	0	0	193	176	25	18	0	0	0	0	0	0	0	0	0	0	0	0	0	0	0	0	0	0	0	0	0	0	0	0	66	82	130	420	388	54	72	99	343	295
Rnf41	NM_001164237	chr10	+	127846671	127849671	chr10:127774172-127775122	74010	1	0	1	1	1758	2398	599	1079	0	0	0	0	0	0	0	0	0	0	0	0	0	0	0	0	0	0	0	0	0	0	0	0	218	263	441	1760	1913	347	295	501	1688	1967
Prpsap2	NM_001164243	chr11	-	61574590	61577590	chr11:61900122-61901135	325112	1	0	0	0	781	807	591	623	0	0	0	0	0	0	0	0	0	0	0	0	0	0	0	0	0	0	0	0	0	0	0	0	102	67	142	358	474	57	48	79	348	496
Tpm1	NM_001164250	chr9	-	66896020	66899020	chr9:66896592-66897987	176	1	0	0	0	36629	34642	17205	15223	0	0	0	0	0	0	0	0	0	0	0	0	0	0	0	0	0	0	0	0	0	0	0	0	326	346	686	3072	3306	448	207	493	2239	3536
Pqlc1	NM_001164420	chr18	+	80449983	80452983	chr18:80452422-80453314	983	1	0	1	1	855	1275	432	814	0	0	0	0	0	0	0	0	0	0	0	0	0	0	0	0	0	0	0	0	0	0	0	0	150	201	345	1213	1773	204	241	389	1258	1822
Sec22c	NM_001164562	chr9	-	121613147	121616147	chr9:122218965-122220081	605624	1	0	0	0	469	409	104	61	0	0	0	0	0	0	0	0	0	0	0	0	0	0	0	0	0	0	0	0	0	0	0	0	113	148	241	830	472	123	129	256	757	456
Snrk	NM_001164572	chr9	+	122024383	122027383	chr9:122218965-122220081	193388	1	0	0	0	2242	2280	1123	1123	0	0	0	0	0	0	0	0	0	0	0	0	0	0	0	0	0	0	0	0	0	0	0	0	103	78	139	564	697	101	82	140	570	762
Myo1h	NM_001164573	chr5	+	114762949	114765949	chr5:114819810-114821185	55632	1	0	1	1	2431	2681	170	222	0	0	0	0	0	0	0	0	0	0	0	0	0	0	0	0	0	0	0	0	0	0	0	0	80	76	111	252	76	35	81	104	224	93
Ccdc159	NM_001164614	chr9	+	21729914	21732914	chr9:21731443-21732509	136	1	0	0	0	159	131	80	57	0	0	0	0	0	0	0	0	0	0	0	0	0	0	0	0	0	0	0	0	0	0	0	0	143	117	250	673	658	99	89	182	539	697
Dnah6	NM_001164669	chr6	-	73170625	73173625	chr6:73172292-73173588	1369	0	0	0	0	54	55	54	55	0	0	0	0	0	0	0	0	0	0	0	0	0	0	0	0	0	0	0	0	0	0	0	0	71	83	182	116	87	40	85	136	100	90
Hspb2	NM_001164708	chr9	-	50559459	50562459	chr9:50553160-50554064	6721	1	0	0	0	12	12	2	1	0	0	0	0	0	0	0	0	0	0	0	0	0	0	0	0	0	0	0	0	0	0	0	0	97	345	533	387	235	50	105	216	227	210
Fcrl6	NM_001164725	chr1	-	174531682	174534682	chr1:174431173-174431830	101303	1	0	0	0	0	0	0	0	0	0	0	0	0	0	0	0	0	0	0	0	0	0	0	0	0	0	0	0	0	0	0	0	53	57	69	43	54	23	58	63	52	65
Slc17a3	NM_001164743	chr13	+	23929302	23932302	chr13:23852722-23854506	77830	1	0	0	0	1	0	1	0	0	0	0	0	0	0	0	0	0	0	0	0	0	0	0	0	0	0	0	0	0	0	0	0	74	61	61	58	61	18	69	74	45	46
Rarres1	NM_001164763	chr3	-	67318445	67321445	chr3:67311576-67312495	7526	0	0	0	0	64	68	40	40	0	0	0	0	0	0	0	0	0	0	0	0	0	0	0	0	0	0	0	0	0	0	0	0	77	60	87	230	157	33	36	66	241	163
Pet117	NM_001164813	chr2	+	144192718	144195718	chr2:143990646-143991755	203507	1	0	0	0	159	101	119	71	0	0	0	0	0	0	0	0	0	0	0	0	0	0	0	0	0	0	0	0	0	0	0	0	142	249	272	853	967	129	129	186	659	931
Ccdc78	NM_001165929	chr17	+	25921524	25924524	chr17:25969555-25970666	46438	1	0	0	0	87	78	34	29	0	0	0	0	0	0	0	0	0	0	0	0	0	0	0	0	0	0	0	0	0	0	0	0	48	104	174	286	162	71	81	135	252	173
Phc3	NM_001165956	chr3	-	30867337	30870337	chr3:30531898-30533240	335511	1	0	0	0	6237	5264	2377	1563	0	0	0	0	0	0	0	0	0	0	0	0	0	0	0	0	0	0	0	0	0	0	0	0	201	159	310	940	980	125	139	268	804	1058
Fndc7	NM_001165965	chr3	-	108691926	108694926	chr3:108641925-108643794	50380	1	0	0	0	385	365	383	356	0	0	0	0	0	0	0	0	0	0	0	0	0	0	0	0	0	0	0	0	0	0	0	0	48	39	63	27	44	17	44	51	41	48
Slfn14	NM_001166028	chr11	-	83099228	83102228	chr11:83084749-83085918	14821	1	0	0	0	18	19	6	7	0	0	0	0	0	0	0	0	0	0	0	0	0	0	0	0	0	0	0	0	0	0	0	0	55	59	81	90	39	13	61	69	64	43
Ccdc152	NM_001166063	chr15	-	3252526	3255526	chr15:3945185-3946380	692332	1	0	1	0	95	139	89	135	0	0	0	0	0	0	0	0	0	0	0	0	0	0	0	0	0	0	0	0	0	0	0	0	33	53	66	39	42	27	37	39	42	25
Fam129c	NM_001166213	chr8	+	74119544	74122544	chr8:74134718-74135148	13426	1	0	0	0	73	83	39	53	0	0	0	0	0	0	0	0	0	0	0	0	0	0	0	0	0	0	0	0	0	0	0	0	74	90	110	234	72	53	87	135	187	58
Ccdc33	NM_001166282	chr9	-	57965630	57968630	chr9:58006441-58007538	40327	1	0	0	0	3	5	3	5	0	0	0	0	0	0	0	0	0	0	0	0	0	0	0	0	0	0	0	0	0	0	0	0	54	77	91	85	67	37	65	88	80	62
Pls3	NM_001166453	chrX	-	73119509	73122509	chrX:73085914-73086949	34157	1	0	0	0	5055	4354	2443	1765	0	0	0	0	0	0	0	0	0	0	0	0	0	0	0	0	0	0	0	0	0	0	0	0	134	143	257	805	1080	115	96	175	634	1140
Vmac	NM_001166474	chr17	-	56856122	56859122	chr17:56812130-56812965	44504	1	0	0	0	231	211	6	4	0	0	0	0	0	0	0	0	0	0	0	0	0	0	0	0	0	0	0	0	0	0	0	0	152	201	350	1408	2356	117	173	347	1369	2297
Mthfsd	NM_001166482	chr8	-	123631279	123634279	chr8:123636260-123637694	4870	0	0	0	0	1127	940	431	314	0	0	0	0	0	0	0	0	0	0	0	0	0	0	0	0	0	0	0	0	0	0	0	0	192	223	438	1327	1234	163	206	386	1159	1170
Gyltl1b	NM_001166633	chr2	-	92210193	92213193	chr2:92215141-92215687	4132	0	0	1	1	23	43	14	31	0	0	0	0	0	0	0	0	0	0	0	0	0	0	0	0	0	0	0	0	0	0	0	0	50	71	83	153	63	24	67	81	140	72
Csrp2bp	NM_001166640	chr2	+	144192767	144195767	chr2:143990646-143991755	203556	1	0	0	0	1989	1481	957	546	0	0	0	0	0	0	0	0	0	0	0	0	0	0	0	0	0	0	0	0	0	0	0	0	140	247	275	855	966	133	126	187	661	933
Vmn1r1	NM_001166728	chr1	-	184087229	184090229	chr1:184185717-184186723	98050	1	0	0	0	0	0	0	0	0	0	0	0	0	0	0	0	0	0	0	0	0	0	0	0	0	0	0	0	0	0	0	0	41	52	71	35	55	15	56	55	42	49
Chchd6	NM_001167736	chr6	-	89544646	89547646	chr6:89593467-89594226	48216	1	0	0	0	1605	1511	1479	1390	0	0	0	0	0	0	0	0	0	0	0	0	0	0	0	0	0	0	0	0	0	0	0	0	96	115	153	397	378	48	81	103	378	377
Dnah17	NM_001167746	chr11	-	117989533	117992533	chr11:118109824-118110730	119537	1	0	1	1	670	803	70	64	0	0	0	0	0	0	0	0	0	0	0	0	0	0	0	0	0	0	0	0	0	0	0	0	55	80	93	73	47	8	78	114	63	69
Zfp568	NM_001167873	chr7	+	30766973	30769973	chr7:30768639-30770552	363	0	0	0	0	3107	2758	1319	846	0	0	0	0	0	0	0	0	0	0	0	0	0	0	0	0	0	0	0	0	0	0	0	0	188	206	362	1175	1526	149	160	280	845	1351
Smok2b	NM_001167913	chr17	+	13421128	13424128	chr17:13422536-13427121	326	0	0	0	0	1	2	0	0	0	0	0	0	0	0	0	0	0	0	0	0	0	0	0	0	0	0	0	0	0	0	0	0	163	165	152	62	130	40	183	183	78	122
Gtf2e2	NM_001167921	chr8	+	34840385	34843385	chr8:34898357-34899126	56539	1	0	0	0	1418	1166	907	625	0	0	0	0	0	0	0	0	0	0	0	0	0	0	0	0	0	0	0	0	0	0	0	0	187	109	250	1010	1367	209	121	258	841	1203
Col6a5	NM_001167923	chr9	-	105861974	105864974	chr9:105278363-105279522	584054	1	0	0	0	11	17	6	7	0	0	0	0	0	0	0	0	0	0	0	0	0	0	0	0	0	0	0	0	0	0	0	0	30	50	67	70	54	49	52	54	47	55
Atp2b4	NM_001167949	chr1	-	135649324	135652324	chr1:135640797-135642033	8866	1	0	0	0	1562	1541	355	344	0	0	0	0	0	0	0	0	0	0	0	0	0	0	0	0	0	0	0	0	0	0	0	0	107	88	107	125	50	49	96	140	114	78
Sipa1l1	NM_001167983	chr12	+	83269002	83272002	chr12:83206136-83207155	64349	1	0	0	0	7904	7493	5840	5353	0	0	0	0	0	0	0	0	0	0	0	0	0	0	0	0	0	0	0	0	0	0	0	0	142	155	322	1061	1285	131	94	199	679	1242
Morf4l2	NM_001168230	chrX	-	133277225	133280225	chrX:133553474-133554561	275761	1	0	1	1	8970	10007	1063	1933	0	0	0	0	0	0	0	0	0	0	0	0	0	0	0	0	0	0	0	0	0	0	0	0	133	119	148	449	287	120	144	193	401	236
Irak1bp1	NM_001168240	chr9	+	82721412	82724412	chr9:82196759-82197792	526165	1	0	0	0	390	311	152	86	0	0	0	0	0	0	0	0	0	0	0	0	0	0	0	0	0	0	0	0	0	0	0	0	148	181	288	875	1098	81	144	196	786	1148
Syce2	NM_001168246	chr8	+	87394009	87397009	chr8:87476313-87477303	80872	1	0	0	0	544	465	431	364	0	0	0	0	0	0	0	0	0	0	0	0	0	0	0	0	0	0	0	0	0	0	0	0	63	106	136	352	209	41	82	127	301	186
Ankrd55	NM_001168403	chr13	+	113076658	113079658	chr13:113206577-113208069	128500	1	0	0	0	189	178	164	152	0	0	0	0	0	0	0	0	0	0	0	0	0	0	0	0	0	0	0	0	0	0	0	0	74	57	99	88	40	11	71	83	97	35
Dynll2	NM_001168471	chr11	-	87810800	87813800	chr11:88055187-88055997	243844	1	0	1	1	1134	1140	215	282	0	0	0	0	0	0	0	0	0	0	0	0	0	0	0	0	0	0	0	0	0	0	0	0	59	53	75	62	49	23	52	69	47	67
Plscr3	NM_001168497	chr11	+	69657873	69660873	chr11:69651078-69652535	7958	1	0	0	0	1133	1188	138	146	0	0	0	0	0	0	0	0	0	0	0	0	0	0	0	0	0	0	0	0	0	0	0	0	225	334	526	1554	1680	281	306	553	1511	1759
Mapk14	NM_001168514	chr17	+	28826286	28829286	chr17:28827719-28828742	3	0	0	0	0	4800	3598	3166	1966	0	0	0	0	0	0	0	0	0	0	0	0	0	0	0	0	0	0	0	0	0	0	0	0	119	192	360	1558	2043	132	81	226	1092	1855
Rpgrip1	NM_001168515	chr14	+	52728577	52731577	chr14:52898529-52899521	168598	1	0	1	1	1437	1426	144	227	0	0	0	0	0	0	0	0	0	0	0	0	0	0	0	0	0	0	0	0	0	0	0	0	78	60	65	84	62	24	57	68	72	65
Ccdc127	NM_001168658	chr13	+	74485764	74488764	chr13:74488534-74489179	936	1	0	0	0	2371	2247	309	285	0	0	0	0	0	0	0	0	0	0	0	0	0	0	0	0	0	0	0	0	0	0	0	0	228	164	324	1316	1706	222	181	321	1373	1719
Endou	NM_001168693	chr15	-	97560836	97563836	chr15:97077966-97078837	483493	1	0	0	0	6	7	3	4	0	0	0	0	0	0	0	0	0	0	0	0	0	0	0	0	0	0	0	0	0	0	0	0	52	105	181	96	68	24	96	147	80	46
Mlf2	NM_001170341	chr6	+	124879405	124882405	chr6:124869365-124870718	11474	1	0	1	1	2282	2462	282	453	0	0	0	0	0	0	0	0	0	0	0	0	0	0	0	0	0	0	0	0	0	0	0	0	225	176	421	1351	1206	236	193	407	1364	1364
Aplf	NM_001170489	chr6	-	87621162	87624162	chr6:87452563-87453631	169023	1	0	0	0	621	526	297	176	0	0	0	0	0	0	0	0	0	0	0	0	0	0	0	0	0	0	0	0	0	0	0	0	158	163	262	812	1149	148	114	266	743	1158
Wdr59	NM_001170742	chr8	-	114045007	114048007	chr8:114045827-114046593	90	0	0	0	0	1472	1399	803	766	0	0	0	0	0	0	0	0	0	0	0	0	0	0	0	0	0	0	0	0	0	0	0	0	75	117	173	552	452	108	126	194	537	475
BC005764	NM_001170935	chr10	-	79336379	79339379	chr10:79399602-79400660	62640	1	0	1	0	3964	4815	292	643	0	0	0	0	0	0	0	0	0	0	0	0	0	0	0	0	0	0	0	0	0	0	0	0	58	75	133	428	298	49	58	95	282	285
Ahcyl2	NM_001171000	chr6	+	29716442	29719442	chr6:29717368-29718450	505	0	0	1	0	2950	3408	2121	2576	1	0	1	1	1	0	0	0	0	0	0	0	0	0	0	0	0	0	0	0	0	0	0	0	128	81	179	660	767	150	130	239	760	842
Nup62-il4i1	NM_001171024	chr7	+	52069739	52072739	chr7:52103723-52104682	32357	1	0	1	1	2562	2829	2482	2749	0	0	0	0	0	0	0	0	0	0	0	0	0	0	0	0	0	0	0	0	0	0	0	0	297	331	515	1668	1630	282	372	545	1859	1773
Mars	NM_001171582	chr10	-	126747842	126750842	chr10:126557796-126558739	190589	1	0	0	0	3334	3326	1193	1148	0	0	0	0	0	0	0	0	0	0	0	0	0	0	0	0	0	0	0	0	0	0	0	0	245	370	473	1567	1811	318	377	467	1561	1650
Lrrc56	NM_001172064	chr7	+	148378028	148381028	chr7:148194458-148195638	184911	1	0	0	0	209	202	94	90	0	0	0	0	0	0	0	0	0	0	0	0	0	0	0	0	0	0	0	0	0	0	0	0	112	148	279	1082	1368	100	99	205	1007	1474
Senp8	NM_001172071	chr9	-	59597456	59600456	chr9:59503280-59504728	94284	1	0	0	0	437	364	170	109	0	0	0	0	0	0	0	0	0	0	0	0	0	0	0	0	0	0	0	0	0	0	0	0	143	140	327	1020	1141	117	182	312	1008	1084
Zbtb25	NM_001172104	chr12	-	77469451	77472451	chr12:77504503-77505724	34799	1	0	0	0	1179	1046	871	736	0	0	0	0	0	0	0	0	0	0	0	0	0	0	0	0	0	0	0	0	0	0	0	0	126	194	331	1273	946	157	204	349	916	881
Dhrs7b	NM_001172112	chr11	+	60642132	60645132	chr11:60624100-60625303	19376	1	0	0	0	731	621	412	312	0	0	0	0	0	0	0	0	0	0	0	0	0	0	0	0	0	0	0	0	0	0	0	0	109	175	248	909	1078	162	140	279	799	1165
Dhrs3	NM_001172424	chr4	+	144480729	144483729	chr4:144469250-144470223	13029	1	0	0	0	108	75	78	49	0	0	0	0	0	0	0	0	0	0	0	0	0	0	0	0	0	0	0	0	0	0	0	0	136	142	256	880	911	98	76	143	553	1041
Rlbp1	NM_001173483	chr7	-	86530913	86533913	chr7:86804464-86805588	273065	1	0	0	0	4	6	3	3	0	0	0	0	0	0	0	0	0	0	0	0	0	0	0	0	0	0	0	0	0	0	0	0	46	62	69	112	42	38	66	74	95	57
Cdc14a	NM_001173553	chr3	-	116125950	116128950	chr3:115731650-115731980	395099	1	0	0	0	660	543	550	430	0	0	0	0	0	0	0	0	0	0	0	0	0	0	0	0	0	0	0	0	0	0	0	0	147	124	244	1088	1643	110	73	206	892	1734
Pcbp2	NM_001174073	chr15	+	102299062	102302062	chr15:102347869-102349408	47445	1	0	1	0	5865	6856	2955	3868	1	0	0	0	0	1	0	0	0	0	0	0	0	0	0	0	0	0	0	0	0	0	0	0	192	89	201	874	1035	139	107	177	956	1278
Smarca4	NM_001174079	chr9	+	21418612	21421612	chr9:21314063-21315353	105930	1	0	0	0	9388	9136	4412	4058	0	0	0	0	0	0	0	0	0	0	0	0	0	0	0	0	0	0	0	0	0	0	0	0	223	222	367	1312	1443	233	225	338	1249	1370
Map3k9	NM_001174107	chr12	-	82881157	82884157	chr12:82880309-82881075	1465	1	0	0	0	46	43	25	19	0	0	0	0	0	0	0	0	0	0	0	0	0	0	0	0	0	0	0	0	0	0	0	0	42	40	86	195	310	20	41	84	225	326
Rasgrp4	NM_001174155	chr7	+	29917951	29920951	chr7:29965013-29966015	45655	1	0	0	0	43	47	14	15	0	0	0	0	0	0	0	0	0	0	0	0	0	0	0	0	0	0	0	0	0	0	0	0	35	35	36	102	49	13	59	57	74	44
Eid2b	NM_001177427	chr7	+	29060724	29063724	chr7:29157185-29158911	95177	1	0	0	0	109	80	0	0	0	0	0	0	0	0	0	0	0	0	0	0	0	0	0	0	0	0	0	0	0	0	0	0	90	120	142	308	185	33	94	118	209	152
Mroh4	NM_001177437	chr15	-	74465748	74468748	chr15:74503197-74504528	37190	1	0	0	0	4	3	0	0	0	0	0	0	0	0	0	0	0	0	0	0	0	0	0	0	0	0	0	0	0	0	0	0	84	57	71	74	59	15	80	77	76	45
Gm7325	NM_001177468	chr17	-	45738016	45741016	chr17:45709131-45710644	29243	1	0	0	0	0	0	0	0	0	0	0	0	0	0	0	0	0	0	0	0	0	0	0	0	0	0	0	0	0	0	0	0	54	74	104	139	59	36	88	115	113	63
Zfp964	NM_001177527	chr8	+	72176454	72179454	chr8:72148816-72149702	29264	1	0	0	0	169	138	0	0	0	0	0	0	0	0	0	0	0	0	0	0	0	0	0	0	0	0	0	0	0	0	0	0	125	130	177	610	419	59	92	161	472	429
Prdm11	NM_001177536	chr2	-	92885301	92888301	chr2:93117124-93118342	231490	1	0	0	0	936	964	0	0	0	0	0	0	0	0	0	0	0	0	0	0	0	0	0	0	0	0	0	0	0	0	0	0	83	115	156	526	401	41	93	147	376	434
Gm11562	NM_001177537	chr11	-	99480718	99483718	chr11:99673266-99673559	191742	1	0	0	0	1	0	0	0	0	0	0	0	0	0	0	0	0	0	0	0	0	0	0	0	0	0	0	0	0	0	0	0	47	56	78	66	42	36	92	75	57	63
Duxbl2	NM_001177538	chr14	+	27079743	27082743	chr14:27078030-27079060	3245	0	0	0	0	6	5	1	1	0	0	0	0	0	0	0	0	0	0	0	0	0	0	0	0	0	0	0	0	0	0	0	0	45	71	79	73	39	26	97	96	71	53
Duxbl3	NM_001177539	chr14	+	27079743	27082743	chr14:27078030-27079060	3245	0	0	0	0	6	5	1	1	0	0	0	0	0	0	0	0	0	0	0	0	0	0	0	0	0	0	0	0	0	0	0	0	45	71	79	73	39	26	97	96	71	53
Gng12	NM_001177556	chr6	+	66844390	66847390	chr6:66964316-66965427	118381	1	0	0	0	13078	12290	8364	7555	0	0	0	0	0	0	0	0	0	0	0	0	0	0	0	0	0	0	0	0	0	0	0	0	215	152	361	1217	1595	186	129	219	949	1712
Otogl	NM_001177567	chr10	-	107348190	107351190	chr10:107369120-107370115	20508	1	0	0	0	18	21	0	0	0	0	0	0	0	0	0	0	0	0	0	0	0	0	0	0	0	0	0	0	0	0	0	0	44	55	59	34	48	22	50	60	39	56
Slc5a6	NM_001177622	chr5	-	31350297	31353297	chr5:31209662-31211718	140348	1	0	0	0	158	164	42	32	0	0	0	0	0	0	0	0	0	0	0	0	0	0	0	0	0	0	0	0	0	0	0	0	186	198	327	1366	1356	205	171	348	1173	1306
Sirpa	NM_001177646	chr2	+	129416574	129419574	chr2:129122609-129123668	295441	1	0	0	0	2190	2206	580	575	0	0	0	0	0	0	0	0	0	0	0	0	0	0	0	0	0	0	0	0	0	0	0	0	94	184	327	1016	919	106	124	246	883	916
Fnbp1	NM_001177648	chr2	-	30996528	30999528	chr2:30837088-30838329	159736	1	0	0	0	3342	3255	2569	2512	0	0	0	0	0	0	0	0	0	0	0	0	0	0	0	0	0	0	0	0	0	0	0	0	71	86	181	854	1007	138	102	161	738	1030
Golph3l	NM_001177670	chr3	+	95390855	95393855	chr3:95392070-95393345	159	1	0	0	0	954	820	268	138	0	0	0	0	0	0	0	0	0	0	0	0	0	0	0	0	0	0	0	0	0	0	0	0	117	78	141	452	754	107	64	113	403	797
Arfgap1	NM_001177710	chr2	+	180699929	180702929	chr2:181022390-181023270	320937	1	0	0	0	6036	5843	3165	3000	0	0	0	0	0	0	0	0	0	0	0	0	0	0	0	0	0	0	0	0	0	0	0	0	277	396	564	1898	2195	367	347	593	1991	2165
Pfkfb3	NM_001177758	chr2	-	11474556	11477556	chr2:11475069-11475926	27	0	0	1	1	906	1048	178	242	0	0	0	0	0	0	0	0	0	0	0	0	0	0	0	0	0	0	0	0	0	0	0	0	74	106	196	642	523	117	135	211	652	596
Tnfaip8	NM_001177760	chr18	+	50137080	50140080	chr18:50145731-50146967	7304	0	0	0	0	4842	4414	981	820	0	0	0	0	0	0	0	0	0	0	0	0	0	0	0	0	0	0	0	0	0	0	0	0	120	98	258	880	1241	149	113	228	947	1293
Clcc1	NM_001177771	chr3	+	108454857	108457857	chr3:108593948-108595021	137624	1	0	0	0	1580	1456	530	437	0	0	0	0	0	0	0	0	0	0	0	0	0	0	0	0	0	0	0	0	0	0	0	0	142	100	195	634	722	90	107	156	566	698
Rapgef3	NM_001177811	chr15	-	97597097	97600097	chr15:97077966-97078837	519754	1	0	0	0	565	392	245	156	0	0	0	0	0	0	0	0	0	0	0	0	0	0	0	0	0	0	0	0	0	0	0	0	220	329	456	1437	1294	198	231	377	1182	1307
Tirap	NM_001177845	chr9	-	35006876	35009876	chr9:35018462-35018844	10714	1	0	0	0	758	758	129	104	0	0	0	0	0	0	0	0	0	0	0	0	0	0	0	0	0	0	0	0	0	0	0	0	208	158	297	846	748	105	145	238	841	779
Asph	NM_001177849	chr4	-	9595309	9598309	chr4:9569676-9570883	26061	1	0	0	0	12128	11067	7031	6155	0	0	0	0	0	0	0	0	0	0	0	0	0	0	0	0	0	0	0	0	0	0	0	0	132	175	367	805	1069	109	111	223	488	989
Sgol2	NM_001177867	chr1	+	58040183	58043183	chr1:57463412-57464357	578168	1	0	1	0	2076	2255	475	542	0	0	0	0	0	0	0	0	0	0	0	0	0	0	0	0	0	0	0	0	0	0	0	0	46	50	76	36	62	11	70	75	44	52
Gps1	NM_001177874	chr11	+	120643585	120646585	chr11:120592775-120594095	52087	1	0	0	0	1344	1311	284	280	0	0	0	0	0	0	0	0	0	0	0	0	0	0	0	0	0	0	0	0	0	0	0	0	142	154	341	1406	1377	122	161	321	1283	1283
Rd3	NM_001177900	chr1	+	193799253	193802253	chr1:193915196-193917092	114644	1	0	0	0	8	4	0	0	0	0	0	0	0	0	0	0	0	0	0	0	0	0	0	0	0	0	0	0	0	0	0	0	60	64	76	96	47	35	74	100	102	53
Irak1	NM_001177973	chrX	-	71268260	71271260	chrX:71193550-71194590	75125	1	0	0	0	1809	1874	331	358	0	0	0	0	0	0	0	0	0	0	0	0	0	0	0	0	0	0	0	0	0	0	0	0	103	181	243	636	547	152	267	216	639	504
Prdm16	NM_001177995	chr4	-	154009982	154012982	chr4:153893327-153894495	116988	1	0	0	0	7885	7582	7096	6816	0	0	0	0	0	0	0	0	0	0	0	0	0	0	0	0	0	0	0	0	0	0	0	0	113	295	376	1276	1058	112	162	272	979	1113
Txnrd3	NM_001178059	chr6	+	89591981	89594981	chr6:89593467-89594226	117	0	0	1	0	321	365	167	206	0	0	0	0	0	0	0	0	0	0	0	0	0	0	0	0	0	0	0	0	0	0	0	0	68	53	111	238	300	31	80	113	257	348
Wnk1	NM_001185020	chr6	-	119987673	119990673	chr6:119986132-119987427	1834	0	0	0	0	19663	19383	6774	6451	0	0	0	0	0	0	0	0	0	0	0	0	0	0	0	0	0	0	0	0	0	0	0	0	289	160	468	2097	3082	227	150	378	1908	3079
Vegfb	NM_001185164	chr19	-	7061141	7064141	chr19:7114220-7115428	52502	1	0	0	0	432	381	113	83	0	0	0	0	0	0	0	0	0	0	0	0	0	0	0	0	0	0	0	0	0	0	0	0	138	160	249	867	683	82	144	241	753	710
Caly	NM_001190386	chr7	-	147267200	147270200	chr7:147266133-147267182	1639	0	0	0	0	1	3	1	3	0	0	0	0	0	0	0	0	0	0	0	0	0	0	0	0	0	0	0	0	0	0	0	0	92	65	75	218	91	74	70	111	245	100
Abhd11	NM_001190437	chr5	+	135483021	135486021	chr5:135484345-135486131	179	0	0	0	0	157	140	15	21	0	0	0	0	0	0	0	0	0	0	0	0	0	0	0	0	0	0	0	0	0	0	0	0	168	288	483	1306	1155	210	296	534	1271	1186
Ddc	NM_001190448	chr11	-	11797147	11800147	chr11:12258369-12259454	460755	1	0	0	0	10	8	9	7	0	0	0	0	0	0	0	0	0	0	0	0	0	0	0	0	0	0	0	0	0	0	0	0	66	42	84	41	52	24	54	78	39	51
Ddah2	NM_001190449	chr17	+	35193979	35196979	chr17:35187946-35189252	7044	0	0	0	0	1254	1260	157	167	0	0	0	0	0	0	0	0	0	0	0	0	0	0	0	0	0	0	0	0	0	0	0	0	179	158	240	1044	1295	202	99	222	802	1237
Dcn	NM_001190451	chr10	+	96940133	96943133	chr10:96942353-96943160	627	0	0	0	0	399	327	42	15	0	0	0	0	0	0	0	0	0	0	0	0	0	0	0	0	0	0	0	0	0	0	0	0	88	82	159	132	53	30	40	64	100	53
Dctn2	NM_001190453	chr10	+	126701317	126704317	chr10:126557796-126558739	145064	1	0	0	0	3280	3061	1154	1109	0	0	0	0	0	0	0	0	0	0	0	0	0	0	0	0	0	0	0	0	0	0	0	0	172	271	389	1516	1974	201	314	413	1434	1902
Dnajc1	NM_001190817	chr2	-	18313457	18316457	chr2:18641150-18642121	327173	1	0	1	1	6395	6811	4596	5073	0	0	0	0	0	0	0	0	0	0	0	0	0	0	0	0	0	0	0	0	0	0	0	0	124	124	219	894	1138	150	143	261	919	1225
Kirrel3	NM_001190912	chr9	+	34294315	34297315	chr9:34800960-34802185	505274	1	0	1	1	5526	6858	5396	6648	0	0	0	0	0	0	0	0	0	0	0	0	0	0	0	0	0	0	0	0	0	0	0	0	127	89	172	634	765	86	69	89	441	758
Cldn7	NM_001193619	chr11	+	69776280	69779280	chr11:69734469-69735588	43337	1	0	0	0	10	13	2	8	0	0	0	0	0	0	0	0	0	0	0	0	0	0	0	0	0	0	0	0	0	0	0	0	54	61	57	167	64	24	69	78	123	73
Nploc4	NM_001195023	chr11	-	120298014	120301014	chr11:120210777-120212766	87365	1	0	0	0	3688	3726	1550	1605	0	0	0	0	0	0	0	0	0	0	0	0	0	0	0	0	0	0	0	0	0	0	0	0	129	136	278	1046	1220	134	151	281	1076	1302
Ect2l	NM_001195036	chr10	-	17929696	17932696	chr10:17741715-17743463	188410	1	0	0	0	44	61	0	0	0	0	0	0	0	0	0	0	0	0	0	0	0	0	0	0	0	0	0	0	0	0	0	0	63	71	77	69	50	28	73	69	86	55
Phactr2	NM_001195065	chr10	-	13193202	13196202	chr10:13765722-13766728	571927	1	0	0	0	3473	3102	1542	1215	0	0	0	0	0	0	0	0	0	0	0	0	0	0	0	0	0	0	0	0	0	0	0	0	64	68	95	283	221	43	60	72	260	220
Plscr2	NM_001195084	chr9	+	92168439	92171439	chr9:92169279-92170331	691	0	0	0	0	663	489	454	280	0	0	0	0	0	0	0	0	0	0	0	0	0	0	0	0	0	0	0	0	0	0	0	0	116	220	360	355	243	87	107	270	304	296
Tmc8	NM_001195089	chr11	+	117641610	117644610	chr11:117671463-117672899	28658	1	0	0	0	13	15	6	8	0	0	0	0	0	0	0	0	0	0	0	0	0	0	0	0	0	0	0	0	0	0	0	0	48	127	197	188	74	53	110	181	175	96
Gm6537	NM_001195091	chr7	+	29539192	29542192	chr7:29593956-29594374	52966	1	0	0	0	11	18	0	0	0	0	0	0	0	0	0	0	0	0	0	0	0	0	0	0	0	0	0	0	0	0	0	0	68	46	69	78	48	26	64	67	87	41
Gm5294	NM_001195128	chr5	+	139294033	139297033	chr5:139471702-139472545	175954	1	0	0	0	0	0	0	0	0	0	0	0	0	0	0	0	0	0	0	0	0	0	0	0	0	0	0	0	0	0	0	0	39	43	76	134	55	23	67	65	151	63
4930469G21Rik	NM_001195189	chr1	-	163088445	163091445	chr1:162836009-162836976	252929	1	0	0	0	6	3	6	3	0	0	0	0	0	0	0	0	0	0	0	0	0	0	0	0	0	0	0	0	0	0	0	0	67	55	54	58	42	25	65	45	53	38
Gm3336	NM_001195253	chr8	+	73240441	73243441	chr8:73363189-73364287	121233	1	0	0	0	1	4	0	0	0	0	0	0	0	0	0	0	0	0	0	0	0	0	0	0	0	0	0	0	0	0	0	0	48	54	84	156	47	39	71	84	128	53
Gfy	NM_001195255	chr7	-	52433967	52436967	chr7:52409240-52410491	25042	1	0	0	0	0	1	0	0	0	0	0	0	0	0	0	0	0	0	0	0	0	0	0	0	0	0	0	0	0	0	0	0	65	48	38	82	50	13	53	56	58	76
Kifc1	NM_001195298	chr17	-	34026578	34029578	chr17:33896850-33898275	129867	1	0	1	0	1151	1369	0	0	0	0	0	0	0	0	0	0	0	0	0	0	0	0	0	0	0	0	0	0	0	0	0	0	271	117	244	929	1343	103	110	212	975	1511
Commd7	NM_001195390	chr2	-	153457517	153460517	chr2:153566580-153567202	108414	1	0	0	0	583	476	150	99	0	0	0	0	0	0	0	0	0	0	0	0	0	0	0	0	0	0	0	0	0	0	0	0	150	183	239	779	830	101	163	229	738	794
Gm5741	NM_001195531	chr8	-	87590881	87593881	chr8:87642900-87644152	51785	1	0	0	0	4	6	0	0	0	0	0	0	0	0	0	0	0	0	0	0	0	0	0	0	0	0	0	0	0	0	0	0	62	102	170	230	67	23	88	128	176	57
Prr22	NM_001195673	chr17	+	56907698	56910698	chr17:56812130-56812965	97080	1	0	0	0	18	16	0	0	0	0	0	0	0	0	0	0	0	0	0	0	0	0	0	0	0	0	0	0	0	0	0	0	23	65	84	132	40	35	82	115	104	63
Fam150a	NM_001195732	chr1	+	6347411	6350411	chr1:6269628-6270934	79214	1	0	0	0	4788	3773	0	0	0	0	0	0	0	0	0	0	0	0	0	0	0	0	0	0	0	0	0	0	0	0	0	0	336	376	619	1864	1912	204	161	313	1184	1945
Rgs22	NM_001195748	chr15	-	36069155	36072155	chr15:36211585-36212456	141865	1	0	0	0	239	245	0	0	0	0	0	0	0	0	0	0	0	0	0	0	0	0	0	0	0	0	0	0	0	0	0	0	48	112	109	128	54	40	83	73	108	53
Gm6772	NM_001195767	chr12	+	88073318	88076318	chr12:88067032-88067803	7876	0	0	0	0	2	3	0	0	0	0	0	0	0	0	0	0	0	0	0	0	0	0	0	0	0	0	0	0	0	0	0	0	49	61	63	54	63	9	71	67	69	52
Postn	NM_001198765	chr3	+	54163028	54166028	chr3:54485053-54486679	321167	1	0	0	0	7298	7178	1128	1013	0	0	0	0	0	0	0	0	0	0	0	0	0	0	0	0	0	0	0	0	0	0	0	0	93	126	218	279	201	47	71	136	254	231
Csrp3	NM_001198841	chr7	-	56102421	56105421	chr7:56068690-56069737	34149	1	0	1	1	3	18	1	9	0	0	0	0	0	0	0	0	0	0	0	0	0	0	0	0	0	0	0	0	0	0	0	0	49	52	72	48	51	12	45	59	43	63
Syk	NM_001198977	chr13	+	52676805	52679805	chr13:53076890-53078083	398660	1	0	0	0	558	506	196	154	0	0	0	0	0	0	0	0	0	0	0	0	0	0	0	0	0	0	0	0	0	0	0	0	88	98	176	527	553	76	72	131	424	531
Angel2	NM_001199020	chr1	+	192746986	192749986	chr1:192751938-192752718	3378	1	0	0	0	1880	1832	592	466	0	0	0	0	0	0	0	0	0	0	0	0	0	0	0	0	0	0	0	0	0	0	0	0	54	69	78	73	64	23	72	69	55	56
Prrc2a	NM_001199044	chr17	-	35300822	35303822	chr17:35378899-35379699	77421	1	0	1	0	9114	9912	1293	1652	0	0	0	0	0	0	0	0	0	0	0	0	0	0	0	0	0	0	0	0	0	0	0	0	363	185	433	1941	2014	392	210	457	1955	2229
Tubd1	NM_001199047	chr11	+	86356492	86359492	chr11:86384722-86385923	26869	1	0	0	0	275	247	129	104	0	0	0	0	0	0	0	0	0	0	0	0	0	0	0	0	0	0	0	0	0	0	0	0	158	123	307	1081	1347	173	109	252	1124	1319
Rabgef1	NM_001199059	chr5	+	130645688	130648688	chr5:130648008-130648843	626	0	0	1	1	1685	3386	796	1578	1	1	1	0	0	0	0	0	0	0	0	0	0	0	0	0	0	0	0	0	0	0	0	0	185	223	357	1364	1515	344	358	529	1544	1565
Slc29a1	NM_001199115	chr17	-	45735552	45738552	chr17:45709131-45710644	26779	1	0	0	0	2830	2745	266	231	0	0	0	0	0	0	0	0	0	0	0	0	0	0	0	0	0	0	0	0	0	0	0	0	34	103	180	217	79	59	122	200	219	83
Macf1	NM_001199137	chr4	-	123360603	123363603	chr4:123444712-123445575	83616	1	0	0	0	45572	45118	22192	21073	0	0	0	0	0	0	0	0	0	0	0	0	0	0	0	0	0	0	0	0	0	0	0	0	77	65	62	94	48	42	68	82	80	75
Snx5	NM_001199188	chr2	-	144095638	144098638	chr2:143990646-143991755	105427	1	0	1	0	5211	6029	2746	3523	0	0	0	0	0	0	0	0	0	0	0	0	0	0	0	0	0	0	0	0	0	0	0	0	204	195	315	1209	1856	183	191	269	1197	1785
Eva1c	NM_001199210	chr16	+	90829103	90832103	chr16:90885677-90886900	55065	1	0	0	0	282	259	249	223	0	0	0	0	0	0	0	0	0	0	0	0	0	0	0	0	0	0	0	0	0	0	0	0	94	122	189	647	479	81	127	193	595	497
Slc38a3	NM_001199218	chr9	-	107570299	107573299	chr9:107638576-107639269	67681	1	0	0	0	19	19	12	11	0	0	0	0	0	0	0	0	0	0	0	0	0	0	0	0	0	0	0	0	0	0	0	0	64	75	114	247	90	43	70	95	245	111
Mat2b	NM_001199274	chr11	-	40507705	40510705	chr11:40505182-40506332	3005	1	0	0	0	2012	1664	415	184	0	0	0	0	0	0	0	0	0	0	0	0	0	0	0	0	0	0	0	0	0	0	0	0	155	196	293	704	831	180	114	164	487	785
Camkk2	NM_001199676	chr5	-	123228419	123231419	chr5:123299365-123300710	70732	1	0	0	0	3181	3124	1111	1002	0	0	0	0	0	0	0	0	0	0	0	0	0	0	0	0	0	0	0	0	0	0	0	0	151	207	259	951	855	143	173	249	813	831
Ift43	NM_001199843	chr12	+	87421510	87424510	chr12:87432120-87433534	9145	1	0	0	0	2828	2876	2567	2628	0	0	0	0	0	0	0	0	0	0	0	0	0	0	0	0	0	0	0	0	0	0	0	0	175	197	294	881	1017	144	210	372	846	867
Zfp963	NM_001200023	chr8	-	72272861	72275861	chr8:72239847-72241561	33407	1	0	0	0	261	267	0	0	0	0	0	0	0	0	0	0	0	0	0	0	0	0	0	0	0	0	0	0	0	0	0	0	88	212	293	713	352	119	148	343	616	330
Apbb2	NM_001201414	chr5	-	67009056	67012056	chr5:66919606-66920460	90083	1	0	0	0	16709	15411	13456	12022	0	0	0	0	0	0	0	0	0	0	0	0	0	0	0	0	0	0	0	0	0	0	0	0	155	148	323	1149	1300	82	86	192	775	1400
C1qtnf1	NM_001204129	chr11	+	118287770	118290770	chr11:118224380-118224927	65233	1	0	0	0	1118	971	117	40	0	0	0	0	0	0	0	0	0	0	0	0	0	0	0	0	0	0	0	0	0	0	0	0	175	291	605	1123	630	164	128	281	735	626
C1qtnf6	NM_001204153	chr15	-	78359081	78362081	chr15:78636927-78638014	277352	1	0	0	0	837	808	91	67	0	0	0	0	0	0	0	0	0	0	0	0	0	0	0	0	0	0	0	0	0	0	0	0	171	274	461	1015	683	228	197	431	898	685
Lsm2	NM_001204274	chr17	+	35116798	35119798	chr17:35187946-35189252	70135	1	0	0	0	549	564	137	155	0	0	0	0	0	0	0	0	0	0	0	0	0	0	0	0	0	0	0	0	0	0	0	0	257	197	380	1491	1491	299	210	345	1562	1492
Gucy1b2	NM_001204340	chr14	-	63074126	63077126	chr14:63383771-63384927	309237	1	0	1	1	13	26	12	23	0	0	0	0	0	0	0	0	0	0	0	0	0	0	0	0	0	0	0	0	0	0	0	0	76	63	98	146	53	23	79	93	156	55
4930558K02Rik	NM_001204904	chr1	-	163908767	163911767	chr1:163950303-163951464	41240	1	0	0	0	644	566	40	18	0	0	0	0	0	0	0	0	0	0	0	0	0	0	0	0	0	0	0	0	0	0	0	0	76	88	152	79	44	23	67	83	63	68
Gm11568	NM_001205030	chr11	+	99717230	99720230	chr11:99673266-99673559	45768	1	0	0	0	0	0	0	0	0	0	0	0	0	0	0	0	0	0	0	0	0	0	0	0	0	0	0	0	0	0	0	0	40	60	89	60	62	27	98	93	67	48
LOC100504608	NM_001205036	chr10	-	126477450	126480450	chr10:126520212-126521365	42382	1	0	0	0	83	71	0	0	0	0	0	0	0	0	0	0	0	0	0	0	0	0	0	0	0	0	0	0	0	0	0	0	205	327	480	1697	2479	226	291	459	1550	2447
Jdp2	NM_001205052	chr12	+	86938054	86941054	chr12:86826573-86827650	113067	1	0	1	0	3405	4409	2373	3285	0	0	0	0	0	0	0	0	0	0	0	0	0	0	0	0	0	0	0	0	0	0	0	0	255	247	424	1800	2111	283	228	386	1659	2248
Jph2	NM_001205076	chr2	-	163222729	163225729	chr2:163217805-163218937	5427	0	0	0	0	4080	2766	2824	1610	0	0	0	0	0	0	0	0	0	0	0	0	0	0	0	0	0	0	0	0	0	0	0	0	219	279	467	1139	1154	151	125	296	694	1129
Yes1	NM_001205132	chr5	+	32911543	32914543	chr5:32866657-32867781	46285	1	0	0	0	3378	3207	1830	1661	0	0	0	0	0	0	0	0	0	0	0	0	0	0	0	0	0	0	0	0	0	0	0	0	102	181	256	1144	1735	183	173	274	1066	1703
Ppp2r2a	NM_001205188	chr14	-	67690308	67693308	chr14:67627527-67628068	63467	1	0	1	1	4168	4998	3218	4074	0	0	0	0	0	0	0	0	0	0	0	0	0	0	0	0	0	0	0	0	0	0	0	0	74	111	217	558	650	90	119	194	501	641
Tyk2	NM_001205312	chr9	-	20934719	20937719	chr9:21171506-21172650	236471	1	0	0	0	1234	1275	497	507	0	0	0	0	0	0	0	0	0	0	0	0	0	0	0	0	0	0	0	0	0	0	0	0	164	205	299	881	1143	139	142	272	818	1116
Sun2	NM_001205346	chr15	-	79571966	79574966	chr15:79571211-79572388	1132	0	0	1	1	4312	4512	833	973	0	0	0	0	0	0	0	0	0	0	0	0	0	0	0	0	0	0	0	0	0	0	0	0	183	157	271	788	1036	158	152	307	813	1041
Actr3	NM_001205385	chr1	-	127331304	127334304	chr1:127330584-127331824	1063	0	0	0	0	9403	8799	5117	4553	0	0	0	0	0	0	0	0	0	0	0	0	0	0	0	0	0	0	0	0	0	0	0	0	312	273	416	1882	2226	363	231	434	1724	2308
Smim18	NM_001206849	chr8	-	34857242	34860242	chr8:34898357-34899126	40682	1	0	0	0	93	53	93	53	0	0	0	0	0	0	0	0	0	0	0	0	0	0	0	0	0	0	0	0	0	0	0	0	69	47	53	71	29	21	50	56	74	42
Fam160a2	NM_001242365	chr7	-	112547568	112550568	chr7:112548206-112549273	118	0	0	0	0	1600	1382	700	487	0	0	0	0	0	0	0	0	0	0	0	0	0	0	0	0	0	0	0	0	0	0	0	0	153	130	248	971	1092	135	148	288	1053	1168
Trip10	NM_001242389	chr17	+	57386873	57389873	chr17:57388220-57389221	7	0	0	0	0	946	965	391	413	0	0	0	0	0	0	0	0	0	0	0	0	0	0	0	0	0	0	0	0	0	0	0	0	266	214	361	1358	2021	280	169	422	1279	2059
Gm8298	NM_001243003	chr3	+	59662972	59665972	chr3:59740395-59741504	75996	1	0	0	0	1	0	0	0	0	0	0	0	0	0	0	0	0	0	0	0	0	0	0	0	0	0	0	0	0	0	0	0	59	55	55	41	33	25	51	35	27	36
Atp6v0a1	NM_001243050	chr11	+	100868765	100871765	chr11:100921024-100922169	50877	1	0	0	0	3875	4159	2296	2569	0	0	0	0	0	0	0	0	0	0	0	0	0	0	0	0	0	0	0	0	0	0	0	0	117	153	256	748	1024	145	122	251	736	1077
Nr1i3	NM_001243063	chr1	+	173142100	173145100	chr1:173152224-173153219	8625	0	0	0	0	83	66	64	53	0	0	0	0	0	0	0	0	0	0	0	0	0	0	0	0	0	0	0	0	0	0	0	0	76	75	96	110	53	47	66	83	82	80
Sema3a	NM_001243072	chr5	+	13394783	13397783	chr5:13499563-13500552	103185	1	0	0	0	6638	6020	4356	3623	0	0	0	0	0	0	0	0	0	0	0	0	0	0	0	0	0	0	0	0	0	0	0	0	67	154	209	134	70	36	62	122	102	84
AI182371	NM_001243103	chr2	-	34955205	34958205	chr2:34633178-34633492	322919	1	0	0	0	23	25	16	18	0	0	0	0	0	0	0	0	0	0	0	0	0	0	0	0	0	0	0	0	0	0	0	0	54	42	65	65	54	19	62	57	65	46
4930444P10Rik	NM_001243238	chr1	-	16082122	16085122	chr1:16650938-16652175	568435	1	0	0	0	17	13	0	0	0	0	0	0	0	0	0	0	0	0	0	0	0	0	0	0	0	0	0	0	0	0	0	0	94	68	100	191	86	27	54	70	142	102
Gm16130	NM_001243265	chr9	+	57878080	57881080	chr9:58006441-58007538	126877	1	0	0	0	0	1	0	1	0	0	0	0	0	0	0	0	0	0	0	0	0	0	0	0	0	0	0	0	0	0	0	0	51	49	61	89	67	17	68	89	79	76
Ccdc85b	NM_001243307	chr19	-	5456563	5459563	chr19:5457170-5458111	106	0	0	1	1	325	1215	75	563	0	0	0	0	0	0	0	0	0	0	0	0	0	0	0	0	0	0	0	0	0	0	0	0	177	160	458	1477	1156	171	157	344	1522	1143
Jagn1	NM_001243739	chr6	+	113390562	113393562	chr6:113401330-113402404	9322	1	0	0	0	894	781	260	164	0	0	0	0	0	0	0	0	0	0	0	0	0	0	0	0	0	0	0	0	0	0	0	0	187	328	488	1012	1534	140	220	345	1026	1542
Rassf1	NM_001243748	chr9	+	107451885	107454885	chr9:107489734-107490097	36120	1	0	1	1	1668	2579	525	1190	0	0	0	0	0	0	0	0	0	0	0	0	0	0	0	0	0	0	0	0	0	0	0	0	134	251	429	976	583	105	167	345	675	442
St18	NM_001244693	chr1	+	6475311	6478311	chr1:6269628-6270934	207114	1	0	0	0	155	147	18	16	0	0	0	0	0	0	0	0	0	0	0	0	0	0	0	0	0	0	0	0	0	0	0	0	67	62	77	51	40	21	70	62	53	64
Celf1	NM_001244903	chr2	+	90778553	90781553	chr2:91489502-91490782	709720	1	0	0	0	8128	7900	4562	4380	0	0	0	0	0	0	0	0	0	0	0	0	0	0	0	0	0	0	0	0	0	0	0	0	90	126	222	733	1386	118	138	200	695	1324
Ggnbp1	NM_001251881	chr17	+	27152979	27155979	chr17:27075984-27077040	78483	1	0	0	0	1068	942	197	130	0	0	0	0	0	0	0	0	0	0	0	0	0	0	0	0	0	0	0	0	0	0	0	0	64	128	147	298	128	72	107	121	258	149
Cacna1a	NM_001252061	chr8	+	86937262	86940262	chr8:86760684-86761670	178103	1	0	0	0	243	234	163	164	0	0	0	0	0	0	0	0	0	0	0	0	0	0	0	0	0	0	0	0	0	0	0	0	33	51	54	194	161	37	52	49	154	176
Lrch1	NM_001252132	chr14	-	75346684	75349684	chr14:75312957-75314163	34139	1	0	0	0	4623	4163	4040	3565	0	0	0	0	0	0	0	0	0	0	0	0	0	0	0	0	0	0	0	0	0	0	0	0	188	231	454	1657	2286	183	135	308	1057	2305
Kcnj16	NM_001252207	chr11	+	110827346	110830346	chr11:110642604-110643686	186185	1	0	0	0	9	5	9	4	0	0	0	0	0	0	0	0	0	0	0	0	0	0	0	0	0	0	0	0	0	0	0	0	44	72	65	43	51	16	64	63	37	61
Rpl31	NM_001252218	chr1	+	39422695	39425695	chr1:39772974-39774123	348759	1	0	0	0	1961	1949	266	284	0	0	0	0	0	0	0	0	0	0	0	0	0	0	0	0	0	0	0	0	0	0	0	0	230	194	398	1658	2096	238	206	377	1661	2180
Sept8	NM_001252332	chr11	+	53331237	53334237	chr11:53113839-53114677	219128	1	0	0	0	3640	3627	267	288	0	0	0	0	0	0	0	0	0	0	0	0	0	0	0	0	0	0	0	0	0	0	0	0	267	236	388	1347	1485	172	182	323	1232	1531
Mgrn1	NM_001252437	chr16	+	4884099	4887099	chr16:4879715-4881038	5625	0	0	0	0	3418	3141	1570	1383	0	0	0	0	0	0	0	0	0	0	0	0	0	0	0	0	0	0	0	0	0	0	0	0	220	206	353	1241	1456	168	244	370	1158	1301
Phldb2	NM_001252442	chr16	-	45843491	45846491	chr16:45928634-45929873	84798	1	0	0	0	18385	14739	11015	7452	0	0	0	0	0	0	0	0	0	0	0	0	0	0	0	0	0	0	0	0	0	0	0	0	431	402	709	2630	2755	340	175	398	1663	2844
Prkd2	NM_001252458	chr7	+	17426250	17429250	chr7:17459988-17460734	32258	1	0	1	1	648	822	225	407	0	0	0	0	0	0	0	0	0	0	0	0	0	0	0	0	0	0	0	0	0	0	0	0	260	240	431	1590	1442	336	253	466	1745	1479
Mlst8	NM_001252465	chr17	-	24615023	24618023	chr17:24615243-24616445	754	0	0	0	0	824	748	267	249	0	0	0	0	0	0	0	0	0	0	0	0	0	0	0	0	0	0	0	0	0	0	0	0	265	293	414	1752	853	308	223	427	1622	874
Prmt1	NM_001252477	chr7	-	52240790	52243790	chr7:52241496-52242667	86	1	0	1	1	1682	1807	483	603	0	0	0	0	0	0	0	0	0	0	0	0	0	0	0	0	0	0	0	0	0	0	0	0	154	254	388	1153	1494	186	260	398	1115	1495
Cmtm7	NM_001252479	chr9	-	114690111	114693111	chr9:114694184-114695390	3555	0	0	0	0	1314	1197	650	534	0	0	0	0	0	0	0	0	0	0	0	0	0	0	0	0	0	0	0	0	0	0	0	0	198	241	424	1457	1380	163	185	318	1117	1361
Inca1	NM_001252485	chr11	-	70512657	70515657	chr11:70481733-70484042	31093	1	0	0	0	96	73	73	52	0	0	0	0	0	0	0	0	0	0	0	0	0	0	0	0	0	0	0	0	0	0	0	0	112	217	368	1325	1432	209	221	335	1200	1378
Ehbp1	NM_001252515	chr11	-	22185798	22188798	chr11:22186683-22187695	311	1	0	0	0	11661	10452	10065	8838	0	0	0	0	0	0	0	0	0	0	0	0	0	0	0	0	0	0	0	0	0	0	0	0	177	194	346	1238	1252	130	104	263	967	1140
Picalm	NM_001252523	chr7	+	97276741	97279741	chr7:97281672-97282508	3243	0	0	0	0	17392	15898	10189	8928	0	0	0	0	0	0	0	0	0	0	0	0	0	0	0	0	0	0	0	0	0	0	0	0	293	290	538	2234	2777	400	277	445	2082	3081
Ciz1	NM_001252536	chr2	+	32216529	32219529	chr2:32426012-32426868	207845	1	0	0	0	1323	1253	499	445	0	0	0	0	0	0	0	0	0	0	0	0	0	0	0	0	0	0	0	0	0	0	0	0	146	200	298	1105	1302	173	165	273	1049	1187
Folr1	NM_001252554	chr7	-	109018302	109021302	chr7:109044415-109045836	25933	1	0	0	0	6	6	4	4	0	0	0	0	0	0	0	0	0	0	0	0	0	0	0	0	0	0	0	0	0	0	0	0	76	62	82	74	59	23	80	88	74	54
Slc35c2	NM_001252575	chr2	-	165112338	165115338	chr2:165354319-165355501	241456	1	0	0	0	608	563	235	196	0	0	0	0	0	0	0	0	0	0	0	0	0	0	0	0	0	0	0	0	0	0	0	0	179	223	379	1195	1275	166	163	325	1079	1264
Cdh16	NM_001252628	chr8	-	107147296	107150296	chr8:107812822-107813752	664796	1	0	0	0	11	11	2	3	0	0	0	0	0	0	0	0	0	0	0	0	0	0	0	0	0	0	0	0	0	0	0	0	32	81	83	86	53	26	88	112	106	65
Rhobtb1	NM_001252636	chr10	+	68669299	68672299	chr10:67953872-67955151	716854	1	0	0	0	1220	1267	751	713	0	0	0	0	0	0	0	0	0	0	0	0	0	0	0	0	0	0	0	0	0	0	0	0	66	54	96	31	48	11	69	83	32	61
Dmtn	NM_001252664	chr14	-	71034855	71037855	chr14:70870625-70871758	164727	1	0	1	1	22	60	8	31	0	0	0	0	0	0	0	0	0	0	0	0	0	0	0	0	0	0	0	0	0	0	0	0	86	52	74	149	46	30	45	78	146	45
Anp32e	NM_001253758	chr3	+	95731179	95734179	chr3:95788754-95789801	56180	1	0	1	0	2466	2607	230	369	0	0	0	0	0	0	0	0	0	0	0	0	0	0	0	0	0	0	0	0	0	0	0	0	150	109	222	914	1137	122	116	205	927	1103
Slc12a4	NM_001253804	chr8	-	108489015	108492015	chr8:108383763-108384954	105609	1	0	1	1	3006	3586	1024	1548	0	0	0	0	0	0	0	0	0	0	0	0	0	0	0	0	0	0	0	0	0	0	0	0	239	291	545	1574	2016	246	343	570	1701	2089
Tmem184b	NM_001253820	chr15	-	79232669	79235669	chr15:79158425-79158927	74942	1	0	0	0	3006	2893	1340	1107	0	0	0	0	0	0	0	0	0	0	0	0	0	0	0	0	0	0	0	0	0	0	0	0	230	232	494	1863	2193	269	178	411	1476	2277
Fibp	NM_001253832	chr19	+	5458606	5461606	chr19:5457170-5458111	2935	0	0	0	0	592	592	226	217	0	0	0	0	0	0	0	0	0	0	0	0	0	0	0	0	0	0	0	0	0	0	0	0	218	204	390	1320	1350	200	188	359	1362	1262
Tmem205	NM_001253870	chr9	-	21730979	21733979	chr9:21731443-21732509	71	1	0	0	0	274	212	71	27	0	0	0	0	0	0	0	0	0	0	0	0	0	0	0	0	0	0	0	0	0	0	0	0	132	124	271	719	680	120	95	216	573	701
Tssk4	NM_001253889	chr14	+	56267020	56270020	chr14:56299902-56301234	31712	1	0	0	0	54	43	23	19	0	0	0	0	0	0	0	0	0	0	0	0	0	0	0	0	0	0	0	0	0	0	0	0	89	79	73	63	50	14	76	93	74	62
Dnm2	NM_001253894	chr9	+	21227351	21230351	chr9:21171506-21172650	57159	1	0	1	0	4599	4748	2457	2656	0	0	0	0	0	0	0	0	0	0	0	0	0	0	0	0	0	0	0	0	0	0	0	0	191	163	387	1390	1850	177	131	376	1548	1924
Btbd8	NM_001255991	chr5	+	107865015	107868015	chr5:107596500-107597446	270024	1	0	0	0	675	586	0	0	0	0	0	0	0	0	0	0	0	0	0	0	0	0	0	0	0	0	0	0	0	0	0	0	130	257	292	632	610	61	158	228	502	621
9330182O14Rik	NM_001256056	chr15	+	39963910	39966910	chr15:39671866-39672867	293592	1	0	0	0	0	0	0	0	0	0	0	0	0	0	0	0	0	0	0	0	0	0	0	0	0	0	0	0	0	0	0	0	67	54	53	71	78	36	71	70	90	64
Sun1	NM_001256115	chr5	+	139674590	139677590	chr5:139675774-139676761	111	0	0	0	0	3548	3454	1217	1042	0	0	0	0	0	0	0	0	0	0	0	0	0	0	0	0	0	0	0	0	0	0	0	0	121	169	265	1026	1183	134	118	232	980	1034
Fsbp	NM_001256142	chr4	+	11504808	11507808	chr4:11514235-11515601	8063	0	0	0	0	548	451	548	451	0	0	0	0	0	0	0	0	0	0	0	0	0	0	0	0	0	0	0	0	0	0	0	0	104	142	135	176	55	21	79	104	102	88
4933402D24Rik	NM_001256158	chr1	-	63814841	63817841	chr1:64167688-64169736	352453	1	0	0	0	18	18	0	0	0	0	0	0	0	0	0	0	0	0	0	0	0	0	0	0	0	0	0	0	0	0	0	0	52	115	191	99	58	28	63	110	66	54
E030018B13Rik	NM_001256311	chr7	+	71059742	71062742	chr7:71069261-71070660	8145	1	0	1	1	110	397	110	397	0	0	0	0	0	0	0	0	0	0	0	0	0	0	0	0	0	0	0	0	0	0	0	0	65	79	153	76	58	42	89	168	59	58
LOC666331	NM_001256318	chr11	+	101470013	101473013	chr11:101285375-101286738	186018	1	0	0	0	2	1	0	0	0	0	0	0	0	0	0	0	0	0	0	0	0	0	0	0	0	0	0	0	0	0	0	0	86	41	63	59	44	27	50	55	52	36
Zfp672	NM_001256520	chr11	-	58142841	58145841	chr11:58147874-58148955	4514	0	0	0	0	1377	1257	347	340	0	0	0	0	0	0	0	0	0	0	0	0	0	0	0	0	0	0	0	0	0	0	0	0	317	241	509	1725	2716	341	225	474	1824	2552
Cant1	NM_001267592	chr11	-	118279432	118282432	chr11:118224380-118224927	55895	1	0	0	0	1669	1581	316	245	0	0	0	0	0	0	0	0	0	0	0	0	0	0	0	0	0	0	0	0	0	0	0	0	174	305	556	1549	1380	182	274	430	1640	1304
Kcnj12	NM_001267593	chr11	+	60834065	60837065	chr11:60988069-60989360	152674	1	0	0	0	5	5	0	0	0	0	0	0	0	0	0	0	0	0	0	0	0	0	0	0	0	0	0	0	0	0	0	0	39	31	44	42	51	8	45	40	36	57
Ttc28	NM_001267622	chr5	+	111306821	111309821	chr5:111408695-111409689	100127	1	0	0	0	15480	15003	12108	11524	0	0	0	0	0	0	0	0	0	0	0	0	0	0	0	0	0	0	0	0	0	0	0	0	87	147	159	546	615	36	95	105	433	586
Ctss	NM_001267695	chr3	+	95328707	95331707	chr3:95392070-95393345	61987	1	0	0	0	129	105	129	105	0	0	0	0	0	0	0	0	0	0	0	0	0	0	0	0	0	0	0	0	0	0	0	0	57	61	75	87	48	8	72	60	67	67
Lce3d	NM_001270426	chr3	+	92759311	92762311	chr3:92754428-92755636	6286	0	0	0	0	0	0	0	0	0	0	0	0	0	0	0	0	0	0	0	0	0	0	0	0	0	0	0	0	0	0	0	0	72	54	44	42	40	17	70	63	37	69
Mical3	NM_001270475	chr6	-	121080040	121083040	chr6:121123115-121124368	42681	1	0	0	0	4348	4239	1188	1100	0	0	0	0	0	0	0	0	0	0	0	0	0	0	0	0	0	0	0	0	0	0	0	0	118	98	124	277	98	44	85	102	234	77
Ascl5	NM_001270609	chr1	+	137945380	137948380	chr1:137946941-137947473	175	0	0	0	0	0	0	0	0	0	0	0	0	0	0	0	0	0	0	0	0	0	0	0	0	0	0	0	0	0	0	0	0	59	65	73	205	68	46	68	84	183	71
LOC100861615	NM_001270812	chr14	-	6239637	6242637	chr14:6240345-6241355	196	0	0	0	0	1382	1164	198	169	0	0	0	0	0	0	0	0	0	0	0	0	0	0	0	0	0	0	0	0	0	0	0	0	53	107	149	490	521	48	66	116	421	507
C920025E04Rik	NM_001271005	chr17	-	36247621	36250621	chr17:36179501-36180323	68867	1	0	0	0	82	82	0	0	0	0	0	0	0	0	0	0	0	0	0	0	0	0	0	0	0	0	0	0	0	0	0	0	84	64	113	402	347	62	63	108	358	311
Ube2w	NM_001271016	chr1	-	16608419	16611419	chr1:16650938-16652175	42138	1	0	0	0	3529	3414	2172	2015	0	0	0	0	0	0	0	0	0	0	0	0	0	0	0	0	0	0	0	0	0	0	0	0	198	144	304	1080	1268	214	179	263	922	1324
Ate1	NM_001271343	chr7	-	137662883	137665883	chr7:137661472-137662320	1953	0	0	0	0	6225	5595	4886	4261	0	0	0	0	0	0	0	0	0	0	0	0	0	0	0	0	0	0	0	0	0	0	0	0	178	279	442	1342	1763	192	297	399	1291	1544
Milr1	NM_001271375	chr11	+	106610539	106613539	chr11:106348950-106349684	263387	1	0	1	0	57	285	35	216	0	0	0	0	0	0	0	0	0	0	0	0	0	0	0	0	0	0	0	0	0	0	0	0	80	47	66	57	39	9	69	80	54	65
Hdac9	NM_001271386	chr12	-	35600767	35603767	chr12:35674852-35675957	73654	1	0	0	0	3257	3025	293	275	0	0	0	0	0	0	0	0	0	0	0	0	0	0	0	0	0	0	0	0	0	0	0	0	91	37	63	50	37	15	64	61	34	48
Nol8	NM_001271397	chr13	+	49746446	49749446	chr13:49738789-49739754	9248	1	0	0	0	937	896	211	188	0	0	0	0	0	0	0	0	0	0	0	0	0	0	0	0	0	0	0	0	0	0	0	0	146	96	220	909	1858	154	120	243	1052	1854
Ly6a	NM_001271419	chr15	-	74827461	74830461	chr15:74799739-74800698	28178	1	0	0	0	180	157	10	15	0	0	0	0	0	0	0	0	0	0	0	0	0	0	0	0	0	0	0	0	0	0	0	0	72	180	317	144	79	51	121	184	83	70
Cd82	NM_001271431	chr2	-	93302107	93305107	chr2:93117124-93118342	185314	1	0	0	0	735	784	388	425	0	0	0	0	0	0	0	0	0	0	0	0	0	0	0	0	0	0	0	0	0	0	0	0	111	171	281	591	630	91	139	255	625	638
Haghl	NM_001271435	chr17	-	25921531	25924531	chr17:25969555-25970666	47431	1	0	0	0	762	699	160	120	0	0	0	0	0	0	0	0	0	0	0	0	0	0	0	0	0	0	0	0	0	0	0	0	134	181	335	1019	962	149	117	271	865	996
Lsp1	NM_001271509	chr7	+	149644716	149647716	chr7:149643574-149644830	2575	1	0	1	1	2715	3094	1178	1603	0	0	0	0	0	0	0	0	0	0	0	0	0	0	0	0	0	0	0	0	0	0	0	0	42	203	321	152	56	29	134	229	110	64
Kcnj15	NM_001271693	chr16	+	95477164	95480164	chr16:95606572-95607512	127914	1	0	0	0	364	322	88	58	0	0	0	0	0	0	0	0	0	0	0	0	0	0	0	0	0	0	0	0	0	0	0	0	110	116	165	139	107	24	73	109	151	86
Agrp	NM_001271806	chr8	-	108102745	108105745	chr8:108089376-108090715	13750	1	0	0	0	64	57	10	6	0	0	0	0	0	0	0	0	0	0	0	0	0	0	0	0	0	0	0	0	0	0	0	0	47	93	135	45	40	9	74	113	93	53
Fut2	NM_001271993	chr7	-	52920764	52923764	chr7:52959882-52960844	38497	1	0	0	0	8	10	4	7	0	0	0	0	0	0	0	0	0	0	0	0	0	0	0	0	0	0	0	0	0	0	0	0	57	58	64	90	54	29	68	69	85	72
Trim24	NM_001272064	chr6	+	37818810	37821810	chr6:37682170-37683013	138302	1	0	0	0	4161	3719	2913	2530	0	0	0	0	0	0	0	0	0	0	0	0	0	0	0	0	0	0	0	0	0	0	0	0	139	98	194	779	1093	82	76	133	612	992
Abhd10	NM_001272070	chr16	-	45742068	45745068	chr16:45743422-45744657	957	1	0	1	0	1095	1303	622	820	0	0	0	0	0	0	0	0	0	0	0	0	0	0	0	0	0	0	0	0	0	0	0	0	169	144	228	855	989	164	172	249	825	1008
Brat1	NM_001276287	chr5	+	141179019	141182019	chr5:140141117-140141453	1039639	1	0	0	0	752	679	195	121	0	0	0	0	0	0	0	0	0	0	0	0	0	0	0	0	0	0	0	0	0	0	0	0	157	282	497	1298	888	195	262	433	1113	829
Avpr2	NM_001276299	chrX	+	71135440	71138440	chrX:71193550-71194590	56693	1	0	0	0	0	2	0	1	0	0	0	0	0	0	0	0	0	0	0	0	0	0	0	0	0	0	0	0	0	0	0	0	51	61	79	84	45	18	75	88	70	65
Ms4a2	NM_001276329	chr19	-	11697209	11700209	chr19:11685462-11686725	12158	1	0	0	0	0	0	0	0	0	0	0	0	0	0	0	0	0	0	0	0	0	0	0	0	0	0	0	0	0	0	0	0	54	46	58	34	43	9	64	45	51	54
Setmar	NM_001276356	chr6	+	108013038	108016038	chr6:108014491-108015831	324	0	0	0	0	163	133	66	33	0	0	0	0	0	0	0	0	0	0	0	0	0	0	0	0	0	0	0	0	0	0	0	0	95	139	177	403	405	72	102	150	324	389
Camsap1	NM_001276361	chr2	-	25837802	25840802	chr2:25838691-25839485	150	1	0	0	0	3587	3319	1595	1222	0	0	0	0	0	0	0	0	0	0	0	0	0	0	0	0	0	0	0	0	0	0	0	0	157	104	282	1298	1433	132	113	257	1287	1502
Rad21l	NM_001276400	chr2	-	151493269	151496269	chr2:151368877-151369750	124895	1	0	0	0	1	1	1	1	0	0	0	0	0	0	0	0	0	0	0	0	0	0	0	0	0	0	0	0	0	0	0	0	47	37	24	24	23	12	23	26	35	43
Fn1	NM_001276413	chr1	-	71698808	71701808	chr1:71701448-71701909	1923	1	0	1	0	245698	263051	30465	40986	0	0	0	0	0	0	0	0	0	0	0	0	0	0	0	0	0	0	0	0	0	0	0	0	312	280	529	2160	2552	414	275	518	2252	2588
Vps13d	NM_001276465	chr4	-	144783908	144786908	chr4:144784483-144785531	35	0	0	0	0	7161	6884	3719	3539	0	0	0	0	0	0	0	0	0	0	0	0	0	0	0	0	0	0	0	0	0	0	0	0	164	117	240	1053	1709	154	148	289	1213	1838
Rpl22	NM_001277113	chr4	+	151696544	151699544	chr4:151699428-151700217	1343	0	0	0	0	4543	4238	446	369	0	0	0	0	0	0	0	0	0	0	0	0	0	0	0	0	0	0	0	0	0	0	0	0	146	226	296	862	1276	98	231	291	849	1205
Bmpr1b	NM_001277216	chr3	-	141831192	141834192	chr3:141821342-141822733	10324	1	0	0	0	2795	2525	794	691	0	0	0	0	0	0	0	0	0	0	0	0	0	0	0	0	0	0	0	0	0	0	0	0	64	103	191	530	660	50	89	109	456	638
Hoxa9	NM_001277238	chr6	-	52176369	52179369	chr6:52153855-52155022	22886	1	0	0	0	273	229	20	7	0	0	0	0	0	0	0	0	0	0	0	0	0	0	0	0	0	0	0	0	0	0	0	0	138	168	298	876	989	82	87	177	463	1035
Foxn1	NM_001277290	chr11	-	78199110	78202110	chr11:78176918-78178166	22661	1	0	0	0	20	16	19	16	0	0	0	0	0	0	0	0	0	0	0	0	0	0	0	0	0	0	0	0	0	0	0	0	43	95	154	123	50	23	119	162	97	73
Adck1	NM_001277296	chr12	+	89596957	89599957	chr12:89705493-89706627	107136	1	0	0	0	1369	1316	1024	979	0	0	0	0	0	0	0	0	0	0	0	0	0	0	0	0	0	0	0	0	0	0	0	0	95	169	213	759	1095	106	138	251	772	1063
Meis3	NM_001277988	chr7	+	16758673	16761673	chr7:16704620-16705819	55417	1	0	1	1	292	327	62	102	0	0	0	0	0	0	0	0	0	0	0	0	0	0	0	0	0	0	0	0	0	0	0	0	84	138	231	758	788	126	151	244	860	881
Ube2t	NM_001278115	chr1	+	136857141	136860141	chr1:136720034-136721226	138552	1	0	0	0	279	275	132	143	0	0	0	0	0	0	0	0	0	0	0	0	0	0	0	0	0	0	0	0	0	0	0	0	96	64	126	581	782	103	64	136	556	930
Pih1d1	NM_001278207	chr7	+	52407672	52410672	chr7:52409240-52410491	251	1	0	0	0	810	755	328	331	0	0	0	0	0	0	0	0	0	0	0	0	0	0	0	0	0	0	0	0	0	0	0	0	130	282	397	970	787	149	275	372	1045	728
Cryaa	NM_001278570	chr17	+	31812875	31815875	chr17:31993248-31994281	178877	1	0	0	0	0	0	0	0	0	0	0	0	0	0	0	0	0	0	0	0	0	0	0	0	0	0	0	0	0	0	0	0	69	65	94	91	47	18	88	95	96	78
Ctc1	NM_001281464	chr11	+	68827412	68830412	chr11:68913015-68914345	84245	1	0	0	0	1966	1832	541	458	0	0	0	0	0	0	0	0	0	0	0	0	0	0	0	0	0	0	0	0	0	0	0	0	177	321	387	955	930	227	267	439	872	790
Cdc20b	NM_001281487	chr13	+	113823586	113826586	chr13:113968004-113968807	142907	1	0	0	0	2351	2156	203	116	0	0	0	0	0	0	0	0	0	0	0	0	0	0	0	0	0	0	0	0	0	0	0	0	56	62	84	285	184	78	53	77	305	215
Syngap1	NM_001281491	chr17	+	27076396	27079396	chr17:27075984-27077040	1900	1	0	0	0	1147	1067	0	0	0	0	0	0	0	0	0	0	0	0	0	0	0	0	0	0	0	0	0	0	0	0	0	0	100	157	220	572	310	73	125	220	565	264
Specc1	NM_001281818	chr11	+	61768264	61771264	chr11:61900122-61901135	130438	1	0	0	0	5126	4572	2823	2263	0	0	0	0	0	0	0	0	0	0	0	0	0	0	0	0	0	0	0	0	0	0	0	0	67	97	150	285	434	43	62	111	220	352
Mroh6	NM_001282443	chr15	-	75718153	75721153	chr15:75648588-75649701	70023	1	0	1	0	25	56	0	0	0	0	0	0	0	0	0	0	0	0	0	0	0	0	0	0	0	0	0	0	0	0	0	0	75	129	182	420	177	28	106	174	361	154
Abl1	NM_001283046	chr2	+	31542056	31545056	chr2:31542872-31543997	604	1	0	0	0	8152	7076	3719	2746	0	0	0	0	0	0	0	0	0	0	0	0	0	0	0	0	0	0	0	0	0	0	0	0	172	158	277	1216	1520	143	166	279	1279	1524
Artn	NM_001284193	chr4	-	117601368	117604368	chr4:117755845-117757211	154120	1	0	0	0	75	73	17	16	0	0	0	0	0	0	0	0	0	0	0	0	0	0	0	0	0	0	0	0	0	0	0	0	84	84	178	339	179	54	102	154	334	193
Vps25	NM_001284411	chr11	+	101113020	101116020	chr11:101034463-101035592	79920	1	0	0	0	653	646	133	96	0	0	0	0	0	0	0	0	0	0	0	0	0	0	0	0	0	0	0	0	0	0	0	0	240	222	371	1245	1275	235	225	372	1259	1365
Rangrf	NM_001285441	chr11	-	68787687	68790687	chr11:68714686-68715569	73597	1	0	0	0	80	79	7	9	0	0	0	0	0	0	0	0	0	0	0	0	0	0	0	0	0	0	0	0	0	0	0	0	92	86	143	339	347	58	71	131	335	330
Tmem33	NM_001285452	chr5	+	67649803	67652803	chr5:67651368-67652497	171	0	0	0	0	2045	2025	460	420	0	0	0	0	0	0	0	0	0	0	0	0	0	0	0	0	0	0	0	0	0	0	0	0	250	211	286	1182	1864	223	166	310	1210	1733
Mknk1	NM_001285487	chr4	+	115509802	115512802	chr4:115796013-115796890	284592	1	0	0	0	1281	957	821	543	0	0	0	0	0	0	0	0	0	0	0	0	0	0	0	0	0	0	0	0	0	0	0	0	128	116	192	660	981	113	79	177	606	1029
Polr1e	NM_001285800	chr4	+	45029480	45032480	chr4:45025016-45025922	6028	0	0	1	1	339	380	114	153	0	0	0	0	0	0	0	0	0	0	0	0	0	0	0	0	0	0	0	0	0	0	0	0	113	149	292	947	1056	76	145	281	984	1100
Syt8	NM_001285857	chr7	+	149618881	149621881	chr7:149643574-149644830	23258	1	0	0	0	27	22	16	16	0	0	0	0	0	0	0	0	0	0	0	0	0	0	0	0	0	0	0	0	0	0	0	0	52	353	503	259	43	35	195	355	165	66
Trim3	NM_001285873	chr7	-	112781085	112784085	chr7:112702354-112703423	79216	1	0	0	0	1766	1645	835	658	0	0	0	0	0	0	0	0	0	0	0	0	0	0	0	0	0	0	0	0	0	0	0	0	174	138	302	1023	1079	123	91	206	815	1022
Calr4	NM_001285895	chr4	+	108889017	108892017	chr4:108874115-108875245	16148	1	0	0	0	15	16	7	6	0	0	0	0	0	0	0	0	0	0	0	0	0	0	0	0	0	0	0	0	0	0	0	0	51	89	74	63	49	34	85	90	48	51
Kctd9	NM_001285933	chr14	+	68332154	68335154	chr14:68558692-68559972	225154	1	0	1	1	2027	2238	1113	1290	0	0	0	0	0	0	0	0	0	0	0	0	0	0	0	0	0	0	0	0	0	0	0	0	213	211	333	1150	1703	241	174	299	1024	1803
Fez2	NM_001285949	chr17	-	78816492	78819492	chr17:78791333-78792756	25581	1	0	0	0	3481	3215	967	755	0	0	0	0	0	0	0	0	0	0	0	0	0	0	0	0	0	0	0	0	0	0	0	0	92	120	167	456	642	86	127	180	398	599
Scyl3	NM_001286002	chr1	+	165857230	165860230	chr1:165139304-165140071	719671	1	0	0	0	1460	1378	910	822	0	0	0	0	0	0	0	0	0	0	0	0	0	0	0	0	0	0	0	0	0	0	0	0	92	153	263	793	1137	130	186	244	822	1123
Grk6	NM_001286063	chr13	+	55544432	55547432	chr13:55545253-55546954	490	1	0	0	0	2205	2142	731	656	0	0	0	0	0	0	0	0	0	0	0	0	0	0	0	0	0	0	0	0	0	0	0	0	166	161	304	1025	957	219	169	278	916	1034
Hpca	NM_001286081	chr4	-	128798169	128801169	chr4:128866546-128867620	67861	1	0	0	0	2	2	1	1	0	0	0	0	0	0	0	0	0	0	0	0	0	0	0	0	0	0	0	0	0	0	0	0	52	31	38	56	58	4	45	48	64	66
Pard6a	NM_001286344	chr8	+	108223047	108226047	chr8:108089376-108090715	135052	1	0	0	0	162	155	14	12	0	0	0	0	0	0	0	0	0	0	0	0	0	0	0	0	0	0	0	0	0	0	0	0	205	155	328	1374	1679	214	197	393	1422	1662
Eml1	NM_001286346	chr12	+	109607362	109610362	chr12:109748958-109749986	140076	1	0	0	0	2163	1957	1120	939	0	0	0	0	0	0	0	0	0	0	0	0	0	0	0	0	0	0	0	0	0	0	0	0	57	72	120	115	58	32	114	148	109	68
Npr3	NM_001286395	chr15	-	11836126	11839126	chr15:12040597-12041880	203956	1	0	0	0	7213	6256	2297	1257	0	0	0	0	0	0	0	0	0	0	0	0	0	0	0	0	0	0	0	0	0	0	0	0	165	174	256	899	920	50	39	100	413	917
Azi2	NM_001286507	chr9	+	117947639	117950639	chr9:117948736-117950191	33	0	0	1	1	2842	2976	1074	1201	0	0	0	0	0	0	0	0	0	0	0	0	0	0	0	0	0	0	0	0	0	0	0	0	162	168	280	1137	1588	209	182	299	1273	1593
Atl2	NM_001286647	chr17	-	80294463	80297463	chr17:80099971-80101066	194950	1	0	1	0	2208	2575	1211	1520	0	0	0	0	0	0	0	0	0	0	0	0	0	0	0	0	0	0	0	0	0	0	0	0	113	106	209	900	1092	71	107	244	828	1221
Tsc2	NM_001286720	chr17	-	24768572	24771572	chr17:24687387-24688238	81878	1	0	0	0	3725	3630	806	739	0	0	0	0	0	0	0	0	0	0	0	0	0	0	0	0	0	0	0	0	0	0	0	0	244	264	412	1334	1322	115	147	308	1116	1292
Magi1	NM_001286784	chr6	-	94232911	94235911	chr6:94252799-94254434	19782	1	0	0	0	22888	22353	21700	21197	0	0	0	0	0	0	0	0	0	0	0	0	0	0	0	0	0	0	0	0	0	0	0	0	139	260	426	1573	2282	169	123	261	1080	2311
Jund	NM_001286944	chr8	+	73219637	73222637	chr8:73363189-73364287	142037	1	0	0	0	732	956	0	0	0	0	0	0	0	0	0	0	0	0	0	0	0	0	0	0	0	0	0	0	0	0	0	0	63	168	318	666	581	92	171	380	638	557
P2ry14	NM_001287119	chr3	-	58956414	58959414	chr3:58881187-58881643	75956	1	0	0	0	24	14	24	14	0	0	0	0	0	0	0	0	0	0	0	0	0	0	0	0	0	0	0	0	0	0	0	0	41	64	63	46	34	35	43	78	44	42
Kif14	NM_001287179	chr1	+	138362511	138365511	chr1:138293843-138294797	70258	1	0	1	1	1667	1967	750	984	0	0	0	0	0	0	0	0	0	0	0	0	0	0	0	0	0	0	0	0	0	0	0	0	122	81	130	203	113	45	68	117	201	173
Arid3a	NM_001288626	chr10	+	79387787	79390787	chr10:79399602-79400660	10232	1	0	0	0	494	451	236	157	0	0	0	0	0	0	0	0	0	0	0	0	0	0	0	0	0	0	0	0	0	0	0	0	162	228	314	1350	1685	156	203	335	1379	1729
Mme	NM_001289462	chr3	+	63097356	63100356	chr3:63100291-63100849	1240	0	0	0	0	32916	28578	10678	6815	0	0	0	0	0	0	0	0	0	0	0	0	0	0	0	0	0	0	0	0	0	0	0	0	275	300	518	1636	1641	118	82	165	566	1751
Erbb2ip	NM_001289475	chr13	-	104709666	104712666	chr13:104708218-104709111	1976	0	0	0	0	21541	19833	9405	7880	0	0	0	0	0	0	0	0	0	0	0	0	0	0	0	0	0	0	0	0	0	0	0	0	381	218	471	1793	2577	371	192	317	1514	2842
Papss1	NM_001289479	chr3	+	131225731	131228731	chr3:131067548-131068713	159609	1	0	0	0	2903	2603	1263	987	0	0	0	0	0	0	0	0	0	0	0	0	0	0	0	0	0	0	0	0	0	0	0	0	165	140	256	704	717	118	70	146	490	816
Exoc3l4	NM_001289487	chr12	+	112653640	112656640	chr12:112797774-112798811	142579	1	0	0	0	86	88	31	39	0	0	0	0	0	0	0	0	0	0	0	0	0	0	0	0	0	0	0	0	0	0	0	0	104	123	179	301	144	64	87	144	352	158
Oard1	NM_001289491	chr17	+	48547324	48550324	chr17:48548549-48549884	118	1	0	0	0	426	372	185	132	0	0	0	0	0	0	0	0	0	0	0	0	0	0	0	0	0	0	0	0	0	0	0	0	239	296	427	1843	1928	301	297	433	1796	1803
Cad	NM_001289522	chr5	+	31355152	31358152	chr5:31494887-31496034	138307	1	0	0	0	4052	3975	529	423	0	0	0	0	0	0	0	0	0	0	0	0	0	0	0	0	0	0	0	0	0	0	0	0	213	189	344	1268	1047	185	175	363	1082	1015
Brap	NM_001289543	chr5	+	122108571	122111571	chr5:122118014-122118573	7845	1	0	0	0	1760	1769	413	439	0	0	0	0	0	0	0	0	0	0	0	0	0	0	0	0	0	0	0	0	0	0	0	0	128	150	300	1047	1006	132	130	254	975	1061
Atxn7l2	NM_001289545	chr3	-	108012445	108015445	chr3:107499348-107499922	513935	1	0	0	0	341	346	114	108	0	0	0	0	0	0	0	0	0	0	0	0	0	0	0	0	0	0	0	0	0	0	0	0	144	227	384	1313	1169	121	155	256	1058	1273
Amph	NM_001289546	chr13	+	19038219	19041219	chr13:19025046-19026344	14812	1	0	0	0	94	93	84	86	0	0	0	0	0	0	0	0	0	0	0	0	0	0	0	0	0	0	0	0	0	0	0	0	39	49	77	204	180	9	70	72	179	179
Sass6	NM_001289568	chr3	+	116295875	116298875	chr3:116538346-116539692	241196	1	0	0	0	918	852	508	455	0	0	0	0	0	0	0	0	0	0	0	0	0	0	0	0	0	0	0	0	0	0	0	0	223	132	265	1223	2376	239	135	283	1306	2463
Chfr	NM_001289577	chr5	+	110562848	110565848	chr5:110564169-110565375	45	0	0	0	0	2031	1929	1286	1156	0	0	0	0	0	0	0	0	0	0	0	0	0	0	0	0	0	0	0	0	0	0	0	0	132	158	270	863	1161	143	178	233	883	1119
Radil	NM_001289588	chr5	-	143026052	143029052	chr5:142915891-142917270	110438	1	0	0	0	435	398	329	291	0	0	0	0	0	0	0	0	0	0	0	0	0	0	0	0	0	0	0	0	0	0	0	0	90	81	157	443	423	75	59	139	402	468
Tfcp2	NM_001289603	chr15	-	100381439	100384439	chr15:100381844-100382778	319	1	0	0	0	1361	1299	796	765	0	0	0	0	0	0	0	0	0	0	0	0	0	0	0	0	0	0	0	0	0	0	0	0	185	236	379	1540	1702	160	199	435	1471	1685
Mgme1	NM_001289630	chr2	+	144094639	144097639	chr2:143990646-143991755	105428	1	0	0	0	304	247	58	32	0	0	0	0	0	0	0	0	0	0	0	0	0	0	0	0	0	0	0	0	0	0	0	0	176	183	279	962	1327	144	186	241	866	1208
Ampd2	NM_001289719	chr3	-	107888584	107891584	chr3:107499348-107499922	390074	1	0	0	0	1385	1310	325	260	0	0	0	0	0	0	0	0	0	0	0	0	0	0	0	0	0	0	0	0	0	0	0	0	250	362	558	1729	2224	284	340	574	1497	2091
Slbp	NM_001289724	chr5	-	33994223	33997223	chr5:33972078-33974221	21685	1	0	1	0	2234	3095	716	1388	0	0	0	0	0	0	0	0	0	0	0	0	0	0	0	0	0	0	0	0	0	0	0	0	223	243	516	1810	1785	325	220	473	1745	1855
Gapdh	NM_001289726	chr6	-	125115485	125118485	chr6:125116128-125117235	188	1	0	1	0	1016	1300	245	536	0	0	0	0	0	0	0	0	0	0	0	0	0	0	0	0	0	0	0	0	0	0	0	0	304	249	471	1920	2755	342	233	516	1788	2800
Mturn	NM_001289740	chr6	+	54629617	54632617	chr6:54942632-54943563	311250	1	0	0	0	596	598	92	98	0	0	0	0	0	0	0	0	0	0	0	0	0	0	0	0	0	0	0	0	0	0	0	0	107	101	173	598	1144	98	116	204	682	1096
Apoc3	NM_001289755	chr9	-	46042382	46045382	chr9:45820336-45820650	222890	1	0	0	0	0	1	0	1	0	0	0	0	0	0	0	0	0	0	0	0	0	0	0	0	0	0	0	0	0	0	0	0	61	55	73	126	62	12	75	90	117	67
Cryab	NM_001289782	chr9	+	50557429	50560429	chr9:50553160-50554064	5691	1	0	0	0	649	612	55	33	0	0	0	0	0	0	0	0	0	0	0	0	0	0	0	0	0	0	0	0	0	0	0	0	97	333	529	369	212	50	104	213	220	196
Clock	NM_001289826	chr5	-	76732817	76735817	chr5:76953609-76954918	220543	1	0	0	0	6287	6057	3212	2904	0	0	0	0	0	0	0	0	0	0	0	0	0	0	0	0	0	0	0	0	0	0	0	0	109	110	185	695	829	125	72	151	691	813
Aatk	NM_007377	chr11	-	119907459	119910459	chr11:120089832-120090920	181846	1	0	0	0	43	46	19	20	0	0	0	0	0	0	0	0	0	0	0	0	0	0	0	0	0	0	0	0	0	0	0	0	35	68	116	232	94	54	62	82	244	121
Abca4	NM_007378	chr3	+	121745377	121748377	chr3:121752186-121753268	5368	1	0	0	0	118	124	85	92	0	0	0	0	0	0	0	0	0	0	0	0	0	0	0	0	0	0	0	0	0	0	0	0	36	152	187	98	45	15	106	151	107	45
Acadm	NM_007382	chr3	-	153606607	153609607	chr3:153647130-153648166	39904	1	0	0	0	1604	1346	557	288	0	0	0	0	0	0	0	0	0	0	0	0	0	0	0	0	0	0	0	0	0	0	0	0	186	185	375	982	1189	89	81	208	690	1277
Aco1	NM_007386	chr4	+	40088297	40091297	chr4:40089499-40090896	518	0	0	0	0	2949	2631	1094	836	0	0	0	0	0	0	0	0	0	0	0	0	0	0	0	0	0	0	0	0	0	0	0	0	199	209	360	1335	1252	185	180	359	1130	1275
Acta2	NM_007392	chr19	-	34328863	34331863	chr19:34328110-34330583	1112	0	0	0	0	9718	8487	1947	539	1	0	0	0	0	1	0	0	0	0	0	0	0	0	0	0	0	0	0	0	0	0	0	0	253	293	408	1086	972	138	99	162	463	1196
Actb	NM_007393	chr5	-	143667403	143670403	chr5:143666941-143669224	89	1	0	0	0	93513	98546	1325	1213	0	0	0	0	0	0	0	0	0	0	0	0	0	0	0	0	0	0	0	0	0	0	0	0	421	512	764	3079	2887	459	372	660	3042	3275
Acvr1b	NM_007395	chr15	+	101002555	101005555	chr15:101096479-101097805	92718	1	0	0	0	877	834	510	431	0	0	0	0	0	0	0	0	0	0	0	0	0	0	0	0	0	0	0	0	0	0	0	0	109	150	296	984	967	120	119	213	937	987
Adora2b	NM_007413	chr11	+	62060485	62063485	chr11:62064268-62065034	2220	1	0	0	0	162	138	78	60	0	0	0	0	0	0	0	0	0	0	0	0	0	0	0	0	0	0	0	0	0	0	0	0	125	141	221	850	831	106	110	228	750	755
Parp1	NM_007415	chr1	+	182497105	182500105	chr1:182317293-182318339	181365	1	0	0	0	3937	3571	940	600	0	0	0	0	0	0	0	0	0	0	0	0	0	0	0	0	0	0	0	0	0	0	0	0	115	131	298	1042	1245	93	86	238	889	1169
Adss	NM_007422	chr1	-	179725640	179728640	chr1:179633132-179634245	92935	1	0	1	0	3792	4171	1721	2059	0	0	0	0	0	0	0	0	0	0	0	0	0	0	0	0	0	0	0	0	0	0	0	0	192	173	333	1377	1838	206	199	375	1464	1922
Ager	NM_007425	chr17	+	34732794	34735794	chr17:34740266-34741761	6332	1	0	0	0	38	38	17	18	0	0	0	0	0	0	0	0	0	0	0	0	0	0	0	0	0	0	0	0	0	0	0	0	107	81	121	214	54	36	81	127	173	60
Abcd1	NM_007435	chrX	+	70959935	70962935	chrX:71193550-71194590	232198	1	0	0	0	646	662	220	217	0	0	0	0	0	0	0	0	0	0	0	0	0	0	0	0	0	0	0	0	0	0	0	0	157	174	283	843	806	200	180	311	948	804
Alx3	NM_007441	chr3	+	107395948	107398948	chr3:107434200-107435156	36757	1	0	0	0	5	4	3	3	0	0	0	0	0	0	0	0	0	0	0	0	0	0	0	0	0	0	0	0	0	0	0	0	55	47	56	106	51	21	41	60	128	40
Ambp	NM_007443	chr4	-	62814176	62817176	chr4:62944112-62945153	129446	1	0	1	0	8	40	7	37	0	0	0	0	0	0	0	0	0	0	0	0	0	0	0	0	0	0	0	0	0	0	0	0	55	85	90	71	48	12	62	84	73	54
Amh	NM_007445	chr10	+	80265992	80268992	chr10:80288598-80289754	21158	1	0	0	0	16	29	8	10	0	0	0	0	0	0	0	0	0	0	0	0	0	0	0	0	0	0	0	0	0	0	0	0	51	79	100	234	72	9	53	83	159	73
Prdx6	NM_007453	chr1	-	163180297	163183297	chr1:162836009-162836976	344781	1	0	1	1	1802	1919	277	421	0	0	0	0	0	0	0	0	0	0	0	0	0	0	0	0	0	0	0	0	0	0	0	0	180	179	371	1219	2079	164	148	302	1173	1997
Ap1s1	NM_007457	chr5	-	137520930	137523930	chr5:137505532-137506723	15868	1	0	0	0	1156	1068	239	162	0	0	0	0	0	0	0	0	0	0	0	0	0	0	0	0	0	0	0	0	0	0	0	0	193	233	401	1279	1410	250	229	374	1368	1376
Aplp1	NM_007467	chr7	-	31229601	31232601	chr7:31336264-31337555	106288	1	0	0	0	159	150	20	14	0	0	0	0	0	0	0	0	0	0	0	0	0	0	0	0	0	0	0	0	0	0	0	0	69	55	67	239	190	26	49	85	211	172
Apoa4	NM_007468	chr9	+	46046926	46049926	chr9:45820336-45820650	228434	1	0	0	0	0	0	0	0	0	0	0	0	0	0	0	0	0	0	0	0	0	0	0	0	0	0	0	0	0	0	0	0	53	64	62	145	50	35	53	76	100	55
Arf5	NM_007480	chr6	+	28371639	28374639	chr6:28429648-28430910	56570	1	0	0	0	1453	1479	163	189	1	0	1	0	1	0	0	0	0	0	0	0	0	0	0	0	0	0	0	0	0	0	0	0	165	174	291	876	973	196	270	359	1013	1012
Rhob	NM_007483	chr12	-	8505791	8508791	chr12:8406633-8407669	99536	1	0	1	0	1818	2360	0	0	0	0	0	0	0	0	0	0	0	0	0	0	0	0	0	0	0	0	0	0	0	0	0	0	211	207	488	1960	2132	190	152	380	1506	2321
Arhgdib	NM_007486	chr6	-	136889238	136892238	chr6:136878659-136880143	10699	1	0	0	0	983	873	284	204	0	0	0	0	0	0	0	0	0	0	0	0	0	0	0	0	0	0	0	0	0	0	0	0	164	351	570	579	219	183	244	373	485	226
Atm	NM_007499	chr9	-	53343776	53346776	chr9:53344477-53345354	122	0	0	0	0	6322	5993	1673	1391	0	0	0	0	0	0	0	0	0	0	0	0	0	0	0	0	0	0	0	0	0	0	0	0	200	174	399	1629	2295	215	181	366	1548	2346
Atp5g1	NM_007506	chr11	-	95936008	95939008	chr11:95936684-95937874	322	0	0	0	0	444	429	63	61	0	0	0	0	0	0	0	0	0	0	0	0	0	0	0	0	0	0	0	0	0	0	0	0	173	211	328	1114	1473	187	199	354	1268	1558
Slc7a2	NM_007514	chr8	+	41945720	41948720	chr8:41694801-41696078	252306	1	0	0	0	4102	3407	1344	767	0	0	0	0	0	0	0	0	0	0	0	0	0	0	0	0	0	0	0	0	0	0	0	0	90	141	269	666	872	136	77	137	471	809
Hnrnpd	NM_007516	chr5	-	100406957	100409957	chr5:100407592-100408421	74	0	0	1	1	4648	5717	2961	3862	0	0	0	0	0	0	0	0	0	0	0	0	0	0	0	0	0	0	0	0	0	0	0	0	214	203	335	1380	1754	284	242	295	1405	1926
Bard1	NM_007525	chr1	-	71148546	71151546	chr1:71148581-71150168	92	1	0	1	1	1922	2184	1341	1552	0	0	0	0	0	0	0	0	0	0	0	0	0	0	0	0	0	0	0	0	0	0	0	0	164	160	274	769	1379	145	140	263	805	1422
Bax	NM_007527	chr7	-	52721268	52724268	chr7:52689509-52690529	32235	1	0	0	0	638	603	163	159	0	0	0	0	0	0	0	0	0	0	0	0	0	0	0	0	0	0	0	0	0	0	0	0	222	230	374	1106	1180	199	261	375	1270	1191
Bcl6b	NM_007528	chr11	-	70042300	70045300	chr11:69734469-69735588	308357	1	0	0	0	28	38	3	5	0	0	0	0	0	0	0	0	0	0	0	0	0	0	0	0	0	0	0	0	0	0	0	0	50	83	114	248	127	55	88	133	217	117
Bdnf	NM_007540	chr2	+	109512856	109515856	chr2:109757228-109758021	242779	1	0	0	0	3289	2627	1864	989	0	0	0	0	0	0	0	0	0	0	0	0	0	0	0	0	0	0	0	0	0	0	0	0	66	62	76	287	271	42	48	77	174	313
Bid	NM_007544	chr6	-	120865838	120868838	chr6:121123115-121124368	256883	1	0	0	0	1227	1013	608	484	0	0	0	0	0	0	0	0	0	0	0	0	0	0	0	0	0	0	0	0	0	0	0	0	116	236	436	793	1034	169	240	365	783	1059
Bik	NM_007546	chr15	+	83355291	83358291	chr15:83365717-83366662	8848	0	0	0	0	18	15	12	6	0	0	0	0	0	0	0	0	0	0	0	0	0	0	0	0	0	0	0	0	0	0	0	0	103	70	125	394	279	55	88	110	416	259
Prdm1	NM_007548	chr10	-	44177493	44180493	chr10:44744580-44745693	566662	1	0	0	0	8	18	4	12	0	0	0	0	0	0	0	0	0	0	0	0	0	0	0	0	0	0	0	0	0	0	0	0	93	45	75	341	418	87	51	77	317	458
Blk	NM_007549	chr14	-	64035024	64038024	chr14:63784725-63785843	250868	1	0	0	0	1	3	1	3	0	0	0	0	0	0	0	0	0	0	0	0	0	0	0	0	0	0	0	0	0	0	0	0	53	57	83	47	43	20	76	61	60	69
Blm	NM_007550	chr7	-	87678884	87681884	chr7:87519807-87520915	159524	1	0	0	0	1667	1605	1054	980	0	0	0	0	0	0	0	0	0	0	0	0	0	0	0	0	0	0	0	0	0	0	0	0	136	122	184	642	1075	135	127	199	617	1054
Bmp2	NM_007553	chr2	+	133375894	133378894	chr2:134469400-134470347	1092001	1	0	0	0	4	9	1	3	0	0	0	0	0	0	0	0	0	0	0	0	0	0	0	0	0	0	0	0	0	0	0	0	25	39	42	176	123	20	46	39	113	146
Bmp4	NM_007554	chr14	-	47009274	47012274	chr14:46926002-46927152	83725	1	0	0	0	1280	1118	168	49	0	0	0	0	0	0	0	0	0	0	0	0	0	0	0	0	0	0	0	0	0	0	0	0	101	129	174	324	194	34	81	109	210	190
Bpgm	NM_007563	chr6	+	34424355	34427355	chr6:34333910-34334910	92050	1	0	0	0	408	355	129	66	0	0	0	0	0	0	0	0	0	0	0	0	0	0	0	0	0	0	0	0	0	0	0	0	157	153	240	731	847	192	116	187	662	906
Birc6	NM_007566	chr17	+	74925634	74928634	chr17:74926966-74928290	42	1	0	1	1	20512	21139	6968	7440	1	0	0	0	1	0	0	0	0	0	0	0	0	0	0	0	0	0	0	0	0	0	0	0	253	285	501	1789	2030	390	332	509	2076	2114
Btg1	NM_007569	chr10	+	96077634	96080634	chr10:95834859-95835883	244286	1	0	1	0	1510	2154	30	63	0	0	0	0	0	0	0	0	0	0	0	0	0	0	0	0	0	0	0	0	0	0	0	0	191	164	370	1465	2253	325	145	355	1574	2574
C1qbp	NM_007573	chr11	-	70795528	70798528	chr11:70758713-70759498	37178	1	0	0	0	755	744	116	127	0	0	0	0	0	0	0	0	0	0	0	0	0	0	0	0	0	0	0	0	0	0	0	0	154	95	185	605	1044	110	108	200	593	1109
C1qc	NM_007574	chr4	-	136447829	136450829	chr4:136205599-136206499	242818	1	0	0	0	0	0	0	0	0	0	0	0	0	0	0	0	0	0	0	0	0	0	0	0	0	0	0	0	0	0	0	0	69	63	42	120	70	36	45	90	140	85
Ddr1	NM_007584	chr17	-	35840084	35843084	chr17:36007125-36008328	166726	1	0	0	0	2386	2304	604	415	0	0	0	0	0	0	0	0	0	0	0	0	0	0	0	0	0	0	0	0	0	0	0	0	137	321	554	672	280	158	223	414	568	332
Calm3	NM_007590	chr7	-	17508381	17511381	chr7:17465143-17466177	43679	1	0	0	0	5370	5207	131	133	0	0	0	0	0	0	0	0	0	0	0	0	0	0	0	0	0	0	0	0	0	0	0	0	243	230	418	1699	2165	293	144	349	1413	2245
Calr	NM_007591	chr8	-	87369830	87372830	chr8:87476313-87477303	106051	1	0	1	0	24509	24038	1041	1246	0	0	0	0	0	0	0	0	0	0	0	0	0	0	0	0	0	0	0	0	0	0	0	0	263	168	417	1997	2595	331	154	409	1848	2698
Cap1	NM_007598	chr4	-	122562124	122565124	chr4:122562726-122564409	650	1	0	1	1	4783	4951	1245	1414	0	0	0	0	0	0	0	0	0	0	0	0	0	0	0	0	0	0	0	0	0	0	0	0	297	270	451	1531	2062	420	262	408	1440	1932
Ctnnd1	NM_007615	chr2	-	84489897	84492897	chr2:84490476-84491426	45	1	0	0	0	17031	15076	8088	5988	0	0	0	0	0	0	0	0	0	0	0	0	0	0	0	0	0	0	0	0	0	0	0	0	285	178	316	1291	1833	293	125	223	984	2108
Cav1	NM_007616	chr6	+	17254334	17257334	chr6:17255343-17256622	289	1	0	0	0	12218	11859	3164	2115	0	0	0	0	0	0	0	0	0	0	0	0	0	0	0	0	0	0	0	0	0	0	0	0	459	526	859	2668	2645	512	329	571	2109	2875
Cbr2	NM_007621	chr11	-	120592335	120595335	chr11:120592775-120594095	161	1	0	0	0	596	589	116	90	0	0	0	0	0	0	0	0	0	0	0	0	0	0	0	0	0	0	0	0	0	0	0	0	77	380	602	591	246	101	191	366	388	238
Cbx1	NM_007622	chr11	+	96648449	96651449	chr11:96638532-96639582	11910	1	0	0	0	3695	3334	2892	2575	0	0	0	0	0	0	0	0	0	0	0	0	0	0	0	0	0	0	0	0	0	0	0	0	168	169	346	1209	1421	191	173	339	1163	1466
Cbx2	NM_007623	chr11	+	118882342	118885342	chr11:118914272-118915332	30408	1	0	0	0	602	540	46	9	0	0	0	0	0	0	0	0	0	0	0	0	0	0	0	0	0	0	0	0	0	0	0	0	81	123	194	767	820	66	49	139	528	751
Cbx3	NM_007624	chr6	+	51418614	51421614	chr6:51419510-51420569	482	1	0	0	0	3084	2583	1025	673	0	0	0	0	0	0	0	0	0	0	0	0	0	0	0	0	0	0	0	0	0	0	0	0	302	294	442	1914	1843	307	222	380	1606	1636
Cbx4	NM_007625	chr11	-	118946551	118949551	chr11:118914272-118915332	32799	1	0	0	0	441	491	65	65	0	0	0	0	0	0	0	0	0	0	0	0	0	0	0	0	0	0	0	0	0	0	0	0	112	101	202	861	910	107	102	178	614	946
Ccnb2	NM_007630	chr9	-	70268361	70271361	chr9:70298154-70310390	29368	1	0	1	0	1430	1552	355	468	0	0	0	0	0	0	0	0	0	0	0	0	0	0	0	0	0	0	0	0	0	0	0	0	118	101	124	269	529	62	90	129	294	507
Ccnd1	NM_007631	chr7	-	152124830	152127830	chr7:152127927-152128920	2594	0	0	1	1	1208	1354	104	192	0	0	0	0	0	0	0	0	0	0	0	0	0	0	0	0	0	0	0	0	0	0	0	0	106	154	243	952	1176	124	120	192	867	1194
Ccne1	NM_007633	chr7	-	38891509	38894509	chr7:38803305-38804116	88873	1	0	1	0	691	807	189	217	0	0	0	0	0	0	0	0	0	0	0	0	0	0	0	0	0	0	0	0	0	0	0	0	128	136	208	871	811	85	119	223	693	885
Ccng2	NM_007635	chr5	+	93694598	93697598	chr5:93453570-93454796	242426	1	0	0	0	1410	1371	244	121	0	0	0	0	0	0	0	0	0	0	0	0	0	0	0	0	0	0	0	0	0	0	0	0	265	273	450	1535	2588	202	132	299	1251	2556
Cct7	NM_007638	chr6	+	85399498	85402498	chr6:85463103-85464248	62187	1	0	1	0	4476	4425	738	810	0	0	0	0	0	0	0	0	0	0	0	0	0	0	0	0	0	0	0	0	0	0	0	0	308	259	476	1915	2375	265	214	490	2036	2392
Cdk1	NM_007659	chr10	-	68814660	68817660	chr10:67953872-67955151	861215	1	0	1	0	3955	4888	1474	2211	0	0	0	0	0	0	0	0	0	0	0	0	0	0	0	0	0	0	0	0	0	0	0	0	358	251	408	1461	1727	317	204	354	1491	1754
Cdk5	NM_007668	chr5	-	23928348	23931348	chr5:23929020-23930223	14	0	0	0	0	587	533	173	139	0	0	0	0	0	0	0	0	0	0	0	0	0	0	0	0	0	0	0	0	0	0	0	0	257	249	421	1406	1238	202	167	342	1141	1191
Cdkn2c	NM_007671	chr4	-	109336977	109339977	chr4:109164712-109165561	172757	1	0	0	0	1760	1707	529	501	0	0	0	0	0	0	0	0	0	0	0	0	0	0	0	0	0	0	0	0	0	0	0	0	363	187	519	1969	3313	351	169	382	1717	3396
Cdr2	NM_007672	chr7	-	128124826	128127826	chr7:128177437-128178398	52117	1	0	1	1	1597	2048	524	862	0	0	0	0	0	0	0	0	0	0	0	0	0	0	0	0	0	0	0	0	0	0	0	0	188	151	235	1098	1452	177	135	234	1010	1610
Cenpb	NM_007682	chr2	-	131004748	131007748	chr2:131077771-131078956	72615	1	0	0	0	3271	3083	0	0	0	0	0	0	0	0	0	0	0	0	0	0	0	0	0	0	0	0	0	0	0	0	0	0	52	138	241	907	896	68	126	189	822	799
Cenpc1	NM_007683	chr5	-	86493608	86496608	chr5:87232540-87233523	738623	1	0	1	1	2359	2789	1420	1760	0	0	0	0	0	0	0	0	0	0	0	0	0	0	0	0	0	0	0	0	0	0	0	0	153	129	260	867	1097	240	100	255	882	1074
Cetn3	NM_007684	chr13	+	81920290	81923290	chr13:81796414-81797480	125315	1	0	0	0	1434	1325	642	546	0	0	0	0	0	0	0	0	0	0	0	0	0	0	0	0	0	0	0	0	0	0	0	0	119	201	265	863	684	130	238	286	897	660
Cfl1	NM_007687	chr19	+	5488454	5491454	chr19:5488136-5489906	1295	0	0	1	1	8274	8482	246	406	0	0	0	0	0	0	0	0	0	0	0	0	0	0	0	0	0	0	0	0	0	0	0	0	199	293	509	1878	2636	311	229	440	1903	2967
Cfl2	NM_007688	chr12	-	55962864	55965864	chr12:55962799-55963622	636	0	0	0	0	2572	2378	103	85	0	0	0	0	0	0	0	0	0	0	0	0	0	0	0	0	0	0	0	0	0	0	0	0	159	120	255	862	963	149	90	182	745	954
Chil1	NM_007695	chr1	+	136076980	136079980	chr1:135995484-135996422	83472	1	0	0	0	21	20	7	8	0	0	0	0	0	0	0	0	0	0	0	0	0	0	0	0	0	0	0	0	0	0	0	0	49	116	150	111	52	20	67	138	102	59
Chrm4	NM_007699	chr2	+	91760345	91763345	chr2:91489502-91490782	272070	1	0	1	1	14	34	5	22	0	0	0	0	0	0	0	0	0	0	0	0	0	0	0	0	0	0	0	0	0	0	0	0	39	69	65	242	196	22	57	92	273	215
Cidea	NM_007702	chr18	+	67501217	67504217	chr18:67528668-67530095	26244	1	0	0	0	5	6	4	6	0	0	0	0	0	0	0	0	0	0	0	0	0	0	0	0	0	0	0	0	0	0	0	0	59	65	93	293	139	22	89	125	272	158
Cirbp	NM_007705	chr10	+	79628585	79631585	chr10:79629743-79631644	283	1	0	0	0	694	643	189	190	0	0	0	0	0	0	0	0	0	0	0	0	0	0	0	0	0	0	0	0	0	0	0	0	120	159	321	721	646	167	117	273	700	745
Socs2	NM_007706	chr10	-	94878491	94881491	chr10:95093073-95094370	213984	1	0	0	0	95	81	4	5	0	0	0	0	0	0	0	0	0	0	0	0	0	0	0	0	0	0	0	0	0	0	0	0	74	78	117	433	496	55	59	111	403	521
Ckm	NM_007710	chr7	+	19994442	19997442	chr7:19917698-19918841	78187	1	0	0	0	2	7	2	6	0	0	0	0	0	0	0	0	0	0	0	0	0	0	0	0	0	0	0	0	0	0	0	0	72	62	54	93	49	6	66	59	100	56
Ccr10	NM_007721	chr11	-	101035757	101038757	chr11:101034463-101035592	1657	1	0	0	0	41	36	13	9	0	0	0	0	0	0	0	0	0	0	0	0	0	0	0	0	0	0	0	0	0	0	0	0	114	169	303	829	298	113	125	289	645	272
Ackr3	NM_007722	chr1	+	92098554	92101554	chr1:92650329-92651539	550366	1	0	1	0	2067	2653	510	884	0	0	0	0	0	0	0	0	0	0	0	0	0	0	0	0	0	0	0	0	0	0	0	0	285	163	387	1536	2060	282	129	234	1172	2313
Cnn2	NM_007725	chr10	+	79449344	79452344	chr10:79450646-79451798	108	1	0	0	0	12421	11173	2070	1276	0	0	0	0	0	0	0	0	0	0	0	0	0	0	0	0	0	0	0	0	0	0	0	0	369	566	825	2980	2899	339	212	491	1695	3082
Col12a1	NM_007730	chr9	-	79565485	79568485	chr9:79080392-79081406	485542	1	0	0	0	32847	32685	5570	4818	0	0	0	0	0	0	0	0	0	0	0	0	0	0	0	0	0	0	0	0	0	0	0	0	129	157	365	1301	1607	229	85	208	826	1664
Col8a1	NM_007739	chr16	-	57753850	57756850	chr16:57954272-57955439	199949	1	0	1	0	3743	3890	1626	1758	0	0	0	0	0	0	0	0	0	0	0	0	0	0	0	0	0	0	0	0	0	0	0	0	117	190	334	761	655	76	85	155	472	669
Col1a2	NM_007743	chr6	+	4453696	4456696	chr6:4479545-4480033	24119	1	0	0	0	183304	182491	35993	36766	0	0	0	0	0	0	0	0	0	0	0	0	0	0	0	0	0	0	0	0	0	0	0	0	340	299	527	1834	2227	441	183	391	1293	2466
Cox5a	NM_007747	chr9	+	57367038	57370038	chr9:57684220-57685336	315758	1	0	1	0	852	901	205	275	0	0	0	0	0	0	0	0	0	0	0	0	0	0	0	0	0	0	0	0	0	0	0	0	132	169	339	1246	1402	133	195	362	1140	1383
Cox8a	NM_007750	chr19	-	7291106	7294106	chr19:7114220-7115428	177461	1	0	1	1	1141	1226	70	107	1	0	1	1	1	0	0	0	0	0	0	0	0	0	0	0	0	0	0	0	0	0	0	0	133	113	244	868	1224	169	232	327	1026	1165
Cox8b	NM_007751	chr7	-	148085345	148088345	chr7:148194458-148195638	108770	1	0	0	0	7	7	5	5	0	0	0	0	0	0	0	0	0	0	0	0	0	0	0	0	0	0	0	0	0	0	0	0	89	64	77	140	44	58	67	82	155	56
Cplx1	NM_007756	chr5	-	108978046	108981046	chr5:108981678-108982622	3180	0	0	1	1	2	18	2	17	0	0	0	0	0	0	0	0	0	0	0	0	0	0	0	0	0	0	0	0	0	0	0	0	38	43	61	53	35	9	54	45	32	47
Crat	NM_007760	chr2	-	30270268	30273268	chr2:30060782-30061844	210014	1	0	0	0	917	912	153	139	0	0	0	0	0	0	0	0	0	0	0	0	0	0	0	0	0	0	0	0	0	0	0	0	184	229	351	1207	1480	114	211	295	1082	1476
Crip1	NM_007763	chr12	+	114388222	114391222	chr12:114238664-114239677	151153	1	0	0	0	360	316	41	31	0	0	0	0	0	0	0	0	0	0	0	0	0	0	0	0	0	0	0	0	0	0	0	0	84	123	184	519	454	63	74	146	361	476
Cryga	NM_007774	chr1	-	65148937	65151937	chr1:64924750-64926304	224260	1	0	0	0	0	2	0	2	0	0	0	0	0	0	0	0	0	0	0	0	0	0	0	0	0	0	0	0	0	0	0	0	75	50	58	76	46	15	73	64	50	64
Crygd	NM_007776	chr1	-	65109014	65112014	chr1:64924750-64926304	184337	1	0	0	0	0	0	0	0	0	0	0	0	0	0	0	0	0	0	0	0	0	0	0	0	0	0	0	0	0	0	0	0	71	72	82	70	68	6	65	85	62	76
Cryge	NM_007777	chr1	-	65096737	65099737	chr1:64924750-64926304	172060	1	0	0	0	0	0	0	0	0	0	0	0	0	0	0	0	0	0	0	0	0	0	0	0	0	0	0	0	0	0	0	0	92	67	77	73	48	14	86	73	74	60
Smc3	NM_007790	chr19	+	53672885	53675885	chr19:53602848-53603781	71333	1	0	0	0	5383	4863	1610	1215	0	0	0	0	0	0	0	0	0	0	0	0	0	0	0	0	0	0	0	0	0	0	0	0	144	161	301	1195	1527	190	139	266	961	1501
Csrp1	NM_007791	chr1	+	137623773	137626773	chr1:137627973-137629318	2838	0	0	0	0	4892	4955	1374	1248	0	0	0	0	0	0	0	0	0	0	0	0	0	0	0	0	0	0	0	0	0	0	0	0	215	256	496	1482	1465	243	213	353	1068	1701
Csrp2	NM_007792	chr10	+	110355231	110358231	chr10:110367653-110368100	10714	1	0	1	0	3365	3671	1313	1647	0	0	0	0	0	0	0	0	0	0	0	0	0	0	0	0	0	0	0	0	0	0	0	0	235	202	444	1360	2011	249	217	381	1280	2161
Ctf1	NM_007795	chr7	+	134854249	134857249	chr7:134888683-134889975	33300	1	0	0	0	139	145	34	33	0	0	0	0	0	0	0	0	0	0	0	0	0	0	0	0	0	0	0	0	0	0	0	0	82	172	253	483	350	173	139	252	516	330
Cyp26a1	NM_007811	chr19	+	37770297	37773297	chr19:37895927-37897160	124262	1	0	0	0	0	0	0	0	0	0	0	0	0	0	0	0	0	0	0	0	0	0	0	0	0	0	0	0	0	0	0	0	38	49	71	134	68	23	37	60	141	81
Dscr3	NM_007834	chr16	-	94747236	94750236	chr16:94748767-94749701	1029	0	0	0	0	1940	1820	703	645	0	0	0	0	0	0	0	0	0	0	0	0	0	0	0	0	0	0	0	0	0	0	0	0	202	227	363	1325	1393	258	270	406	1319	1372
Gadd45a	NM_007836	chr6	-	66986401	66989401	chr6:66987190-66988075	69	1	0	0	0	741	725	112	129	0	0	0	0	0	0	0	0	0	0	0	0	0	0	0	0	0	0	0	0	0	0	0	0	230	194	430	1571	1987	184	139	342	1189	2315
Degs1	NM_007853	chr1	-	184211890	184214890	chr1:184185717-184186723	26609	1	0	1	0	3014	3087	120	159	0	0	0	0	0	0	0	0	0	0	0	0	0	0	0	0	0	0	0	0	0	0	0	0	114	117	282	1015	1047	114	114	278	958	1007
Dhh	NM_007857	chr15	-	98727971	98730971	chr15:98860045-98861246	131689	1	0	0	0	8	10	5	5	0	0	0	0	0	0	0	0	0	0	0	0	0	0	0	0	0	0	0	0	0	0	0	0	80	69	126	226	72	17	68	98	190	100
Dlg4	NM_007864	chr11	+	69830106	69833106	chr11:69734469-69735588	97163	1	0	1	1	1188	1299	717	822	0	0	0	0	0	0	0	0	0	0	0	0	0	0	0	0	0	0	0	0	0	0	0	0	173	226	434	1135	1119	182	205	456	1188	1120
Dll1	NM_007865	chr17	-	15511787	15514787	chr17:15700917-15702316	188918	1	0	0	0	97	104	12	5	0	0	0	0	0	0	0	0	0	0	0	0	0	0	0	0	0	0	0	0	0	0	0	0	89	115	164	649	754	73	63	128	539	777
Dmd	NM_007868	chrX	+	80192208	80195208	chrX:80193228-80194695	110	0	0	0	0	10566	10135	9577	9165	0	0	0	0	0	0	0	0	0	0	0	0	0	0	0	0	0	0	0	0	0	0	0	0	79	49	99	169	224	65	32	63	137	268
Dnase1l3	NM_007870	chr14	-	8825696	8828696	chr14:8641850-8642844	184376	1	0	1	1	7	25	5	18	0	0	0	0	0	0	0	0	0	0	0	0	0	0	0	0	0	0	0	0	0	0	0	0	49	62	69	97	48	36	80	112	92	52
Dsg2	NM_007883	chr18	+	20714616	20717616	chr18:21381994-21383691	666517	1	0	0	0	3	2	2	2	0	0	0	0	0	0	0	0	0	0	0	0	0	0	0	0	0	0	0	0	0	0	0	0	40	47	32	78	50	17	42	63	77	75
Epyc	NM_007884	chr10	+	97104701	97107701	chr10:96942353-96943160	163939	1	0	0	0	8	7	7	5	0	0	0	0	0	0	0	0	0	0	0	0	0	0	0	0	0	0	0	0	0	0	0	0	47	70	104	21	35	30	61	56	27	39
Slc26a2	NM_007885	chr18	-	61370250	61373250	chr18:61811595-61812686	440878	1	0	1	1	718	773	129	161	0	0	0	0	0	0	0	0	0	0	0	0	0	0	0	0	0	0	0	0	0	0	0	0	109	140	237	675	759	107	94	201	597	773
Dvl2	NM_007888	chr11	+	69812127	69815127	chr11:69734469-69735588	79184	1	0	0	0	1123	1155	200	232	0	0	0	0	0	0	0	0	0	0	0	0	0	0	0	0	0	0	0	0	0	0	0	0	141	162	337	1113	1504	167	176	339	1155	1541
Ear2	NM_007895	chr14	+	44678318	44681318	chr14:44688719-44689923	8982	0	0	0	0	0	0	0	0	0	0	0	0	0	0	0	0	0	0	0	0	0	0	0	0	0	0	0	0	0	0	0	0	61	55	77	76	55	27	66	61	82	72
Eef2	NM_007907	chr10	+	80637375	80640375	chr10:80630285-80631149	8725	1	0	1	0	50386	50426	1591	1846	0	0	0	0	0	0	0	0	0	0	0	0	0	0	0	0	0	0	0	0	0	0	0	0	453	373	753	2559	2545	480	364	766	2762	2950
Eef2k	NM_007908	chr7	+	127984344	127987344	chr7:128009038-128010101	23235	1	0	0	0	1984	1719	753	513	0	0	0	0	0	0	0	0	0	0	0	0	0	0	0	0	0	0	0	0	0	0	0	0	158	160	285	1228	1318	124	91	213	801	1154
Efna4	NM_007910	chr3	-	89140950	89143950	chr3:89195351-89196022	53738	1	0	0	0	366	320	75	48	0	0	0	0	0	0	0	0	0	0	0	0	0	0	0	0	0	0	0	0	0	0	0	0	159	142	255	939	1214	94	109	198	721	1144
Efnb3	NM_007911	chr11	-	69372739	69375739	chr11:69475222-69476614	102095	1	0	0	0	72	89	25	36	0	0	0	0	0	0	0	0	0	0	0	0	0	0	0	0	0	0	0	0	0	0	0	0	64	71	89	174	51	46	72	97	128	73
Ehf	NM_007914	chr2	-	103142353	103145353	chr2:102913217-102914944	229510	1	0	0	0	3	5	2	3	0	0	0	0	0	0	0	0	0	0	0	0	0	0	0	0	0	0	0	0	0	0	0	0	31	42	69	49	45	17	55	63	36	69
Elf1	NM_007920	chr14	+	79879000	79882000	chr14:79951548-79952507	70981	1	0	1	0	5487	7103	3677	5328	0	0	0	0	0	0	0	0	0	0	0	0	0	0	0	0	0	0	0	0	0	0	0	0	228	228	381	1502	1777	233	197	319	1443	1935
Elf3	NM_007921	chr1	-	137154049	137157049	chr1:137244001-137245118	89550	1	0	0	0	11	9	2	1	0	0	0	0	0	0	0	0	0	0	0	0	0	0	0	0	0	0	0	0	0	0	0	0	94	102	135	171	60	57	94	148	163	69
Emd	NM_007927	chrX	+	71498025	71501025	chrX:71492970-71494736	6514	1	0	1	0	895	975	91	145	0	0	0	0	0	0	0	0	0	0	0	0	0	0	0	0	0	0	0	0	0	0	0	0	158	172	299	884	913	219	177	363	933	1011
Mark2	NM_007928	chr19	-	7415350	7418350	chr19:7114220-7115428	301705	1	0	0	0	3193	2924	2399	2102	0	0	0	0	0	0	0	0	0	0	0	0	0	0	0	0	0	0	0	0	0	0	0	0	244	246	482	1972	2152	354	229	454	1894	2207
Endog	NM_007931	chr2	+	30025043	30028043	chr2:30060782-30061844	34209	1	0	0	0	250	218	102	89	0	0	0	0	0	0	0	0	0	0	0	0	0	0	0	0	0	0	0	0	0	0	0	0	60	84	174	461	340	14	63	106	325	327
Eno3	NM_007933	chr11	+	70468677	70471677	chr11:70466329-70467346	3860	1	0	0	0	159	172	48	64	0	0	0	0	0	0	0	0	0	0	0	0	0	0	0	0	0	0	0	0	0	0	0	0	83	263	410	469	158	108	237	400	436	164
Epha8	NM_007939	chr4	-	136511731	136514731	chr4:136205599-136206499	306720	1	0	0	0	0	1	0	1	0	0	0	0	0	0	0	0	0	0	0	0	0	0	0	0	0	0	0	0	0	0	0	0	47	37	49	103	66	22	59	63	109	103
Ercc2	NM_007949	chr7	+	19965387	19968387	chr7:19917698-19918841	49132	1	0	0	0	777	690	375	325	0	0	0	0	0	0	0	0	0	0	0	0	0	0	0	0	0	0	0	0	0	0	0	0	142	84	223	741	962	125	95	182	833	939
Erh	NM_007951	chr12	-	81743848	81746848	chr12:81744433-81745522	36	1	0	1	1	1434	1504	676	788	0	0	0	0	0	0	0	0	0	0	0	0	0	0	0	0	0	0	0	0	0	0	0	0	286	259	494	1758	3201	354	269	467	1769	3156
Pdia3	NM_007952	chr2	+	121237637	121240637	chr2:121238949-121239749	281	0	0	1	0	12088	12382	1627	2098	0	0	0	0	0	0	0	0	0	0	0	0	0	0	0	0	0	0	0	0	0	0	0	0	172	238	351	1214	1487	247	226	328	1137	1583
Ptprv	NM_007955	chr1	-	137028152	137031152	chr1:137244001-137245118	215447	1	0	0	0	64	62	34	30	0	0	0	0	0	0	0	0	0	0	0	0	0	0	0	0	0	0	0	0	0	0	0	0	67	71	149	149	75	24	68	124	140	83
Esr1	NM_007956	chr10	-	5733495	5736495	chr10:6080067-6081073	346228	1	0	0	0	268	251	224	217	0	0	0	0	0	0	0	0	0	0	0	0	0	0	0	0	0	0	0	0	0	0	0	0	102	105	119	219	102	41	65	121	184	135
Evl	NM_007965	chr12	+	109790929	109793929	chr12:109748958-109749986	43489	1	0	0	0	5453	5352	4694	4632	0	0	0	0	0	0	0	0	0	0	0	0	0	0	0	0	0	0	0	0	0	0	0	0	83	55	130	483	559	52	45	98	407	555
Evx2	NM_007967	chr2	-	74496476	74499476	chr2:74524415-74524812	27126	1	0	0	0	1	0	0	0	0	0	0	0	0	0	0	0	0	0	0	0	0	0	0	0	0	0	0	0	0	0	0	0	62	38	50	133	116	22	52	72	132	101
Ezh1	NM_007970	chr11	-	101086764	101089764	chr11:101034463-101035592	52664	1	0	0	0	1053	920	419	314	0	0	0	0	0	0	0	0	0	0	0	0	0	0	0	0	0	0	0	0	0	0	0	0	75	120	209	512	663	119	77	114	500	654
F8	NM_007977	chrX	-	72624380	72627380	chrX:72621173-72622216	3719	0	0	0	0	1583	1520	1400	1333	0	0	0	0	0	0	0	0	0	0	0	0	0	0	0	0	0	0	0	0	0	0	0	0	53	28	39	41	32	30	46	67	22	49
Fabp2	NM_007980	chr3	+	122595989	122598989	chr3:122643228-122644276	45672	1	0	0	0	12	5	10	3	0	0	0	0	0	0	0	0	0	0	0	0	0	0	0	0	0	0	0	0	0	0	0	0	61	47	50	41	44	5	54	42	31	35
Faf1	NM_007983	chr4	+	109347231	109350231	chr4:109164712-109165561	184011	1	0	0	0	10190	9501	8544	7981	0	0	0	0	0	0	0	0	0	0	0	0	0	0	0	0	0	0	0	0	0	0	0	0	212	144	346	1145	1253	204	171	335	1207	1396
Fas	NM_007987	chr19	+	34363148	34366148	chr19:34339641-34340978	24808	1	0	0	0	444	289	320	146	0	0	0	0	0	0	0	0	0	0	0	0	0	0	0	0	0	0	0	0	0	0	0	0	183	113	265	844	728	101	124	229	582	813
Fdxr	NM_007997	chr11	-	115137283	115140283	chr11:115137853-115138953	153	0	0	0	0	145	144	44	36	0	0	0	0	0	0	0	0	0	0	0	0	0	0	0	0	0	0	0	0	0	0	0	0	110	171	283	1062	1014	131	131	266	882	963
Fech	NM_007998	chr18	-	64647720	64650720	chr18:64804524-64806170	156839	1	0	0	0	1848	1626	748	510	0	0	0	0	0	0	0	0	0	0	0	0	0	0	0	0	0	0	0	0	0	0	0	0	149	189	307	828	1115	113	123	205	675	1074
Fgf10	NM_008002	chr13	+	119501505	119504505	chr13:119642487-119643560	139447	1	0	0	0	714	468	489	247	0	0	0	0	0	0	0	0	0	0	0	0	0	0	0	0	0	0	0	0	0	0	0	0	209	190	390	1352	2152	117	51	157	797	2256
Fgf2	NM_008006	chr3	+	37245574	37248574	chr3:36470838-36471499	776384	1	0	0	0	87	81	80	76	0	0	0	0	0	0	0	0	0	0	0	0	0	0	0	0	0	0	0	0	0	0	0	0	54	84	123	321	305	58	110	151	374	269
Fgf7	NM_008008	chr2	+	125858393	125861393	chr2:125886304-125887256	26329	1	0	1	0	7088	10626	7088	10626	0	0	0	0	0	0	0	0	0	0	0	0	0	0	0	0	0	0	0	0	0	0	0	0	303	262	533	1621	1683	383	236	355	1349	1886
Ppm1g	NM_008014	chr5	-	31521918	31524918	chr5:31494887-31496034	27457	1	0	0	0	2726	2659	597	632	0	0	0	0	0	0	0	0	0	0	0	0	0	0	0	0	0	0	0	0	0	0	0	0	210	211	410	1390	1910	235	212	375	1291	1882
Fkbp2	NM_008020	chr19	-	7053930	7056930	chr19:7114220-7115428	59713	1	0	0	0	277	269	91	87	0	0	0	0	0	0	0	0	0	0	0	0	0	0	0	0	0	0	0	0	0	0	0	0	222	204	407	1363	1282	177	245	495	1298	1270
Foxd4	NM_008022	chr19	-	24974799	24977799	chr19:24709161-24709535	266391	1	0	0	0	0	0	0	0	0	0	0	0	0	0	0	0	0	0	0	0	0	0	0	0	0	0	0	0	0	0	0	0	28	53	53	87	57	10	47	55	85	55
Folr2	NM_008035	chr7	-	108992845	108995845	chr7:109044415-109045836	51390	1	0	0	0	41	38	28	31	0	0	0	0	0	0	0	0	0	0	0	0	0	0	0	0	0	0	0	0	0	0	0	0	86	59	84	69	44	21	74	77	55	66
Fst	NM_008046	chr13	-	115247938	115250938	chr13:115252395-115253485	3993	0	0	0	0	521	565	79	65	0	0	0	0	0	0	0	0	0	0	0	0	0	0	0	0	0	0	0	0	0	0	0	0	172	170	344	1323	1777	114	108	217	959	1790
Fstl1	NM_008047	chr16	+	37775140	37778140	chr16:37777043-37778027	451	0	0	0	0	55833	53269	10140	8459	0	0	0	0	0	0	0	0	0	0	0	0	0	0	0	0	0	0	0	0	0	0	0	0	295	226	380	1584	1931	194	150	332	1154	1908
Igfbp7	NM_008048	chr5	-	77836070	77839070	chr5:77803620-77804704	32929	1	0	0	0	1917	1833	876	826	0	0	0	0	0	0	0	0	0	0	0	0	0	0	0	0	0	0	0	0	0	0	0	0	132	74	150	400	475	102	68	114	374	559
Fzd4	NM_008055	chr7	+	96550875	96553875	chr7:96515824-96516567	36636	1	0	0	0	332	302	8	4	0	0	0	0	0	0	0	0	0	0	0	0	0	0	0	0	0	0	0	0	0	0	0	0	130	76	199	893	1027	108	49	121	612	1045
G6pdx	NM_008062	chrX	-	71673500	71676500	chrX:71514790-71516599	158526	1	0	0	0	1444	1488	1444	1488	0	0	0	0	0	0	0	0	0	0	0	0	0	0	0	0	0	0	0	0	0	0	0	0	148	151	284	900	1099	157	167	303	871	1078
Gad2	NM_008078	chr2	+	22475846	22478846	chr2:22442504-22446242	33539	1	0	0	0	5	6	5	5	0	0	0	0	0	0	0	0	0	0	0	0	0	0	0	0	0	0	0	0	0	0	0	0	29	48	48	86	76	4	32	44	94	62
B4galnt1	NM_008080	chr10	+	126600211	126603211	chr10:126557796-126558739	43958	1	0	0	0	914	930	134	137	0	0	0	0	0	0	0	0	0	0	0	0	0	0	0	0	0	0	0	0	0	0	0	0	129	245	330	1068	997	86	172	282	964	951
B4galnt2	NM_008081	chr11	-	95775185	95778185	chr11:95936684-95937874	161145	1	0	0	0	77	68	50	43	0	0	0	0	0	0	0	0	0	0	0	0	0	0	0	0	0	0	0	0	0	0	0	0	78	62	80	130	73	25	63	72	126	81
Gas1	NM_008086	chr13	-	60277896	60280896	chr13:60368578-60369480	90212	1	0	0	0	9604	8701	0	0	0	0	0	0	0	0	0	0	0	0	0	0	0	0	0	0	0	0	0	0	0	0	0	0	244	279	637	1903	1683	231	123	248	868	1602
Gas7	NM_008088	chr11	+	67344499	67347499	chr11:67989588-67990853	643778	1	0	0	0	821	763	433	405	0	0	0	0	0	0	0	0	0	0	0	0	0	0	0	0	0	0	0	0	0	0	0	0	69	111	147	84	45	27	70	134	88	62
Gata2	NM_008090	chr6	+	88146657	88149657	chr6:88468496-88469412	320328	1	0	0	0	501	536	60	56	0	0	0	0	0	0	0	0	0	0	0	0	0	0	0	0	0	0	0	0	0	0	0	0	173	168	363	1292	1224	122	127	295	1157	1239
Opn1mw	NM_008106	chrX	+	71370804	71373804	chrX:71489621-71490712	117436	1	0	0	0	111	121	111	121	0	0	0	0	0	0	0	0	0	0	0	0	0	0	0	0	0	0	0	0	0	0	0	0	48	47	69	39	38	15	56	65	49	56
Gh	NM_008117	chr11	-	106162210	106165210	chr11:106348950-106349684	185940	1	0	0	0	0	0	0	0	0	0	0	0	0	0	0	0	0	0	0	0	0	0	0	0	0	0	0	0	0	0	0	0	69	68	65	150	56	38	67	68	162	71
Gif	NM_008118	chr19	+	11820048	11823048	chr19:11685462-11686725	135997	1	0	1	0	13	26	13	23	0	0	0	0	0	0	0	0	0	0	0	0	0	0	0	0	0	0	0	0	0	0	0	0	54	59	64	42	48	12	76	63	60	43
Gip	NM_008119	chr11	+	95883858	95886858	chr11:95936684-95937874	51472	1	0	0	0	4	4	4	4	0	0	0	0	0	0	0	0	0	0	0	0	0	0	0	0	0	0	0	0	0	0	0	0	62	57	78	79	55	17	65	108	97	67
Gja4	NM_008120	chr4	-	126990283	126993283	chr4:127026107-127027535	35359	1	0	0	0	13	10	0	0	0	0	0	0	0	0	0	0	0	0	0	0	0	0	0	0	0	0	0	0	0	0	0	0	66	89	147	382	248	84	89	133	294	213
Gjb1	NM_008124	chrX	+	98570675	98573675	chrX:98527882-98528741	44272	1	0	0	0	0	1	0	1	0	0	0	0	0	0	0	0	0	0	0	0	0	0	0	0	0	0	0	0	0	0	0	0	37	51	63	49	55	14	67	70	58	64
Gjb4	NM_008127	chr4	-	127030325	127033325	chr4:127026107-127027535	4681	1	0	0	0	23	31	2	3	0	0	0	0	0	0	0	0	0	0	0	0	0	0	0	0	0	0	0	0	0	0	0	0	96	325	614	276	82	221	453	717	371	82
Slc6a9	NM_008135	chr4	+	117505862	117508862	chr4:117755845-117757211	248626	1	0	0	0	1722	1699	739	713	0	0	0	0	0	0	0	0	0	0	0	0	0	0	0	0	0	0	0	0	0	0	0	0	126	218	347	1287	1789	128	171	314	980	1824
Gnat1	NM_008140	chr9	-	107580923	107583923	chr9:107638576-107639269	57057	1	0	1	1	8	19	4	10	0	0	0	0	0	0	0	0	0	0	0	0	0	0	0	0	0	0	0	0	0	0	0	0	71	83	130	125	65	35	89	107	131	70
Gnat2	NM_008141	chr3	+	107893983	107896983	chr3:107499348-107499922	396473	1	0	1	1	38	76	18	48	0	0	0	0	0	0	0	0	0	0	0	0	0	0	0	0	0	0	0	0	0	0	0	0	79	77	114	77	60	9	88	96	97	68
Gnrh1	NM_008145	chr14	+	68361285	68364285	chr14:68558692-68559972	196023	1	0	1	1	78	164	64	143	0	0	0	0	0	0	0	0	0	0	0	0	0	0	0	0	0	0	0	0	0	0	0	0	54	54	84	64	66	30	85	75	65	67
Gp5	NM_008148	chr16	-	30309867	30312867	chr16:30510101-30511843	199970	1	0	0	0	38	43	15	20	0	0	0	0	0	0	0	0	0	0	0	0	0	0	0	0	0	0	0	0	0	0	0	0	75	58	92	194	99	46	61	80	184	92
Gpr65	NM_008152	chr12	+	99504844	99507844	chr12:99507626-99508655	1282	0	0	0	0	0	0	0	0	0	0	0	0	0	0	0	0	0	0	0	0	0	0	0	0	0	0	0	0	0	0	0	0	51	76	120	96	55	33	92	104	97	55
Cmklr1	NM_008153	chr5	-	114099399	114102399	chr5:114079028-114080193	20864	1	0	0	0	18	15	10	7	0	0	0	0	0	0	0	0	0	0	0	0	0	0	0	0	0	0	0	0	0	0	0	0	54	89	123	180	75	23	104	189	224	83
Gpi1	NM_008155	chr7	-	35014355	35017355	chr7:34937572-34938615	77234	1	0	1	0	2734	3020	884	1108	0	0	0	0	0	0	0	0	0	0	0	0	0	0	0	0	0	0	0	0	0	0	0	0	85	99	193	750	952	97	102	205	823	1006
Gpr27	NM_008158	chr6	+	99640672	99643672	chr6:99846124-99847197	203904	1	0	0	0	0	0	0	0	0	0	0	0	0	0	0	0	0	0	0	0	0	0	0	0	0	0	0	0	0	0	0	0	26	34	40	58	51	12	29	31	61	49
Gpx1	NM_008160	chr9	+	108239410	108242410	chr9:108420015-108421062	179083	1	0	0	0	1511	1451	26	23	0	0	0	0	0	0	0	0	0	0	0	0	0	0	0	0	0	0	0	0	0	0	0	0	283	332	525	1461	1324	228	169	371	1167	1285
Gpx3	NM_008161	chr11	+	54714355	54717355	chr11:54845521-54846466	129611	1	0	0	0	191	199	44	61	0	0	0	0	0	0	0	0	0	0	0	0	0	0	0	0	0	0	0	0	0	0	0	0	82	76	137	148	137	41	78	107	128	105
Gria1	NM_008165	chr11	+	56823119	56826119	chr11:55986226-55987408	838197	1	0	0	0	339	299	286	253	0	0	0	0	0	0	0	0	0	0	0	0	0	0	0	0	0	0	0	0	0	0	0	0	45	63	138	220	112	13	72	92	201	136
Grin2a	NM_008170	chr16	-	9991626	9994626	chr16:10432916-10433703	440623	1	0	0	0	237	251	228	241	0	0	0	0	0	0	0	0	0	0	0	0	0	0	0	0	0	0	0	0	0	0	0	0	33	57	53	73	59	13	59	70	98	47
Nr3c1	NM_008173	chr18	-	39645899	39648899	chr18:40296155-40296659	649565	1	0	0	0	6928	6446	2641	2193	0	0	0	0	0	0	0	0	0	0	0	0	0	0	0	0	0	0	0	0	0	0	0	0	70	70	144	364	214	95	69	114	308	190
Grn	NM_008175	chr11	+	102289635	102292635	chr11:102295305-102296370	4165	1	0	0	0	9351	8993	444	409	0	0	0	0	0	0	0	0	0	0	0	0	0	0	0	0	0	0	0	0	0	0	0	0	201	154	312	1239	1339	165	110	262	1137	1448
Cxcl1	NM_008176	chr5	+	91318270	91321270	chr5:91304789-91306388	14571	1	0	1	1	147	1598	37	585	0	0	0	0	0	0	0	0	0	0	0	0	0	0	0	0	0	0	0	0	0	0	0	0	92	148	194	444	503	97	132	188	388	446
Gsta2	NM_008182	chr9	-	78193952	78196952	chr9:78435471-78436504	240947	1	0	0	0	6	9	6	8	0	0	0	0	0	0	0	0	0	0	0	0	0	0	0	0	0	0	0	0	0	0	0	0	69	87	106	93	58	40	78	116	95	61
Gstt1	NM_008185	chr10	-	75260329	75263329	chr10:75257229-75258537	3443	0	0	0	0	249	247	105	91	0	0	0	0	0	0	0	0	0	0	0	0	0	0	0	0	0	0	0	0	0	0	0	0	157	126	231	656	626	62	65	146	472	638
Gtl3	NM_008187	chr8	-	97957769	97960769	chr8:97885729-97886973	72415	1	0	0	0	1454	1307	911	799	0	0	0	0	0	0	0	0	0	0	0	0	0	0	0	0	0	0	0	0	0	0	0	0	182	125	233	970	1215	85	97	190	840	1104
Guca2a	NM_008190	chr4	+	119308336	119311336	chr4:119704783-119705756	394890	1	0	1	1	2	9	1	7	0	0	0	0	0	0	0	0	0	0	0	0	0	0	0	0	0	0	0	0	0	0	0	0	69	70	81	124	68	12	74	106	87	81
Gucy2e	NM_008192	chr11	-	69049524	69052524	chr11:68913015-68914345	136865	1	0	0	0	4	1	1	0	0	0	0	0	0	0	0	0	0	0	0	0	0	0	0	0	0	0	0	0	0	0	0	0	66	85	93	248	130	19	68	102	189	175
Gzmk	NM_008196	chr13	-	113970105	113973105	chr13:113968004-113968807	2610	0	0	0	0	1	1	1	1	0	0	0	0	0	0	0	0	0	0	0	0	0	0	0	0	0	0	0	0	0	0	0	0	56	65	125	63	63	15	64	76	49	37
H1f0	NM_008197	chr15	+	78856641	78859641	chr15:78706661-78708021	151048	1	0	1	0	6705	8171	0	0	0	0	0	0	0	0	0	0	0	0	0	0	0	0	0	0	0	0	0	0	0	0	0	0	215	304	383	1354	1354	179	252	350	1312	1400
Cfb	NM_008198	chr17	-	34998459	35001459	chr17:34817877-34819208	180728	1	0	0	0	208	232	142	155	0	0	0	0	0	0	0	0	0	0	0	0	0	0	0	0	0	0	0	0	0	0	0	0	53	71	96	166	58	31	63	91	118	60
H2-Bl	NM_008199	chr17	-	36220194	36223194	chr17:36179501-36180323	41440	1	0	0	0	26	24	3	4	0	0	0	0	0	0	0	0	0	0	0	0	0	0	0	0	0	0	0	0	0	0	0	0	73	70	87	345	241	39	87	88	349	255
Hcls1	NM_008225	chr16	+	36933068	36936068	chr16:36874555-36875442	60491	1	0	1	0	16	33	14	29	0	0	0	0	0	0	0	0	0	0	0	0	0	0	0	0	0	0	0	0	0	0	0	0	68	107	159	97	48	35	92	123	91	56
Hdgf	NM_008231	chr3	+	87708242	87711242	chr3:87786374-87787555	76631	1	0	0	0	6170	5958	405	384	0	0	0	0	0	0	0	0	0	0	0	0	0	0	0	0	0	0	0	0	0	0	0	0	245	326	513	1525	1777	262	300	456	1527	1807
Hdgfrp2	NM_008233	chr17	+	56217079	56220079	chr17:56217995-56219289	511	1	0	1	1	2310	2425	1002	1150	0	0	0	0	0	0	0	0	0	0	0	0	0	0	0	0	0	0	0	0	0	0	0	0	186	174	359	1467	1484	232	130	362	1447	1620
Hes2	NM_008236	chr4	+	151530975	151533975	chr4:151625641-151626438	93105	1	0	0	0	0	0	0	0	0	0	0	0	0	0	0	0	0	0	0	0	0	0	0	0	0	0	0	0	0	0	0	0	76	61	75	198	95	44	70	83	161	94
Foxq1	NM_008239	chr13	+	31648038	31651038	chr13:31559732-31560738	89786	1	0	0	0	0	1	0	0	0	0	0	0	0	0	0	0	0	0	0	0	0	0	0	0	0	0	0	0	0	0	0	0	51	39	64	283	236	36	43	50	263	274
Foxd1	NM_008242	chr13	+	99122199	99125199	chr13:99258732-99259829	135115	1	0	0	0	470	394	0	0	0	0	0	0	0	0	0	0	0	0	0	0	0	0	0	0	0	0	0	0	0	0	0	0	95	110	246	872	966	88	76	188	710	984
Mst1	NM_008243	chr9	+	107980766	107983766	chr9:107773531-107774642	208770	1	0	0	0	59	56	40	31	0	0	0	0	0	0	0	0	0	0	0	0	0	0	0	0	0	0	0	0	0	0	0	0	92	165	215	341	117	55	109	168	341	113
Hgs	NM_008244	chr11	+	120326948	120329948	chr11:120433897-120435644	105752	1	0	0	0	1274	1289	372	370	0	0	0	0	0	0	0	0	0	0	0	0	0	0	0	0	0	0	0	0	0	0	0	0	234	212	360	1672	2569	198	227	423	1737	2422
Ppap2a	NM_008247	chr13	+	113588984	113591984	chr13:113562903-113564191	27346	1	0	0	0	8663	7086	6778	5189	0	0	0	0	0	0	0	0	0	0	0	0	0	0	0	0	0	0	0	0	0	0	0	0	227	206	449	1630	1908	181	115	243	1168	1975
Hint1	NM_008248	chr11	+	54677939	54680939	chr11:54845521-54846466	166027	1	0	0	0	2322	2126	231	186	0	0	0	0	0	0	0	0	0	0	0	0	0	0	0	0	0	0	0	0	0	0	0	0	153	177	282	926	978	103	128	204	780	994
Tfb2m	NM_008249	chr1	-	181475398	181478398	chr1:181372489-181373739	103199	1	0	0	0	542	435	232	140	0	0	0	0	0	0	0	0	0	0	0	0	0	0	0	0	0	0	0	0	0	0	0	0	147	138	304	1268	2147	134	107	270	1214	2058
Hmgcl	NM_008254	chr4	+	135500367	135503367	chr4:135577431-135578285	75374	1	0	0	0	504	487	181	158	0	0	0	0	0	0	0	0	0	0	0	0	0	0	0	0	0	0	0	0	0	0	0	0	174	148	304	1125	1502	247	150	340	1126	1428
Hmx3	NM_008257	chr7	+	138684476	138687476	chr7:139565059-139566029	879182	1	0	0	0	0	0	0	0	0	0	0	0	0	0	0	0	0	0	0	0	0	0	0	0	0	0	0	0	0	0	0	0	17	25	27	100	59	25	32	58	173	66
Foxa3	NM_008260	chr7	-	19607888	19610888	chr7:19694876-19695611	86282	1	0	0	0	6	7	4	5	0	0	0	0	0	0	0	0	0	0	0	0	0	0	0	0	0	0	0	0	0	0	0	0	42	56	72	164	74	16	42	75	111	82
Hoxa13	NM_008264	chr6	-	52209874	52212874	chr6:52153855-52155022	56391	1	0	0	0	3	5	0	0	0	0	0	0	0	0	0	0	0	0	0	0	0	0	0	0	0	0	0	0	0	0	0	0	40	35	50	117	102	29	36	47	100	116
Hoxa4	NM_008265	chr6	-	52140702	52143702	chr6:52153855-52155022	12779	1	0	0	0	50	30	50	30	0	0	0	0	0	0	0	0	0	0	0	0	0	0	0	0	0	0	0	0	0	0	0	0	110	147	270	634	421	71	115	202	545	396
Hoxb1	NM_008266	chr11	+	96225071	96228071	chr11:96156374-96157263	70255	1	0	0	0	0	0	0	0	0	0	0	0	0	0	0	0	0	0	0	0	0	0	0	0	0	0	0	0	0	0	0	0	38	42	55	59	41	9	60	60	59	62
Hoxb13	NM_008267	chr11	+	96053674	96056674	chr11:96064831-96065932	9731	0	0	0	0	0	1	0	0	0	0	0	0	0	0	0	0	0	0	0	0	0	0	0	0	0	0	0	0	0	0	0	0	39	59	49	157	89	21	53	93	148	79
Hoxb5	NM_008268	chr11	+	96162825	96165825	chr11:96156374-96157263	8009	1	0	0	0	156	119	33	15	0	0	0	0	0	0	0	0	0	0	0	0	0	0	0	0	0	0	0	0	0	0	0	0	101	166	282	668	178	68	103	233	532	209
Hoxb6	NM_008269	chr11	+	96158484	96161484	chr11:96156374-96157263	3668	1	0	0	0	321	250	135	91	0	0	0	0	0	0	0	0	0	0	0	0	0	0	0	0	0	0	0	0	0	0	0	0	186	151	349	1342	931	151	142	325	986	909
Hoxb9	NM_008270	chr11	+	96130643	96133643	chr11:96156374-96157263	24171	1	0	0	0	1053	1109	110	126	0	0	0	0	0	0	0	0	0	0	0	0	0	0	0	0	0	0	0	0	0	0	0	0	105	125	225	902	834	150	146	213	751	829
Hoxc9	NM_008272	chr15	+	102805462	102808462	chr15:102843862-102844953	36913	1	0	0	0	147	117	106	81	0	0	0	0	0	0	0	0	0	0	0	0	0	0	0	0	0	0	0	0	0	0	0	0	104	112	155	493	254	90	91	178	376	308
Map4k1	NM_008279	chr7	+	29765872	29768872	chr7:29730286-29731486	37000	1	0	0	0	77	70	38	44	0	0	0	0	0	0	0	0	0	0	0	0	0	0	0	0	0	0	0	0	0	0	0	0	145	169	235	491	260	61	122	203	513	313
Lipc	NM_008280	chr9	-	70781615	70784615	chr9:70481019-70482008	300924	1	0	0	0	405	409	405	408	0	0	0	0	0	0	0	0	0	0	0	0	0	0	0	0	0	0	0	0	0	0	0	0	23	59	80	35	63	15	53	81	38	58
Hras	NM_008284	chr7	-	148378903	148381903	chr7:148194458-148195638	184786	1	0	0	0	607	600	44	48	0	0	0	0	0	0	0	0	0	0	0	0	0	0	0	0	0	0	0	0	0	0	0	0	132	137	317	1183	1429	106	110	252	1174	1518
Hrsp12	NM_008287	chr15	-	34424001	34427001	chr15:34422289-34423855	1810	0	0	0	0	338	266	103	57	0	0	0	0	0	0	0	0	0	0	0	0	0	0	0	0	0	0	0	0	0	0	0	0	162	177	264	943	1485	148	142	225	811	1472
Hsd11b2	NM_008289	chr8	+	108040645	108043645	chr8:108089376-108090715	47348	1	0	1	1	41	80	24	53	0	0	0	0	0	0	0	0	0	0	0	0	0	0	0	0	0	0	0	0	0	0	0	0	78	72	85	224	90	22	51	103	152	91
Hsd17b4	NM_008292	chr18	+	50285854	50288854	chr18:50145731-50146967	141468	1	0	0	0	7544	6906	6295	5728	0	0	0	0	0	0	0	0	0	0	0	0	0	0	0	0	0	0	0	0	0	0	0	0	134	129	230	842	1070	95	104	184	707	1100
Hspa4	NM_008300	chr11	-	53112981	53115981	chr11:53113839-53114677	126	0	0	1	0	6966	9500	2173	4516	1	0	1	0	0	0	0	0	0	0	0	0	0	0	0	0	0	0	0	0	0	0	0	0	251	293	435	1243	1496	289	390	526	1440	1576
Ndst1	NM_008306	chr18	-	60872043	60875043	chr18:60808300-60809340	64200	1	0	0	0	7089	6747	1100	954	0	0	0	0	0	0	0	0	0	0	0	0	0	0	0	0	0	0	0	0	0	0	0	0	84	104	257	344	41	64	122	242	256	75
Htr1a	NM_008308	chr13	+	106231772	106234772	chr13:105332576-105333844	900460	1	0	0	0	0	0	0	0	0	0	0	0	0	0	0	0	0	0	0	0	0	0	0	0	0	0	0	0	0	0	0	0	39	54	40	29	39	19	39	43	30	51
Hyal1	NM_008317	chr9	+	107477282	107480282	chr9:107489734-107490097	10723	1	0	0	0	153	133	7	6	0	0	0	0	0	0	0	0	0	0	0	0	0	0	0	0	0	0	0	0	0	0	0	0	107	158	245	444	191	52	123	207	361	170
Ifit1	NM_008331	chr19	+	34713378	34716378	chr19:34996333-34997111	281193	1	0	1	0	844	832	55	106	0	0	0	0	0	0	0	0	0	0	0	0	0	0	0	0	0	0	0	0	0	0	0	0	166	153	265	651	518	96	150	204	600	554
Ifit2	NM_008332	chr19	+	34623183	34626183	chr19:34339641-34340978	284843	1	0	0	0	1748	1508	312	213	0	0	0	0	0	0	0	0	0	0	0	0	0	0	0	0	0	0	0	0	0	0	0	0	168	210	350	539	493	80	76	204	316	530
Cd79b	NM_008339	chr11	-	106174843	106177843	chr11:106348950-106349684	173307	1	0	0	0	0	0	0	0	0	0	0	0	0	0	0	0	0	0	0	0	0	0	0	0	0	0	0	0	0	0	0	0	30	68	83	54	94	9	73	80	63	89
Igfbp1	NM_008341	chr11	+	7095789	7098789	chr11:6371580-6372969	725520	1	0	0	0	0	0	0	0	0	0	0	0	0	0	0	0	0	0	0	0	0	0	0	0	0	0	0	0	0	0	0	0	47	59	73	106	65	45	65	71	96	69
Igfbp2	NM_008342	chr1	+	72869053	72872053	chr1:72792506-72793730	77802	1	0	0	0	28360	25557	4892	2436	0	0	0	0	0	0	0	0	0	0	0	0	0	0	0	0	0	0	0	0	0	0	0	0	262	195	423	1855	2513	214	73	205	1088	2522
Igfbp3	NM_008343	chr11	-	7112926	7115926	chr11:6371580-6372969	741657	1	0	0	0	28	27	1	2	0	0	0	0	0	0	0	0	0	0	0	0	0	0	0	0	0	0	0	0	0	0	0	0	39	49	41	113	71	14	46	40	121	110
Il12rb1	NM_008353	chr8	+	73330347	73333347	chr8:73363189-73364287	31327	1	0	0	0	29	25	14	14	0	0	0	0	0	0	0	0	0	0	0	0	0	0	0	0	0	0	0	0	0	0	0	0	48	84	110	146	56	26	74	114	162	62
Il18r1	NM_008365	chr1	+	40520850	40523850	chr1:40571640-40572683	49336	1	0	1	1	33	129	26	115	0	0	0	0	0	0	0	0	0	0	0	0	0	0	0	0	0	0	0	0	0	0	0	0	81	103	182	96	53	20	106	123	99	77
Il2rb	NM_008368	chr15	-	78324496	78327496	chr15:78636927-78638014	311937	1	0	0	0	5	5	3	4	0	0	0	0	0	0	0	0	0	0	0	0	0	0	0	0	0	0	0	0	0	0	0	0	60	112	168	145	57	37	128	196	167	76
Il9	NM_008373	chr13	-	56582607	56585607	chr13:56623236-56624297	40171	1	0	0	0	0	0	0	0	0	0	0	0	0	0	0	0	0	0	0	0	0	0	0	0	0	0	0	0	0	0	0	0	59	53	56	106	41	24	69	67	82	61
Lrig1	NM_008377	chr6	-	94649139	94652139	chr6:94649894-94650956	277	0	0	0	0	2818	2813	1640	1543	0	0	0	0	0	0	0	0	0	0	0	0	0	0	0	0	0	0	0	0	0	0	0	0	127	111	232	1030	1299	146	107	206	890	1230
Kpnb1	NM_008379	chr11	-	97048206	97051206	chr11:97175898-97177244	127296	1	0	1	0	16558	17298	2677	3819	0	0	0	0	0	0	0	0	0	0	0	0	0	0	0	0	0	0	0	0	0	0	0	0	153	192	325	1207	1087	231	233	343	1145	1131
Inhba	NM_008380	chr13	+	16104307	16107307	chr13:15992012-15993264	113695	1	0	1	1	589	862	239	432	0	0	0	0	0	0	0	0	0	0	0	0	0	0	0	0	0	0	0	0	0	0	0	0	166	173	325	699	373	149	112	244	506	424
Itm2b	NM_008410	chr14	-	73784078	73787078	chr14:73783476-73784580	1003	1	0	0	0	13412	12489	1464	1001	0	0	0	0	0	0	0	0	0	0	0	0	0	0	0	0	0	0	0	0	0	0	0	0	202	219	371	1086	1729	199	150	259	741	1782
Jrk	NM_008415	chr15	-	74538752	74541752	chr15:74508986-74510325	30052	1	0	0	0	651	546	24	15	0	0	0	0	0	0	0	0	0	0	0	0	0	0	0	0	0	0	0	0	0	0	0	0	173	311	436	1233	1264	275	305	380	1263	1185
Kcne1	NM_008424	chr16	-	92358713	92361713	chr16:92412428-92413388	53199	1	0	0	0	0	1	0	1	0	0	0	0	0	0	0	0	0	0	0	0	0	0	0	0	0	0	0	0	0	0	0	0	57	45	56	53	39	21	55	58	50	72
Kcnj2	NM_008425	chr11	+	110925477	110928477	chr11:110642604-110643686	284316	1	0	0	0	288	215	12	4	0	0	0	0	0	0	0	0	0	0	0	0	0	0	0	0	0	0	0	0	0	0	0	0	107	64	121	487	730	102	38	74	363	758
Kcnj4	NM_008427	chr15	-	79334671	79337671	chr15:79158425-79158927	176944	1	0	0	0	62	46	20	19	0	0	0	0	0	0	0	0	0	0	0	0	0	0	0	0	0	0	0	0	0	0	0	0	45	66	61	262	173	31	66	84	246	184
Kif5b	NM_008448	chr18	-	6240522	6243522	chr18:6237429-6238846	3447	0	0	0	0	8336	8284	2439	2399	0	0	0	0	0	0	0	0	0	0	0	0	0	0	0	0	0	0	0	0	0	0	0	0	244	238	490	1745	2916	318	233	388	1705	3083
Klf3	NM_008453	chr5	+	65192761	65195761	chr5:64899310-64900436	294611	1	0	0	0	3776	4352	2514	2897	0	0	0	0	0	0	0	0	0	0	0	0	0	0	0	0	0	0	0	0	0	0	0	0	244	264	424	1648	1879	353	253	328	1382	2008
Kpna3	NM_008466	chr14	-	62057784	62060784	chr14:62058744-62059493	33	1	0	0	0	3693	3610	1500	1419	0	0	0	0	0	0	0	0	0	0	0	0	0	0	0	0	0	0	0	0	0	0	0	0	93	93	117	497	597	111	70	111	441	599
L1cam	NM_008478	chrX	-	71125173	71128173	chrX:71193550-71194590	67960	1	0	0	0	59	53	14	8	0	0	0	0	0	0	0	0	0	0	0	0	0	0	0	0	0	0	0	0	0	0	0	0	63	89	80	170	129	26	43	70	122	109
[truncated: 21,872 more rows]
[truncated: 58 more columns]

## Sheet: S2B DNAse I HS
DNAse I HS information				DNAse I HS annotation				TPA activated (Deseq calls)						TCF-dependent (Estimate from the 2404)						WT_MEF_Starved					WT_MEF_TPA(30min)					TKO_MEF_Starved					TKO_MEF_TPA(30min)					TPA Time course at DNAse I HS
DNAse I HS ID	CHR	START	STOP	Matching SRF	SRF ID	Closest TSS	Distance to TSS	ALL TPA-activated (n=2404)	H3K9acS10ph	H4K16ac	H3K27ac	H3K9acK14ac	H3K4me3	ALL TCF-depednent changes (n=2238)	H3K9acS10ph	H4K16ac	H3K27ac	H3K9acK14ac	H3K4me3	H3K9acS10ph_WT_MEF_Starved	H4K16ac_WT_MEF_Starved	H3K27ac_WT_MEF_Starved	H3K9acK14ac_WT_MEF_Starved	H3K4me3_WT_MEF_Starved	H3K9acS10ph_WT_MEF_TPA(30min)	H4K16ac_WT_MEF_TPA(30min)	H3K27ac_WT_MEF_TPA(30min)	H3K9acK14ac_WT_MEF_TPA(30min)	H3K4me3_WT_MEF_TPA(30min)	H3K9acS10ph_TKO_MEF_Starved	H4K16ac_TKO_MEF_Starved	H3K27ac_TKO_MEF_Starved	H3K9acK14ac_TKO_MEF_Starved	H3K4me3_TKO_MEF_Starved	H3K9acS10ph_TKO_MEF_TPA(30min)	H4K16ac_TKO_MEF_TPA(30min)	H3K27ac_TKO_MEF_TPA(30min)	H3K9acK14ac_TKO_MEF_TPA(30min)	H3K4me3_TKO_MEF_TPA(30min)	H3S10ph_0min	H3S10ph_5min	H3S10ph_15min	H3S10ph_30min	H3K9acS10ph_0min	H3K9acS10ph_5min	H3K9acS10ph_15min	H3K9acS10ph_30min	H3K4me3_0min	H3K4me3_5min
chr5:125872060-125872230	chr5	125872060	125872230	3	chr5:125869927-125871111::chr5:125871559-125872812::chr5:125873321-125874367	Ubc	0	1	1	0	0	0	0	1	1	0	0	0	1	519	1502	2257	2479	798	1583	1484	2291	2080	843	900	1553	1892	2360	1059	2479	798	900	1553	1892	12	8	49	22	111	167	276	365	172	154
chr1:88366580-88366730	chr1	88366580	88366730	2	chr1:88366875-88367897::chr1:88368556-88369617	1700019O17Rik	41751	1	0	1	1	0	0	1	1	1	1	1	0	195	587	1047	774	278	535	1402	1912	1089	284	330	993	1280	817	517	774	278	330	993	1280	21	20	47	29	45	78	90	109	48	40
chr1:88367100-88367330	chr1	88367100	88367330	2	chr1:88366875-88367897::chr1:88368556-88369617	1700019O17Rik	42311	1	0	1	0	0	0	1	0	1	1	1	0	287	808	1223	1049	343	706	1631	2168	1393	358	340	1246	1524	1072	586	1049	343	340	1246	1524	19	21	47	30	57	98	124	149	57	42
chr1:88367340-88367550	chr1	88367340	88367550	2	chr1:88366875-88367897::chr1:88368556-88369617	1700019O17Rik	42541	1	0	1	0	0	0	1	0	1	1	1	0	312	929	1325	1159	365	780	1769	2299	1567	382	362	1344	1644	1239	607	1159	365	362	1344	1644	19	22	47	32	66	108	140	171	60	39
chr1:88368040-88368230	chr1	88368040	88368230	2	chr1:88366875-88367897::chr1:88368556-88369617	1700019O17Rik	43231	1	0	1	0	0	0	1	0	1	1	1	0	308	936	1238	1134	325	792	1776	2219	1582	370	394	1372	1605	1274	603	1134	325	394	1372	1605	17	21	51	25	65	98	146	179	51	35
chr13:55612080-55612270	chr13	55612080	55612270	2	chr13:55611740-55613589::chr13:55613614-55615359	Pdlim7	631	1	1	0	0	0	0	1	0	0	0	1	1	565	794	1634	3009	2272	1131	1020	2147	4091	3422	599	949	1651	4287	3340	3009	2272	599	949	1651	19	19	7	38	182	170	230	334	473	467
chr13:55612420-55612610	chr13	55612420	55612610	2	chr13:55611740-55613589::chr13:55613614-55615359	Pdlim7	291	1	1	0	0	0	0	1	0	0	0	1	1	628	907	1829	3820	3294	1318	1181	2344	5123	4746	663	1078	1807	5100	4413	3820	3294	663	1078	1807	16	20	7	38	198	198	258	387	737	781
chr13:55612920-55613070	chr13	55612920	55613070	2	chr13:55611740-55613589::chr13:55613614-55615359	Pdlim7	0	1	1	0	0	0	0	1	0	0	0	1	1	609	961	1895	4175	3749	1327	1195	2356	5345	5108	710	1134	1885	5422	4574	4175	3749	710	1134	1885	15	18	7	36	180	196	255	388	829	786
chr14:70474340-70474510	chr14	70474340	70474510	2	chr14:70473958-70475329::chr14:70475994-70477235	Egr3	825	1	1	1	1	1	0	1	1	1	1	1	1	375	499	794	2215	1166	1063	2212	2179	6488	1524	489	600	1013	1991	1285	2215	1166	489	600	1013	26	15	59	21	96	77	148	236	174	125
chr14:70474680-70474870	chr14	70474680	70474870	2	chr14:70473958-70475329::chr14:70475994-70477235	Egr3	475	1	1	1	1	1	0	1	1	1	1	1	1	402	508	803	2314	1272	1131	2274	2218	6758	1597	487	605	1039	2132	1363	2314	1272	487	605	1039	20	16	34	21	96	71	149	251	187	134
chr14:70475200-70475350	chr14	70475200	70475350	2	chr14:70473958-70475329::chr14:70475994-70477235	Egr3	0	1	1	1	1	1	0	1	1	1	1	1	1	407	508	808	2394	1395	1165	2303	2224	7090	1930	454	598	1025	2163	1365	2394	1395	454	598	1025	15	11	34	18	98	70	149	258	202	153
chr14:70475700-70475870	chr14	70475700	70475870	2	chr14:70473958-70475329::chr14:70475994-70477235	Egr3	0	1	1	1	1	1	0	1	1	1	1	1	1	402	495	845	2770	1852	1348	2401	2380	9176	3748	506	584	1013	2248	1417	2770	1852	506	584	1013	15	8	0	18	100	84	174	307	315	284
chr14:70475960-70476110	chr14	70475960	70476110	2	chr14:70473958-70475329::chr14:70475994-70477235	Egr3	0	1	1	1	1	1	1	1	1	1	1	1	1	386	480	831	2818	1955	1330	2349	2313	9643	4278	463	558	980	2220	1441	2818	1955	463	558	980	16	7	0	18	100	83	174	307	344	317
chr14:70476600-70476770	chr14	70476600	70476770	2	chr14:70473958-70475329::chr14:70475994-70477235	Egr3	0	1	1	1	1	1	1	1	1	1	1	1	1	339	369	684	2561	1963	1205	2140	2144	10015	5247	130	422	771	1885	1253	2561	1963	130	422	771	16	6	0	16	100	69	136	314	399	375
chr15:99162700-99162850	chr15	99162700	99162850	2	chr15:99163047-99164035::chr15:99164442-99165944	Prpf40b	34935	1	0	1	0	0	0	1	0	1	1	1	0	402	734	1465	1339	197	837	1458	2009	2128	230	286	918	1431	1164	532	1339	197	286	918	1431	32	21	0	30	116	116	171	220	43	23
chr15:99163400-99163630	chr15	99163400	99163630	2	chr15:99163047-99164035::chr15:99164442-99165944	Fmnl3	35381	1	1	1	0	0	0	1	0	1	1	1	0	433	795	1629	1451	233	1106	1632	2281	2351	277	290	1036	1698	1281	611	1451	233	290	1036	1698	29	15	0	32	115	121	202	278	45	26
chr15:99163820-99163970	chr15	99163820	99163970	2	chr15:99163047-99164035::chr15:99164442-99165944	Fmnl3	35001	1	1	1	0	0	0	1	0	1	1	1	0	509	835	1746	1448	249	1183	1750	2444	2446	289	295	1105	1814	1327	652	1448	249	295	1105	1814	31	15	0	31	122	125	218	298	47	34
chr15:99164980-99165210	chr15	99164980	99165210	2	chr15:99163047-99164035::chr15:99164442-99165944	Fmnl3	33801	1	1	1	0	0	0	1	0	1	1	1	0	529	819	1767	1331	266	1155	1762	2436	2336	324	276	1104	1829	1300	544	1331	266	276	1104	1829	30	13	38	29	108	118	215	278	46	34
chr15:99165700-99165850	chr15	99165700	99165850	2	chr15:99163047-99164035::chr15:99164442-99165944	Fmnl3	33121	1	1	1	0	0	0	1	0	1	1	1	0	472	774	1636	1247	246	1101	1643	2255	2184	304	306	980	1647	1190	495	1247	246	306	980	1647	29	15	38	27	95	102	197	267	44	37
chr3:89225340-89225510	chr3	89225340	89225510	2	chr3:89221886-89223479::chr3:89226424-89227295	Shc1	952	1	1	0	0	0	0	1	1	1	1	1	0	623	882	1711	4045	2964	1326	1107	1966	5172	3599	975	1080	1678	4366	4517	4045	2964	975	1080	1678	28	16	41	30	180	203	370	361	852	805
chr5:125869560-125869710	chr5	125869560	125869710	2	chr5:125869927-125871111::chr5:125871559-125872812	Ubc	0	1	1	0	0	0	0	1	1	0	0	0	1	614	885	1551	4130	6493	1387	970	1630	5345	6744	846	955	1415	3881	5845	4130	6493	846	955	1415	19	10	90	26	186	205	309	398	1952	1700
chr5:125870060-125870230	chr5	125870060	125870230	2	chr5:125869927-125871111::chr5:125871559-125872812	Ubc	0	1	1	0	0	0	0	1	1	0	0	0	1	661	1054	1837	4336	6419	1571	1203	1887	5505	6645	924	1097	1606	4086	5817	4336	6419	924	1097	1606	20	7	85	26	178	207	324	412	1872	1657
chr5:125870340-125870490	chr5	125870340	125870490	2	chr5:125869927-125871111::chr5:125871559-125872812	Ubc	0	1	1	0	0	0	0	1	1	0	0	0	1	655	1090	1935	4274	6302	1614	1239	2013	5425	6521	929	1181	1663	4067	5693	4274	6302	929	1181	1663	17	6	85	25	169	207	328	414	1820	1625
chr5:125870520-125870710	chr5	125870520	125870710	2	chr5:125869927-125871111::chr5:125871559-125872812	Ubc	0	1	1	0	0	0	0	1	1	0	0	0	1	660	1152	2026	4205	6170	1659	1306	2090	5283	6332	938	1248	1754	3976	5568	4205	6170	938	1248	1754	17	5	77	24	164	197	325	420	1774	1594
chr5:125873440-125873610	chr5	125873440	125873610	2	chr5:125871559-125872812::chr5:125873321-125874367	Ubc	1137	1	1	0	0	0	0	1	1	0	0	0	1	409	1304	1947	2001	364	1132	1111	1950	1515	459	795	1218	1609	2013	781	2001	364	795	1218	1609	15	12	51	27	108	157	240	267	79	64
chr5:125873700-125873850	chr5	125873700	125873850	2	chr5:125871559-125872812::chr5:125873321-125874367	Ubc	1387	1	1	0	0	0	0	1	0	0	0	0	1	345	1185	1818	1881	348	983	979	1710	1380	441	595	1125	1460	1861	741	1881	348	595	1125	1460	16	12	2	26	103	147	229	235	78	63
chr5:125874400-125874550	chr5	125874400	125874550	2	chr5:125871559-125872812::chr5:125873321-125874367	Ubc	2087	1	1	0	0	0	0	1	0	0	0	0	1	313	1014	1466	1560	299	763	760	1400	1087	379	547	930	1234	1495	631	1560	299	547	930	1234	17	15	2	25	94	124	185	189	68	53
chr5:125874680-125874850	chr5	125874680	125874850	2	chr5:125871559-125872812::chr5:125873321-125874367	Ubc	2377	1	1	0	0	0	0	1	1	0	0	0	1	282	906	1296	1481	274	673	643	1268	1034	352	525	818	1089	1437	554	1481	274	525	818	1089	18	19	2	26	93	117	167	168	70	49
chr5:32435380-32435530	chr5	32435380	32435530	2	chr5:32435924-32437065::chr5:32437246-32438568	Fosl2	1388	1	1	0	0	0	0	1	1	0	1	1	0	477	1071	1380	2941	1043	1125	1265	1719	4099	1213	374	699	1034	2386	1081	2941	1043	374	699	1034	20	14	8	20	88	103	158	245	186	141
chr5:32435620-32435770	chr5	32435620	32435770	2	chr5:32435924-32437065::chr5:32437246-32438568	Fosl2	1148	1	1	0	0	0	0	1	1	0	1	1	0	500	1122	1436	3059	1164	1153	1303	1782	4283	1303	409	728	1080	2493	1089	3059	1164	409	728	1080	18	14	10	17	89	100	157	248	193	143
chr8:87185540-87185690	chr8	87185540	87185690	2	chr8:87183328-87184574::chr8:87187374-87188745	Ier2	0	1	1	0	0	0	0	1	1	1	1	1	0	683	721	1667	5405	6727	1609	1279	2031	8617	8997	868	1067	2083	6719	7728	5405	6727	868	1067	2083	14	13	36	20	163	184	232	380	1428	1296
chr8:87502600-87502770	chr8	87502600	87502770	2	chr8:87499805-87501195::chr8:87503433-87504638	Junb	0	1	1	1	0	0	0	1	0	1	1	1	0	607	944	1819	5894	7339	1410	1892	2616	9182	7439	742	1134	2155	6480	7178	5894	7339	742	1134	2155	20	17	8	27	144	168	261	361	1381	1191
chr1:135988460-135988610	chr1	135988460	135988610	1	chr1:135989069-135990406	Btg2	10802	1	0	1	1	0	0	1	0	0	1	1	0	166	519	604	404	192	243	1065	1242	708	198	172	651	840	395	349	404	192	172	651	840	22	20	75	35	70	62	120	106	68	40
chr1:135989620-135989810	chr1	135989620	135989810	1	chr1:135989069-135990406	Btg2	11982	1	0	1	1	0	0	1	0	0	1	1	0	202	582	708	474	212	276	1249	1487	805	211	166	735	1016	466	412	474	212	166	735	1016	25	14	77	34	76	70	137	117	66	45
chr1:135990760-135990910	chr1	135990760	135990910	1	chr1:135989069-135990406	Btg2	13102	1	0	1	1	0	0	1	0	0	1	1	0	230	597	740	513	217	286	1241	1477	889	213	149	721	1021	523	394	513	217	149	721	1021	21	13	77	31	85	78	135	123	64	35
chr1:135995060-135995210	chr1	135995060	135995210	1	chr1:135995484-135996422	Chit1	10682	1	1	0	0	0	0	1	1	0	1	0	0	375	764	1283	994	315	891	1123	1928	1436	413	499	819	1356	1194	546	994	315	499	819	1356	23	17	25	34	104	124	168	271	88	50
chr1:135995760-135996050	chr1	135995760	135996050	1	chr1:135995484-135996422	Chit1	9912	1	1	0	0	0	0	1	1	0	0	0	0	407	942	1583	1036	356	906	1338	2182	1520	452	620	1071	1579	1240	637	1036	356	620	1071	1579	22	15	10	35	103	124	171	263	92	49
chr1:135996560-135996730	chr1	135996560	135996730	1	chr1:135995484-135996422	Chit1	9172	1	1	0	0	0	0	1	0	0	0	1	0	448	989	1655	1026	350	922	1366	2140	1568	446	546	1121	1643	1260	645	1026	350	546	1121	1643	22	20	26	34	109	124	174	269	90	52
chr1:154975880-154976030	chr1	154975880	154976030	1	chr1:154976656-154977744	Lamc2	55621	1	1	0	0	0	0	1	1	1	0	0	0	199	483	940	349	140	515	801	1239	406	162	300	587	781	291	364	349	140	300	587	781	20	25	0	36	49	52	92	176	39	36
chr1:154977240-154977430	chr1	154977240	154977430	1	chr1:154976656-154977744	Lamc2	54241	1	1	0	0	0	0	1	1	0	0	0	0	178	455	964	326	136	511	741	1161	425	172	272	562	793	254	311	326	136	272	562	793	19	27	0	32	39	51	90	174	35	28
chr1:174429920-174430130	chr1	174429920	174430130	1	chr1:174431173-174431830	Tagln2	0	1	1	1	0	0	0	1	1	0	0	1	1	496	732	1432	3795	6154	1236	1338	1976	6083	6942	420	624	1082	2665	4573	3795	6154	420	624	1082	23	16	49	23	122	119	173	247	1235	1171
chr1:174430220-174430430	chr1	174430220	174430430	1	chr1:174431173-174431830	Tagln2	0	1	1	0	0	0	0	1	1	0	0	1	1	543	873	1677	3981	6289	1286	1526	2327	6407	7135	441	706	1258	2767	4763	3981	6289	441	706	1258	26	16	49	25	128	117	181	254	1251	1180
chr1:174430740-174430990	chr1	174430740	174430990	1	chr1:174431173-174431830	Tagln2	0	1	1	0	0	0	0	1	1	0	0	1	1	579	1019	1918	4251	6378	1335	1665	2658	6912	7303	673	777	1457	2860	4942	4251	6378	673	777	1457	24	15	49	22	133	120	198	260	1259	1186
chr1:174431140-174431410	chr1	174431140	174431410	1	chr1:174431173-174431830	Tagln2	0	1	1	0	0	0	0	1	1	0	1	1	1	631	1102	2005	4459	6432	1433	1745	2792	7288	7432	798	859	1575	3008	4949	4459	6432	798	859	1575	23	16	49	24	143	128	215	283	1266	1193
chr1:174431940-174432110	chr1	174431940	174432110	1	chr1:174431173-174431830	Tagln2	0	1	1	0	0	0	0	1	1	0	1	1	1	710	1102	2044	4573	6493	1505	1769	2875	7542	7490	780	906	1710	3132	4972	4573	6493	780	906	1710	31	15	49	27	175	149	221	306	1278	1204
chr1:174432320-174432470	chr1	174432320	174432470	1	chr1:174431173-174431830	Tagln2	18	1	1	0	0	0	0	1	1	0	1	1	1	682	1074	1951	4366	6222	1462	1724	2794	7294	7268	760	880	1648	3026	4826	4366	6222	760	880	1648	29	15	57	26	165	143	214	298	1248	1192
chr1:193005420-193005570	chr1	193005420	193005570	1	chr1:193006697-193008017	Atf3	0	1	0	1	1	1	1	1	0	0	1	0	1	297	217	391	1707	1720	578	461	869	3728	3896	275	185	486	1617	1867	1707	1720	275	185	486	24	18	62	20	63	78	57	131	319	317
chr1:193006360-193006530	chr1	193006360	193006530	1	chr1:193006697-193008017	Atf3	0	1	1	1	1	1	1	1	1	0	0	0	1	331	267	527	1942	1901	688	693	1110	4280	4108	365	232	631	1936	2134	1942	1901	365	232	631	21	13	62	23	65	88	68	160	353	342
chr1:193006700-193006850	chr1	193006700	193006850	1	chr1:193006697-193008017	Atf3	0	1	0	1	1	1	1	1	0	0	0	0	1	403	286	550	2100	1935	697	728	1219	4382	4154	386	255	640	2002	2163	2100	1935	386	255	640	22	12	62	23	73	92	68	162	354	343
chr1:193007120-193007290	chr1	193007120	193007290	1	chr1:193006697-193008017	Atf3	0	1	0	1	1	1	1	1	0	0	0	0	1	413	311	569	2178	1964	704	762	1271	4532	4170	412	272	671	2064	2232	2178	1964	412	272	671	21	12	38	26	72	87	66	163	357	345
chr1:193007360-193007510	chr1	193007360	193007510	1	chr1:193006697-193008017	Atf3	0	1	0	1	1	1	1	1	0	0	0	0	1	414	311	599	2192	1977	704	761	1267	4526	4167	390	276	680	2086	2238	2192	1977	390	276	680	19	12	2	27	72	86	69	163	356	345
chr1:31005320-31005490	chr1	31005320	31005490	1	chr1:31006583-31007397	Gm13363	0	1	1	0	0	0	0	1	1	0	0	0	0	808	672	1304	4075	5618	1634	972	1370	4513	7228	773	603	1140	4007	6104	4075	5618	773	603	1140	4	9	5	12	126	89	147	249	741	725
chr1:31005580-31005730	chr1	31005580	31005730	1	chr1:31006583-31007397	Gm13363	0	1	1	0	0	0	0	0	0	0	0	0	0	880	754	1482	4444	5761	1814	1143	1595	4962	7459	804	697	1220	4180	6160	4444	5761	804	697	1220	5	9	5	12	135	97	163	277	759	727
chr1:31005880-31006030	chr1	31005880	31006030	1	chr1:31006583-31007397	Gm13363	0	1	1	0	0	0	0	0	0	0	0	0	0	917	782	1527	4506	5766	1813	1197	1666	5057	7484	844	744	1272	4173	6174	4506	5766	844	744	1272	4	9	5	9	138	97	166	272	756	719
chr1:31006100-31006250	chr1	31006100	31006250	1	chr1:31006583-31007397	Gm13363	0	1	1	0	0	0	0	1	1	0	0	0	0	888	800	1549	4479	5777	1771	1216	1712	5049	7477	857	755	1272	4149	6138	4479	5777	857	755	1272	7	9	5	10	132	97	163	262	759	720
chr1:31006580-31006750	chr1	31006580	31006750	1	chr1:31006583-31007397	Gm13363	0	1	1	0	0	0	0	1	1	0	0	0	0	894	816	1559	4441	5688	1785	1274	1775	4951	7355	979	760	1289	4035	6116	4441	5688	979	760	1289	11	9	16	12	130	92	152	266	745	715
chr1:31006900-31007070	chr1	31006900	31007070	1	chr1:31006583-31007397	Gm13363	0	1	1	0	0	0	0	1	1	0	0	0	0	869	806	1539	4299	5435	1749	1285	1771	4769	7052	917	758	1288	3823	5914	4299	5435	917	758	1288	12	11	34	12	124	90	144	260	714	688
chr1:31007120-31007270	chr1	31007120	31007270	1	chr1:31006583-31007397	Gm13363	0	1	1	0	0	0	0	1	1	0	0	0	0	861	801	1508	4203	5225	1732	1293	1766	4668	6753	904	760	1287	3737	5728	4203	5225	904	760	1287	14	14	34	12	125	90	141	257	691	680
chr1:31007380-31007530	chr1	31007380	31007530	1	chr1:31006583-31007397	Gm13363	0	1	1	0	0	0	0	1	1	0	0	0	1	815	790	1500	4035	4813	1637	1291	1705	4511	6207	879	757	1258	3530	5351	4035	4813	879	757	1258	17	14	34	12	122	89	138	243	638	637
chr1:75475220-75475370	chr1	75475220	75475370	1	chr1:75475603-75476438	Chpf	0	1	0	1	0	0	0	1	0	1	0	1	0	203	171	396	1358	1198	309	326	490	1749	1402	172	153	468	1737	1129	1358	1198	172	153	468	21	15	2	27	60	57	50	101	282	205
chr1:75475760-75475910	chr1	75475760	75475910	1	chr1:75475603-75476438	Chpf	0	1	0	1	0	0	0	1	0	1	0	1	0	204	169	396	1314	1195	298	330	492	1725	1399	171	151	466	1681	1140	1314	1195	171	151	466	19	20	2	29	61	57	48	94	277	202
chr1:75475920-75476190	chr1	75475920	75476190	1	chr1:75475603-75476438	Chpf	0	1	0	1	0	0	0	1	0	1	0	1	0	205	162	376	1265	1185	290	330	486	1695	1386	130	145	448	1611	1116	1265	1185	130	145	448	18	22	2	27	63	59	48	91	279	194
chr1:88365520-88365690	chr1	88365520	88365690	1	chr1:88366875-88367897	1700019O17Rik	40701	1	0	1	0	0	0	1	1	1	1	1	0	130	361	663	481	186	321	756	1103	562	201	193	498	857	489	324	481	186	193	498	857	20	19	64	28	38	55	60	70	37	33
chr1:90368780-90368930	chr1	90368780	90368930	1	chr1:90370540-90372018	Glrp1	35785	1	0	1	1	0	0	1	1	1	0	1	1	178	372	803	321	116	251	1083	1482	503	134	263	210	318	237	300	321	116	263	210	318	34	23	60	34	58	55	81	82	46	25
chr1:90370600-90370750	chr1	90370600	90370750	1	chr1:90370540-90372018	Glrp1	33965	1	1	1	0	0	0	1	1	0	0	1	0	207	490	1019	470	145	784	1485	1721	860	147	292	239	433	338	334	470	145	292	239	433	39	18	13	31	71	94	207	246	36	17
chr1:90371160-90371350	chr1	90371160	90371350	1	chr1:90370540-90372018	Glrp1	33385	1	1	1	1	1	0	1	1	0	0	1	0	225	600	1048	518	137	936	1675	1925	992	163	258	261	466	343	329	518	137	258	261	466	37	15	13	31	72	101	223	293	36	16
chr1:90372080-90372250	chr1	90372080	90372250	1	chr1:90370540-90372018	Glrp1	32475	1	1	1	0	1	0	1	1	0	0	0	1	241	538	946	462	134	933	1538	1710	889	160	187	213	445	272	351	462	134	187	213	445	30	18	0	27	77	101	217	291	32	18
chr1:90373440-90373590	chr1	90373440	90373590	1	chr1:90370540-90372018	Glrp1	31125	1	1	1	1	0	0	1	1	0	0	1	1	199	429	693	362	118	680	1131	1304	652	152	112	160	339	215	316	362	118	112	160	339	27	17	42	30	54	83	148	214	32	24
chr1:92732860-92733030	chr1	92732860	92733030	1	chr1:92734588-92735764	Col6a3	5602	1	0	1	0	0	0	1	1	0	0	0	0	346	498	902	496	179	505	1179	1477	838	175	229	416	719	460	377	496	179	229	416	719	20	17	0	32	97	86	126	164	41	38
chr1:92734180-92734330	chr1	92734180	92734330	1	chr1:92734588-92735764	Col6a3	4292	1	0	1	0	0	0	0	0	0	0	0	0	380	644	1219	743	217	705	1185	1650	1204	212	211	552	941	793	364	743	217	211	552	941	21	14	0	33	106	117	152	211	42	29
chr1:92735340-92735530	chr1	92735340	92735530	1	chr1:92734588-92735764	Col6a3	3112	1	1	0	0	0	0	0	0	0	0	0	0	374	663	1224	874	248	758	1115	1568	1315	238	128	579	911	852	332	874	248	128	579	911	25	16	0	30	126	127	165	240	54	40
chr1:95341100-95341350	chr1	95341100	95341350	1	chr1:95340706-95342119	Hdlbp	32159	1	1	0	0	0	0	1	1	0	1	0	0	436	428	846	3500	3859	861	430	973	3684	4607	860	506	966	4004	4056	3500	3859	860	506	966	21	17	10	23	155	191	195	249	1072	906
chr1:95341400-95341590	chr1	95341400	95341590	1	chr1:95340706-95342119	Hdlbp	31889	1	1	0	0	0	0	1	1	0	1	0	0	431	434	857	3526	3867	857	432	986	3712	4620	898	522	982	4060	4042	3526	3867	898	522	982	22	16	10	21	154	190	199	246	1071	906
chr1:95341900-95342050	chr1	95341900	95342050	1	chr1:95340706-95342119	Hdlbp	31409	1	1	0	0	0	0	1	1	0	1	0	0	431	415	838	3486	3823	851	442	980	3655	4581	901	516	973	3993	3983	3486	3823	901	516	973	21	16	10	17	154	187	199	246	1061	909
chr10:120069180-120069390	chr10	120069180	120069390	1	chr10:120069730-120070587	4921513I03Rik	131501	1	0	1	0	0	0	1	1	1	1	1	1	227	468	788	502	89	384	1022	1418	724	150	330	409	680	456	219	502	89	330	409	680	22	15	0	29	82	72	90	140	31	22
chr10:120069620-120069770	chr10	120069620	120069770	1	chr10:120069730-120070587	4921513I03Rik	131091	1	0	1	1	0	0	1	1	1	1	1	1	223	482	796	531	93	401	1088	1532	757	151	302	426	702	466	193	531	93	302	426	702	21	13	0	29	76	72	89	145	29	17
chr10:120069880-120070030	chr10	120069880	120070030	1	chr10:120069730-120070587	4921513I03Rik	130831	1	0	1	1	0	0	1	1	1	1	1	0	231	488	794	526	89	410	1096	1551	766	150	293	426	702	484	181	526	89	293	426	702	16	11	0	28	77	73	85	148	27	21
chr10:120071940-120072090	chr10	120071940	120072090	1	chr10:120069730-120070587	4921513I03Rik	128771	1	0	1	1	1	0	1	0	1	1	1	0	245	326	669	508	113	362	1075	1269	1018	109	132	318	613	527	254	508	113	132	318	613	16	20	0	28	100	64	73	148	37	32
chr10:120153560-120153710	chr10	120153560	120153710	1	chr10:120153599-120155061	4921513I03Rik	47151	1	0	1	1	1	0	1	0	1	1	1	0	178	286	544	322	126	246	1018	1105	749	112	182	398	641	416	261	322	126	182	398	641	25	17	34	25	63	59	92	111	39	33
chr10:120154260-120154530	chr10	120154260	120154530	1	chr10:120153599-120155061	4921513I03Rik	46391	1	0	1	1	1	0	1	0	1	1	1	0	178	332	664	372	143	266	1236	1401	850	126	200	445	769	494	295	372	143	200	445	769	27	13	34	31	60	65	97	117	42	26
chr10:120156160-120156310	chr10	120156160	120156310	1	chr10:120153599-120155061	4921513I03Rik	44551	1	0	1	1	0	0	1	0	1	1	1	0	214	409	752	492	128	292	1151	1416	885	144	148	424	748	550	304	492	128	148	424	748	17	13	34	29	57	71	115	108	38	33
chr10:66998020-66998170	chr10	66998020	66998170	1	chr10:66999526-67001236	Egr2	520	1	0	1	1	1	0	1	1	1	1	1	1	181	133	239	1019	920	404	813	876	3556	1172	283	203	412	1378	1356	1019	920	283	203	412	14	13	16	21	41	54	105	101	176	199
chr10:66998900-66999070	chr10	66998900	66999070	1	chr10:66999526-67001236	Egr2	0	1	1	1	1	1	0	1	1	1	1	1	1	246	171	356	1519	1701	609	1008	1115	4770	2057	388	340	605	2211	2038	1519	1701	388	340	605	20	10	16	16	55	68	146	162	333	316
chr10:66999640-66999790	chr10	66999640	66999790	1	chr10:66999526-67001236	Egr2	0	1	1	1	1	1	1	1	1	1	1	1	1	252	184	382	1888	2206	859	1334	1470	7505	4637	479	367	726	2662	2655	1888	2206	479	367	726	16	7	2	18	61	78	204	258	480	483
chr10:67000120-67000290	chr10	67000120	67000290	1	chr10:66999526-67001236	Egr2	0	1	1	1	1	1	1	1	1	1	1	1	1	282	193	390	1962	2301	985	1392	1534	8189	5501	482	362	752	2764	2803	1962	2301	482	362	752	17	8	2	18	79	90	232	334	526	542
chr10:67000440-67000610	chr10	67000440	67000610	1	chr10:66999526-67001236	Egr2	0	1	1	1	1	1	1	1	1	1	1	1	1	259	183	372	1922	2293	984	1374	1520	8173	5541	500	354	749	2745	2812	1922	2293	500	354	749	17	8	2	20	80	92	235	342	529	549
chr10:79399040-79399190	chr10	79399040	79399190	1	chr10:79399602-79400660	Arid3a	7327	1	0	1	1	0	0	1	0	1	1	0	0	109	153	283	358	122	150	523	702	609	173	106	229	523	476	363	358	122	106	229	523	24	24	36	47	49	55	38	55	29	32
chr10:79627860-79628050	chr10	79627860	79628050	1	chr10:79629743-79631644	Cirbp	629	1	1	0	0	0	0	1	1	0	0	1	0	421	963	2032	2012	584	1087	1194	2048	2408	586	400	746	1599	2219	768	2012	584	400	746	1599	19	10	2	35	96	136	167	268	100	63
chr10:79628540-79628710	chr10	79628540	79628710	1	chr10:79629743-79631644	Cirbp	0	1	1	0	0	0	0	1	0	0	0	1	0	392	906	1899	2082	685	1006	1025	1858	2411	655	391	692	1477	2295	811	2082	685	391	692	1477	21	11	2	28	87	125	162	242	123	90
chr10:79629960-79630110	chr10	79629960	79630110	1	chr10:79629743-79631644	Cirbp	0	1	1	0	0	0	0	1	1	0	0	0	0	401	725	1477	2334	1601	886	712	1423	2455	1801	536	501	1106	2312	1418	2334	1601	536	501	1106	20	9	2	20	78	118	151	207	335	295
chr10:80084740-80084910	chr10	80084740	80084910	1	chr10:80084130-80085502	Csnk1g2	0	1	0	1	0	0	0	1	0	1	1	1	0	457	532	1180	3127	3993	860	1195	1710	4904	4097	401	649	1169	3286	4080	3127	3993	401	649	1169	23	15	77	24	139	157	253	274	1133	1093
chr10:80085100-80085390	chr10	80085100	80085390	1	chr10:80084130-80085502	Csnk1g2	0	1	0	1	0	0	0	1	0	1	1	1	0	482	532	1203	3337	4065	899	1208	1801	5170	4200	405	649	1188	3532	4198	3337	4065	405	649	1188	23	14	77	27	144	165	255	286	1158	1105
[truncated: 2,312 more rows]
[truncated: 2 more columns]
