# Supplementary material for: ERK-Induced Activation of TCF Family of SRF Cofactors Initiates a Chromatin Modification Cascade Associated with Transcription
Source: Mol Cell. 2017 Mar 16;65(6):1081–1095.e5. doi: 10.1016/j.molcel.2017.02.005 (PMC5364370; doi:10.1016/j.molcel.2017.02.005)
Supplement: Table S3. PCR Primers, Related to Figures 4, 5, and 6 — Summary of primers used for quantitative ChIP-PCR, and for qRT-PCR analysis of Egr1 and Fos pre-RNA and total RNA. [file mmc4.xlsx]

## Sheet: Sheet1
PRWimeRWs name	Primer position (mm9 coordinates)	Primers sequences	Chemistry used
EGR1-1 FW	chr18:35019284-35019349	TGGAAACAAGAGCCTCCCATT	SYBER GREEN
EGR1-1 RW		GAAGCCCTATCTCCGAAGCA	SYBER GREEN
EGR1-2 FW	chr18:35020453-35020511	GCCATATAAGGAGCAGGAAGGA	SYBER GREEN
EGR1-2 RW		AAGGCGCTGCCCAAATAAG	SYBER GREEN
EGR1-3 FW	chr18:35021171-35021226	TGATGTCTCCGCTGCAGATC	SYBER GREEN
EGR1-3 RW		GGTGGGTGAGTGAGGAAAGG	SYBER GREEN
EGR1-4 FW	chr18:35022994-35023056	AAGCCTTTTGCCTGTGACATTT	SYBER GREEN
EGR1-4 RW		ATGCCTCTTGCGTTCATCACT	SYBER GREEN
FOS-2 FW	chr12:86814506-86814613	TCCCTCCCTCCTTTACACAG	FAM (using the universal Roche probe cat 4304437 )
FOS-2 RW		GTGTAGGATTTCGGAGATGGTC	FAM (using the universal Roche probe cat 4304437 )
FOS-3 FW	chr12:86815105-86815160	GCATGGGCTCTCCTGTCAA	SYBER GREEN
FOS-3 RW		GACCTGGCGGCTACACAAA	SYBER GREEN
EGR2-2 FW	chr10:67000530-67000597	GCCCTGTTCCTCAGTCCATATATG	SYBER GREEN
EGR2-2 RW		GGAGTATTTATGGGCAGGTCTTCA	SYBER GREEN
EGR2-3 FW	chr10:67000708-67000778	CGGATCACAGGCAGGAGAGA	SYBER GREEN
EGR2-3 RW		AACCAAGTTGTTGGCTTCTTAAAGA	SYBER GREEN
IER2-2 FW	chr8:87188109-87188166	CTCGGGTCGTTCGAGTCTGT	SYBER GREEN
IER2-2 RW		GGACGCCGTGCAGACTGT	SYBER GREEN
IER2-4 FW	chr8:87185462-87185519	GGGTCTCCAGCCACTTCAAC	SYBER GREEN
IER2-4 RW		GGTGAGCCTGAACTGAACCAA	SYBER GREEN
Egr3-1 RW	chr14:70473702-70473767	AGTACACTCCTTGTGTGCCC	SYBER GREEN
Egr3-1 FW		CGACTGGGCACTTTTTAACCA	SYBER GREEN
Egr3-2 RW	chr14:70475688-70475775	AGTCGCTATCTACTGCAGCC	SYBER GREEN
Egr3-2 FW		CGCCTTGGTGGCTTAGAATC	SYBER GREEN
Egr3-3 RW	chr14:70477178-70477301	AGCAAACTGCTCATGGTCAC	SYBER GREEN
Egr3-3 FW		CTGGAAGCTGCGTTAGGAAC	SYBER GREEN
Egr3-4 RW	chr14:70478725-70478808	CCCAAGTAGGTCACGGTCTT	SYBER GREEN
Egr3-4 FW		GACCAACGAGAAGCCCAATC	SYBER GREEN
FOSL1-1 RW	chr19:5446608-5446683	TGCCATCATAACCCCCACTT	SYBER GREEN
FOSL1-1 FW		AGTGGCCTTGAGCAACTCAT	SYBER GREEN
FOSL1-2 RW	chr19:5447509-5447567	GAAGTTGGGGCTTGCAACTG	SYBER GREEN
FOSL1-2 FW		TGTGTTGGGAACCTTGGCTA	SYBER GREEN
FOSL1-3 RW	chr19:5447871-5447964	TAGTCTCGGTACATGCCCTG	SYBER GREEN
FOSL1-3 FW		AAAGACCAGACTCCGAGAGG	SYBER GREEN
FOSL1-4 RW	chr19:5448899-5448956	GTTCTGGGCTAGAAGCACTG	SYBER GREEN
FOSL1-4 FW		CTAAGGACCGACGACCTGG	SYBER GREEN
WSB1-1 RW	chr11:79068801-79068880	GGCAATTCTGTCTTCCAGGAG	SYBER GREEN
WSB1-1 FW		CCCTTGCGGGACTCTTTCT	SYBER GREEN
WSB1-2 RW	chr11:79067845-79067926	TCGAGTTCCCGGAATCAGAC	SYBER GREEN
WSB1-2 FW		CGAGCCTCACCGATCTCTTT	SYBER GREEN
WSB1-3 RW	chr11:79066946-79067057	TCACCTTTGAGCCCATTGGA	SYBER GREEN
WSB1-3 FW		CCTGCCCCTACCTTTAGCAT	SYBER GREEN
TPT1-1 RW	chr14:76244407-76244487	CCCTTTTATTCCTGGCGATGC	SYBER GREEN
TPT1-1 FW		AAAGCCCTTCAAGTGACCCG	SYBER GREEN
TPT1-2 RW	chr14:76245049-76245117	ACCTCATATAGAGGGCACGC	SYBER GREEN
TPT1-2 FW		TCACCGCTGACGACAGTT	SYBER GREEN
TPT1-3 RW	chr14:76246211-76246272	AGCCCTTCCTACCTAAGCAA	SYBER GREEN
TPT1-3 FW		TAAACACCCCGTTTTGGTGG	SYBER GREEN
SPAG9-1 RW	chr11:93856455-93856595	ACCTATCTTGGGAGTGCGTC	SYBER GREEN
SPAG9-1FW		AAAGGGAAGAGGCTTTTGCG	SYBER GREEN
SPAG9-2 RW	chr11:93857591-93857688	AACTCGCGGTAGATGGAGC	SYBER GREEN
SPAG9-2 FW		CTGGAGGACGGTGTGGTAT	SYBER GREEN
SPAG9-3 RW	chr11:93858558-93858663	ACTGCAGGATGCAAAGCAAA	SYBER GREEN
SPAG9-3 FW		TCCCTGACAGCCTCCTCTAT	SYBER GREEN
EGR1_mRNA	chr18:35021169-35021266	ATTGATGTCTCCGCTGCAGATC	SYBER GREEN
EGR1_mRNA		TCAGCAGCATCATCTCCTCCA	SYBER GREEN
EGR1_pre-mRNA FW	chr18:35021483-35021578	GACCCAAACGTCCAGTCCTTTC	SYBER GREEN
EGR1_pre-mRNA FW		CAAGACCCTGGAGCTGTGTGAA	SYBER GREEN
FOS_mRNA FW	Exon1 and Exon2 junction	TTCCTACTACCATTCCCCAGCC	SYBER GREEN
FOS_mRNA RW		GATCTGCGCAAAAGTCCTGTG	SYBER GREEN
FOS_pre-mRNA FW	chr12:86815105-86815160	GCATGGGCTCTCCTGTCAA	SYBER GREEN
FOS_pre-mRNA FW		GACCTGGCGGCTACACAAA	SYBER GREEN
