# Supplementary material for: ERK-Induced Activation of TCF Family of SRF Cofactors Initiates a Chromatin Modification Cascade Associated with Transcription
Source: Mol Cell. 2017 Mar 16;65(6):1081–1095.e5. doi: 10.1016/j.molcel.2017.02.005 (PMC5364370; doi:10.1016/j.molcel.2017.02.005)
Supplement: Table S4. siRNA Screening Results Summary, Related to Figures 6 and S6 — The siRNA oligonucleotide pools and individual oligonucleotides used are shown. Pass denotes those which reduce TPA-induced level of Fos or Egr1 RNA or pre-RNA by at least 20% at p < 0.05 (Student’s t test). Data are shown in Figure S14. [file mmc5.xlsx]

## Sheet: Sheet1
Target gene	SMARTpool ON-TARGETplus siRNA (Dharmacon)	PHASE I	Individual ON-TARGETplus siRNA (Dharmacon)	Individual oligo results	PHASE II
AURKB	L-063793-00-0005	PASS	J-063793-5	FAILED	PASS
			J-063793-6	PASS
			J-063793-7	FAILED
			J-063793-8	PASS
KAT5	L-057795-01-0005	PASS	J-057795-9	PASS	PASS
			J-057795-10	PASS
			J-057795-11	PASS
			J-057795-12	PASS
MLL3	L-051444-00-0005	PASS	J-051444-5	PASS	PASS
			J-051444-6	PASS
			J-051444-7	PASS
			J-051444-8	PASS
CHD2	L-060656-00-0005	PASS	J-060656-5	FAILED	PASS
			J-060656-6	PASS
			J-060656-7	FAILED
			J-060656-8	PASS
KMT3C	L-051174-01-0005	PASS	J-051174-9	FAILED	PASS
			J-051174-10	FAILED
			J-051174-11	PASS
			J-051174-12	PASS
RUVBL2 (TIP49B)	L-043007-01-0005	PASS	J-043007-9	FAILED	PASS
			J-043007-10	PASS
			J-043007-11	FAILED
			J-043007-12	PASS
SET7 (KMT7)	L-059399-01-0005	PASS	J-059399-9	PASS	PASS
			J-059399-10	FAILED
			J-059399-11	FAILED
			J-059399-12	PASS
MED23	L-062707-01-0005	PASS	J-062707-9	PASS	PASS
			J-062707-10	PASS
			J-062707-11	FAILED
			J-062707-12	FAILED
SRF	L-050116-01-0005	PASS	J-050116-9	PASS	PASS
			J-050116-10	PASS
			J-050116-11	FAILED
			J-050116-12	FAILED
AURKA	L-065109-00-0005	PASS	J-065109-5	FAILED	FAILED
			J-065109-6	PASS
			J-065109-7	FAILED
			J-065109-8	FAILED
KMT2G	L-059229-00-0005	PASS	J-059229-5	FAILED	FAILED
			J-059229-6	FAILED
			J-059229-7	FAILED
			J-059229-8	PASS
KMT3A	L-062392-00-0005	PASS	J-062392-9	FAILED	FAILED
			J-062392-10	FAILED
			J-062392-11	FAILED
			J-062392-12	FAILED
KMT3E	L-042361-01-0005	PASS	J-042361-13	FAILED	FAILED
			J-042361-14	FAILED
			J-042361-15	FAILED
			J-042361-16	FAILED
PPP1CB	L-040211-00-0005	PASS	J-040211-5	FAILED	FAILED
			J-040211-6	FAILED
			J-040211-7	FAILED
			J-040211-8	FAILED
PIM1	L-040685-00-0005	FAILED	n/a	n/a	n/a
IKK-a	L-041014-00-0005	FAILED	n/a	n/a	n/a
RSK2	L-054432-00-0005	FAILED	n/a	n/a	n/a
MSK1	L-040751-00-0005	FAILED	n/a	n/a	n/a
MSK2	L-049958-00-0005	FAILED	n/a	n/a	n/a
GCN5	L-040665-01-0005	FAILED	n/a	n/a	n/a
PCAF	L-049885-00-0005	FAILED	n/a	n/a	n/a
ELP3	L-045781-01-0005	FAILED	n/a	n/a	n/a
MLL1	L-040631-01-0005	FAILED	n/a	n/a	n/a
MLL2	L-066785-01-0005	FAILED	n/a	n/a	n/a
WBP7	L-058257-01-0005	FAILED	n/a	n/a	n/a
MLL5	L-172334-00-0005	FAILED	n/a	n/a	n/a
SETD1A	L-051358-01-0005	FAILED	n/a	n/a	n/a
MOF	L-048962-01-0005	FAILED	n/a	n/a	n/a
MYST2	L-057323-01-0005	FAILED	n/a	n/a	n/a
MYST3	L-060977-01-0005	FAILED	n/a	n/a	n/a
MYST4	L-041881-00-0005	FAILED	n/a	n/a	n/a
NCOA1	L-041128-01-0005	FAILED	n/a	n/a	n/a
NCOA2	L-040667-00-0005	FAILED	n/a	n/a	n/a
NCOA3	L-047722-01-0005	FAILED	n/a	n/a	n/a
ESA1	L-050254-01-0005	FAILED	n/a	n/a	n/a
INO80	L-047137-00-0005	FAILED	n/a	n/a	n/a
KAT3B	L-065607-00-0005	FAILED	n/a	n/a	n/a
KMT2H	L-041891-01-0005	FAILED	n/a	n/a	n/a
KMT3B	L-007048-00-0005	FAILED	n/a	n/a	n/a
CHD1	L-044368-01-0005	FAILED	n/a	n/a	n/a
P400	L-058750-01-0005	FAILED	n/a	n/a	n/a
SMARCA1	L-058120-01-0005	FAILED	n/a	n/a	n/a
SMARCA2	L-056591-00-0005	FAILED	n/a	n/a	n/a
SMARCA4	L-041135-00-0005	FAILED	n/a	n/a	n/a
SMARCA5	L-041484-01-0005	FAILED	n/a	n/a	n/a
SMARCAD1	L-056219-01-0005	FAILED	n/a	n/a	n/a
SWR1	L-169351-00-0005	FAILED	n/a	n/a	n/a
TIP49A	L-041274-01-0005	FAILED	n/a	n/a	n/a
PP2CA	L-040657-00-0005	FAILED	n/a	n/a	n/a
PP2CB	L-041905-00-0005	FAILED	n/a	n/a	n/a
PPP1CA	L-040960-00-0005	FAILED	n/a	n/a	n/a
PPP1CC	L-040212-00-0005	FAILED	n/a	n/a	n/a
Pool scr	D-001810-10-05	CONTROL	D-001810-10-05	CONTROL	CONTROL
